# Supplementary material for: An efficient and stable solar flow battery enabled by a single-junction GaAs photoelectrode
Source: Nat Commun. 2021 Jan 8;12:156. doi: 10.1038/s41467-020-20287-w (PMC7794367; doi:10.1038/s41467-020-20287-w)
Supplement: Supplementary file 3 — Source Data [file 41467_2020_20287_MOESM3_ESM.zip › Figure 1.xlsx]

## Sheet: Figure 1b
Figure 1b
	Potential (V)	Current density (mA/cm2)
	0.987231	-15.6572
	0.986685	-15.3077
	0.98569	-14.6876
	0.984695	-14.0603
	0.983678	-13.4546
	0.982707	-12.8296
	0.981691	-12.2223
	0.980725	-11.6405
	0.979706	-11.0502
	0.978691	-10.4673
	0.977714	-9.88815
	0.976689	-9.32633
	0.97569	-8.7629
	0.974725	-8.19979
	0.973686	-7.65699
	0.972676	-7.09712
	0.971699	-6.56871
	0.970676	-6.02796
	0.969676	-5.50486
	0.968707	-4.98301
	0.96766	-4.4761
	0.966673	-3.96513
	0.965696	-3.4563
	0.964708	-2.96664
	0.963694	-2.48448
	0.962705	-2.00323
	0.96166	-1.52707
	0.960683	-1.05526
	0.959688	-0.590724
	0.9587	-0.130447
	0.956166	0.986777
	0.953821	2.07283
	0.952755	2.49792
	0.951803	2.92008
	0.950719	3.35136
	0.949827	3.76378
	0.948679	4.16186
	0.947773	4.57185
	0.94677	4.96722
	0.945781	5.36985
	0.944767	5.755
	0.943782	6.13275
	0.942743	6.50666
	0.94171	6.88218
	0.940822	7.25113
	0.93976	7.60972
	0.93878	7.9681
	0.937721	8.31575
	0.936728	8.67412
	0.935772	9.02058
	0.935008	9.35795
	0.933414	9.68856
	0.932945	10.0287
	0.930193	10.8282
	0.927724	11.6071
	0.926698	11.9131
	0.925726	12.2181
	0.924749	12.4911
	0.923748	12.7891
	0.922724	13.0556
	0.921694	13.3504
	0.920708	13.6086
	0.919711	13.8801
	0.918737	14.1427
	0.917697	14.4103
	0.916698	14.6667
	0.915717	14.933
	0.91475	15.1725
	0.913711	15.4203
	0.912731	15.6545
	0.91169	15.8805
	0.910668	16.1218
	0.909715	16.3599
	0.908708	16.584
	0.907724	16.821
	0.906752	17.0328
	0.905699	17.2519
	0.904757	17.4733
	0.903698	17.6776
	0.902694	17.8919
	0.901738	18.0992
	0.900719	18.2958
	0.899686	18.5112
	0.89874	18.7069
	0.897769	18.9097
	0.89673	19.0928
	0.895748	19.2801
	0.89472	19.4759
	0.893729	19.6594
	0.892754	19.8529
	0.891723	20.0258
	0.890726	20.206
	0.889723	20.3826
	0.888755	20.5519
	0.887715	20.7042
	0.886747	20.8759
	0.885725	21.0434
	0.884696	21.2049
	0.883725	21.3787
	0.882776	21.5233
	0.881703	21.6745
	0.880742	21.8448
	0.879736	21.9777
	0.878763	22.1163
	0.87772	22.2404
	0.876764	22.3996
	0.87574	22.531
	0.874761	22.6797
	0.873774	22.7995
	0.872758	22.9208
	0.871753	23.0592
	0.870792	23.202
	0.869725	23.3066
	0.868779	23.429
	0.867763	23.5516
	0.86682	23.6754
	0.865751	23.7939
	0.864779	23.9097
	0.863744	24.0119
	0.862737	24.1142
	0.861789	24.24
	0.860765	24.3454
	0.859766	24.4415
	0.858756	24.5447
	0.85777	24.649
	0.856779	24.7691
	0.855762	24.8555
	0.854735	24.9637
	0.853752	25.0553
	0.85279	25.1533
	0.851718	25.2641
	0.850752	25.3416
	0.849792	25.4351
	0.848791	25.5138
	0.84776	25.5948
	0.846747	25.6762
	0.84575	25.7493
	0.844751	25.8452
	0.843771	25.9253
	0.842748	26.0032
	0.841768	26.0683
	0.840774	26.1507
	0.839747	26.2043
	0.838747	26.2805
	0.837764	26.3473
	0.836769	26.4189
	0.835744	26.4781
	0.834796	26.5562
	0.833798	26.6249
	0.832794	26.7002
	0.831771	26.7466
	0.830747	26.8215
	0.829776	26.8942
	0.8288	26.9716
	0.82779	27.0165
	0.826811	27.0889
	0.825799	27.1524
	0.824781	27.2347
	0.823746	27.2714
	0.822784	27.366
	0.821756	27.3842
	0.820744	27.4805
	0.819781	27.5322
	0.818817	27.6154
	0.817748	27.6553
	0.816759	27.7144
	0.815745	27.7709
	0.814739	27.8347
	0.81374	27.8692
	0.812781	27.932
	0.811784	27.9744
	0.810769	28.0437
	0.809815	28.0816
	0.808776	28.1226
	0.807754	28.1552
	0.806807	28.2197
	0.805758	28.2487
	0.804721	28.2928
	0.803807	28.3224
	0.802797	28.3649
	0.801814	28.4004
	0.80078	28.4495
	0.799766	28.4721
	0.798769	28.5096
	0.79777	28.5434
	0.796811	28.5843
	0.795798	28.6194
	0.79483	28.6557
	0.793827	28.6861
	0.792805	28.7172
	0.791765	28.742
	0.790795	28.7821
	0.789787	28.7839
	0.788813	28.827
	0.787799	28.8469
	0.786805	28.8868
	0.7858	28.9046
	0.784826	28.9451
	0.783758	28.9721
	0.782782	28.9973
	0.781766	29.0268
	0.78078	29.0409
	0.779799	29.0734
	0.778827	29.103
	0.77783	29.138
	0.776806	29.1511
	0.775788	29.1683
	0.774806	29.191
	0.773792	29.2206
	0.772796	29.2494
	0.771805	29.2787
	0.770825	29.2851
	0.769831	29.3201
	0.768812	29.3347
	0.76782	29.3623
	0.766767	29.3611
	0.765779	29.3948
	0.764807	29.4216
	0.763821	29.4564
	0.762804	29.4458
	0.76183	29.4913
	0.760782	29.4909
	0.75982	29.5333
	0.758818	29.5423
	0.757856	29.5642
	0.756797	29.5629
	0.755836	29.5884
	0.754834	29.6266
	0.75385	29.6459
	0.752837	29.6507
	0.751841	29.6758
	0.750835	29.6818
	0.749835	29.7201
	0.748831	29.7195
	0.74786	29.747
	0.746828	29.7442
	0.745846	29.7744
	0.744863	29.7753
	0.743803	29.7856
	0.742868	29.7929
	0.741866	29.8042
	0.740805	29.7988
	0.739818	29.8163
	0.738875	29.8172
	0.737839	29.8343
	0.736852	29.8421
	0.735834	29.8469
	0.734801	29.8385
	0.73383	29.8564
	0.732822	29.8651
	0.731867	29.8914
	0.730866	29.9089
	0.729834	29.9221
	0.728834	29.9302
	0.727804	29.9528
	0.726823	29.9593
	0.725809	29.9729
	0.724848	29.9826
	0.723858	30.0105
	0.722814	30.0106
	0.721887	30.0235
	0.720865	30.0358
	0.71982	30.0404
	0.718796	30.0569
	0.717838	30.0583
	0.716858	30.0735
	0.715829	30.077
	0.7149	30.1046
	0.71384	30.1021
	0.712842	30.1167
	0.711869	30.1046
	0.710845	30.1184
	0.709853	30.1287
	0.708902	30.1517
	0.707871	30.1458
	0.706829	30.1525
	0.70585	30.157
	0.704846	30.1709
	0.703832	30.1825
	0.702841	30.1955
	0.70184	30.2002
	0.700842	30.1967
	0.699887	30.2182
	0.69885	30.2202
	0.697872	30.2262
	0.696879	30.2189
	0.695857	30.2138
	0.694863	30.2297
	0.693887	30.2248
	0.692836	30.2132
	0.691832	30.2113
	0.690896	30.2272
	0.689873	30.2242
	0.688861	30.2188
	0.687847	30.2203
	0.686834	30.2274
	0.685847	30.2323
	0.684852	30.238
	0.683875	30.2281
	0.682863	30.2381
	0.68188	30.2357
	0.680876	30.2465
	0.679895	30.2395
	0.678863	30.2268
	0.677887	30.2396
	0.676864	30.2335
	0.675889	30.255
	0.674926	30.2766
	0.673917	30.283
	0.672866	30.2978
	0.671912	30.3084
	0.670874	30.3056
	0.669871	30.3187
	0.668904	30.3135
	0.667877	30.3362
	0.666896	30.3389
	0.665868	30.3587
	0.664867	30.3423
	0.663871	30.3565
	0.662843	30.3695
	0.661857	30.371
	0.660878	30.393
	0.659892	30.3898
	0.658855	30.3994
	0.657894	30.412
	0.65688	30.4042
	0.655868	30.4063
	0.654857	30.3963
	0.653868	30.414
	0.652901	30.4211
	0.651889	30.4096
	0.650899	30.4138
	0.649885	30.4083
	0.648843	30.4242
	0.647867	30.4218
	0.646862	30.4214
	0.645855	30.4271
	0.644899	30.4286
	0.64391	30.4266
	0.642866	30.4294
	0.641889	30.4109
	0.640922	30.4203
	0.639854	30.4076
	0.638901	30.4209
	0.637884	30.4122
	0.636855	30.3862
	0.635904	30.4007
	0.63489	30.3988
	0.633886	30.4198
	0.632932	30.4132
	0.631893	30.3972
	0.630906	30.4059
	0.629915	30.4171
	0.628837	30.4244
	0.627846	30.4095
	0.626898	30.4264
	0.625935	30.4139
	0.624901	30.4338
	0.623917	30.4311
	0.622899	30.4331
	0.621916	30.438
	0.620914	30.4361
	0.619918	30.452
	0.618886	30.4393
	0.617922	30.4282
	0.616926	30.4383
	0.615902	30.4402
	0.614915	30.4598
	0.613955	30.4579
	0.612867	30.4421
	0.611926	30.4502
	0.610933	30.4707
	0.609897	30.4743
	0.608893	30.4621
	0.607887	30.4642
	0.606901	30.4714
	0.6059	30.4773
	0.604864	30.4989
	0.603907	30.4996
	0.602899	30.5036
	0.601923	30.5095
	0.600894	30.5228
	0.599896	30.5368
	0.598891	30.5448
	0.597882	30.5485
	0.596943	30.5639
	0.595918	30.5568
	0.594888	30.5794
	0.59394	30.5774
	0.59293	30.5993
	0.591912	30.5837
	0.590941	30.5817
	0.589881	30.5759
	0.588904	30.576
	0.58793	30.5885
	0.586908	30.5692
	0.585917	30.5854
	0.584928	30.5791
	0.58392	30.5778
	0.582927	30.5692
	0.58194	30.5844
	0.580929	30.5703
	0.579905	30.5751
	0.57891	30.5557
	0.577919	30.576
	0.576935	30.5727
	0.575934	30.5636
	0.574911	30.5556
	0.573915	30.5546
	0.572919	30.55
	0.571945	30.5461
	0.570899	30.537
	0.569925	30.5305
	0.568924	30.5272
	0.567914	30.5192
	0.566905	30.4993
	0.565948	30.503
	0.564898	30.4824
	0.563895	30.4768
	0.562927	30.4763
	0.561964	30.4806
	0.560928	30.4784
	0.559912	30.4793
	0.558904	30.4727
	0.557913	30.462
	0.556928	30.47
	0.555957	30.4746
	0.554979	30.48
	0.553955	30.4709
	0.55298	30.4805
	0.55195	30.4805
	0.550952	30.49
	0.549964	30.4951
	0.548916	30.4875
	0.547931	30.4908
	0.546928	30.5215
	0.545963	30.5234
	0.544943	30.5417
	0.543964	30.5354
	0.542919	30.5489
	0.54192	30.5626
	0.540941	30.5724
	0.539939	30.5655
	0.538956	30.5704
	0.537945	30.5695
	0.536939	30.573
	0.53595	30.5598
	0.534947	30.5575
	0.533959	30.5544
	0.532928	30.5455
	0.531907	30.563
	0.530939	30.5591
	0.529981	30.5605
	0.528926	30.5426
	0.527909	30.5542
	0.526948	30.545
	0.525917	30.5541
	0.524947	30.5435
	0.523914	30.5475
	0.522985	30.5438
	0.521946	30.5378
	0.520961	30.5382
	0.519978	30.5528
	0.518933	30.5315
	0.517945	30.5389
	0.516992	30.5388
	0.515983	30.544
	0.514972	30.5489
	0.513961	30.5418
	0.512994	30.5553
	0.511916	30.5453
	0.51093	30.5496
	0.509933	30.5529
	0.508921	30.5509
	0.507946	30.5647
	0.506951	30.5522
	0.505938	30.559
	0.504963	30.5534
	0.503997	30.5582
	0.502906	30.5494
	0.501969	30.5353
	0.50091	30.5599
	0.499923	30.5481
	0.498981	30.5653
	0.497982	30.5573
	0.496944	30.5547
	0.495972	30.5695
	0.494951	30.5624
	0.493956	30.5689
	0.492919	30.5666
	0.491977	30.5843
	0.490958	30.597
	0.489967	30.6007
	0.488992	30.6013
	0.487925	30.6019
	0.486963	30.606
	0.48598	30.6156
	0.484905	30.5984
	0.483971	30.6092
	0.482959	30.604
	0.481968	30.5951
	0.480955	30.6064
	0.479992	30.5876
	0.47895	30.5766
	0.477963	30.5902
	0.476986	30.5942
	0.476004	30.6058
	0.475019	30.6006
	0.473991	30.6051
	0.472982	30.5921
	0.471962	30.6146
	0.470946	30.5994
	0.469988	30.6036
	0.468989	30.6085
	0.467978	30.6145
	0.466993	30.6334
	0.465994	30.6047
	0.464989	30.5976
	0.463971	30.5939
	0.462932	30.6016
	0.461963	30.6024
	0.46099	30.5894
	0.459965	30.5924
	0.458974	30.5901
	0.457967	30.5824
	0.456973	30.5798
	0.455975	30.5584
	0.454964	30.5603
	0.453947	30.5543
	0.452986	30.5667
	0.451958	30.5456
	0.450957	30.5357
	0.449977	30.5197
	0.448994	30.5196
	0.447975	30.5178
	0.446997	30.5159
	0.445998	30.4797
	0.444975	30.4904
	0.444003	30.5059
	0.442977	30.5241
	0.44202	30.525
	0.440988	30.5058
	0.439974	30.5275
	0.439032	30.5386
	0.437971	30.5741
	0.437029	30.5713
	0.436007	30.5732
	0.434998	30.5936
	0.434013	30.6186
	0.432966	30.631
	0.431988	30.6141
	0.431004	30.633
	0.429973	30.6253
	0.429011	30.6421
	0.428015	30.6326
	0.426952	30.6446
	0.426022	30.6548
	0.425037	30.6649
	0.423962	30.6383
	0.42299	30.6691
	0.422023	30.6622
	0.421009	30.6792
	0.420029	30.6706
	0.41899	30.6733
	0.418014	30.6749
	0.416983	30.6855
	0.416033	30.6878
	0.415015	30.68
	0.414025	30.6629
	0.412997	30.6546
	0.412004	30.6607
	0.410999	30.6732
	0.409998	30.6577
	0.408996	30.6325
	0.407988	30.6248
	0.407021	30.625
	0.406022	30.62
	0.40501	30.5877
	0.404018	30.578
	0.403039	30.5722
	0.402013	30.5784
	0.401013	30.5635
	0.400005	30.5225
	0.398997	30.5149
	0.398041	30.5209
	0.397039	30.5231
	0.396048	30.511
	0.395016	30.5032
	0.394011	30.5129
	0.393022	30.5245
	0.39204	30.5229
	0.390996	30.5136
	0.390041	30.5118
	0.389044	30.5284
	0.388004	30.5318
	0.387052	30.5222
	0.386027	30.532
	0.385054	30.5295
	0.384013	30.545
	0.383029	30.5334
	0.381996	30.5365
	0.381027	30.5398
	0.380038	30.5587
	0.379049	30.5538
	0.37805	30.565
	0.377012	30.5593
	0.375981	30.5558
	0.375027	30.5743
	0.373985	30.5717
	0.373001	30.5705
	0.372024	30.5767
	0.37108	30.5823
	0.369997	30.5982
	0.369019	30.5932
	0.368028	30.5904
	0.367028	30.5839
	0.366065	30.5977
	0.365037	30.6037
	0.364039	30.5987
	0.363027	30.5915
	0.362064	30.595
	0.361027	30.5889
	0.360031	30.5801
	0.359077	30.5923
	0.35798	30.5563
	0.357033	30.5716
	0.356041	30.5896
	0.355089	30.6051
	0.35405	30.5888
	0.353034	30.5971
	0.351986	30.5867
	0.350993	30.6039
	0.350008	30.5963
	0.349034	30.6098
	0.348051	30.6236
	0.347031	30.6231
	0.346029	30.6345
	0.345029	30.6288
	0.343985	30.6117
	0.343028	30.6403
	0.342007	30.6428
	0.341062	30.6598
	0.340047	30.6387
	0.339037	30.6275
	0.338066	30.6539
	0.337076	30.6598
	0.336032	30.6513
	0.335053	30.6329
	0.334088	30.6493
	0.333032	30.6601
	0.332065	30.6747
	0.331035	30.6635
	0.330056	30.6553
	0.329071	30.6699
	0.328013	30.6683
	0.327069	30.6663
	0.326067	30.6714
	0.325095	30.6443
	0.324036	30.657
	0.323059	30.64
	0.322092	30.6393
	0.321068	30.6238
	0.320068	30.6044
	0.319087	30.6103
	0.318095	30.6134
	0.317065	30.6174
	0.316046	30.5938
	0.315101	30.5795
	0.314071	30.5883
	0.313068	30.5884
	0.312086	30.6022
	0.311084	30.5658
	0.310064	30.5632
	0.309071	30.5503
	0.308107	30.5777
	0.307061	30.5657
	0.306036	30.5505
	0.30504	30.5488
	0.304028	30.5595
	0.303054	30.5592
	0.302082	30.5665
	0.301081	30.5625
	0.300046	30.5732
	0.299082	30.5911
	0.298071	30.591
	0.29702	30.5967
	0.296101	30.6164
	0.295092	30.598
	0.294009	30.6022
	0.293101	30.5976
	0.292103	30.6225
	0.291035	30.6267
	0.290044	30.6359
	0.289046	30.6269
	0.288066	30.6236
	0.287082	30.632
	0.28611	30.6137
	0.285102	30.638
	0.284046	30.6172
	0.283085	30.639
	0.282062	30.626
	0.281062	30.616
	0.280065	30.6241
	0.279078	30.614
	0.278072	30.6189
	0.277072	30.6073
	0.276096	30.6159
	0.275063	30.6289
	0.274076	30.6196
	0.273028	30.6141
	0.27205	30.6024
	0.271078	30.6074
	0.270051	30.6048
	0.269094	30.6053
	0.268085	30.6168
	0.267062	30.6127
	0.26609	30.6245
	0.26506	30.6152
	0.264066	30.6071
	0.263059	30.6267
	0.262089	30.629
	0.261087	30.6479
	0.260126	30.6403
	0.259048	30.6406
	0.258058	30.655
	0.257086	30.6662
	0.256036	30.6675
	0.255042	30.6619
	0.254073	30.6557
	0.253073	30.6544
	0.252067	30.6549
	0.251072	30.6545
	0.250099	30.6351
	0.249067	30.6314
	0.248085	30.6314
	0.247042	30.6261
	0.246099	30.638
	0.245071	30.6199
	0.244104	30.6213
	0.24307	30.601
	0.24212	30.6025
	0.241064	30.6008
	0.240068	30.5981
	0.239105	30.5863
	0.238099	30.6005
	0.237069	30.5834
	0.236064	30.5871
	0.235093	30.5704
	0.234092	30.5747
	0.2331	30.5741
	0.232099	30.5891
	0.23108	30.5931
	0.230119	30.5871
	0.229091	30.6072
	0.22807	30.5994
	0.227091	30.617
	0.226048	30.6154
	0.225088	30.6193
	0.22408	30.6336
	0.223133	30.6417
	0.222094	30.6508
	0.221125	30.6594
	0.220103	30.6772
	0.219057	30.6828
	0.218093	30.6871
	0.217082	30.6883
	0.216094	30.6894
	0.21509	30.6938
	0.214085	30.6773
	0.213071	30.6762
	0.212089	30.6849
	0.211093	30.6795
	0.210119	30.6686
	0.209077	30.6527
	0.2081	30.6588
	0.207105	30.6516
	0.206093	30.6548
	0.205124	30.6614
	0.204096	30.652
	0.203131	30.6465
	0.202133	30.6529
	0.201095	30.65
	0.200101	30.6413
	0.199107	30.635
	0.198099	30.6202
	0.197105	30.6282
	0.196091	30.6157
	0.195067	30.6046
	0.194109	30.593
	0.193105	30.5831
	0.192107	30.5736
	0.19109	30.5759
	0.19012	30.5739
	0.189106	30.57
	0.188116	30.5831
	0.187122	30.5688
	0.186099	30.5651
	0.185105	30.5728
	0.184152	30.5804
	0.183096	30.5821
	0.18211	30.585
	0.181144	30.5992
	0.180109	30.6071
	0.17912	30.6191
	0.178104	30.6281
	0.177092	30.6224
	0.176089	30.6353
	0.175151	30.6431
	0.174139	30.6477
	0.173116	30.639
	0.172133	30.6684
	0.171112	30.6754
	0.1701	30.682
	0.169147	30.6913
	0.168127	30.6914
	0.167149	30.7063
	0.166161	30.7287
	0.16514	30.7343
	0.164147	30.7442
	0.163173	30.7399
	0.162133	30.7496
	0.161095	30.7488
	0.160124	30.7589
	0.159117	30.7634
	0.158172	30.7514
	0.157122	30.7585
	0.15613	30.7609
	0.155164	30.7514
	0.154152	30.75
	0.153125	30.743
	0.152159	30.7554
	0.151149	30.7357
	0.150109	30.7462
	0.14914	30.7265
	0.148127	30.7361
	0.14717	30.7233
	0.146103	30.7144
	0.14513	30.7088
	0.144146	30.7112
	0.143146	30.6938
	0.142175	30.7027
	0.141139	30.6809
	0.140123	30.6854
	0.139166	30.6772
	0.138141	30.674
	0.137117	30.6767
	0.136155	30.6665
	0.135163	30.663
	0.134162	30.669
	0.133165	30.6545
	0.132173	30.6665
	0.13118	30.6529
	0.130166	30.6658
	0.129165	30.6605
	0.128152	30.6566
	0.127188	30.6512
	0.12618	30.6313
	0.125164	30.6444
	0.124204	30.6405
	0.123164	30.652
	0.122163	30.6364
	0.121191	30.637
	0.120118	30.6546
	0.119162	30.6429
	0.118181	30.6693
	0.117163	30.6433
	0.116189	30.6571
	0.115177	30.6734
	0.114196	30.6765
	0.113172	30.6729
	0.112172	30.6675
	0.111189	30.672
	0.110192	30.6717
	0.109194	30.6724
	0.1082	30.6658
	0.10718	30.6649
	0.106165	30.6713
	0.105214	30.6831
	0.104148	30.663
	0.103205	30.6791
	0.102201	30.6885
	0.101168	30.6889
	0.100165	30.682
	0.0991927	30.6716
	0.0981551	30.6718
	0.0971375	30.6702
	0.0961825	30.6959
	0.0952003	30.6987
	0.0941443	30.6862
	0.0931918	30.6948
	0.0921842	30.6835
	0.091167	30.7078
	0.090174	30.6838
	0.089191	30.7007
	0.0881901	30.6956
	0.0872262	30.7138
	0.0861833	30.7105
	0.0852109	30.7073
	0.0842243	30.7047
	0.0831712	30.703
	0.0821733	30.6983
	0.0812026	30.6999
	0.0801689	30.6778
	0.0791753	30.689
	0.0781916	30.6816
	0.0772402	30.6779
	0.0762058	30.6685
	0.0751642	30.6607
	0.0742092	30.6886
	0.0731835	30.6663
	0.0722026	30.6705
	0.0711678	30.6693
	0.0701939	30.6575
	0.069206	30.6911
	0.068237	30.6875
	0.0672194	30.6814
	0.0662156	30.66
	0.0652145	30.6511
	0.0642175	30.6667
	0.0632017	30.6595
	0.0621907	30.6554
	0.0612072	30.64
	0.060207	30.639
	0.0591856	30.6433
	0.0582081	30.6396
	0.0571941	30.6148
	0.0561848	30.6141
	0.0552132	30.6339
	0.0542418	30.6601
	0.0532013	30.6464
	0.0522109	30.647
	0.0511886	30.6515
	0.0501979	30.6609
	0.0492348	30.6572
	0.0481987	30.6515
	0.0472096	30.6445
	0.0462233	30.6595
	0.0452342	30.6664
	0.0442495	30.6757
	0.0431919	30.6456
	0.0422047	30.6703
	0.0411873	30.6473
	0.0402225	30.6746
	0.0392011	30.6887
	0.0382312	30.6814
	0.0372195	30.6853
	0.0362577	30.6993
	0.0351788	30.696
	0.0342146	30.6829
	0.0332511	30.6681
	0.0322426	30.6614
	0.0312342	30.6858
	0.0302395	30.6902
	0.0292178	30.6783
	0.0282531	30.6818
	0.0272025	30.6806
	0.0261868	30.6903
	0.0252469	30.6931
	0.0242507	30.6747
	0.0232061	30.6821
	0.0222322	30.6933
	0.0212452	30.7035
	0.0202299	30.6763
	0.0192116	30.6701
	0.0182108	30.6908
	0.0172136	30.6985
	0.0162411	30.6921
	0.0152343	30.6875
	0.0142392	30.6951
	0.0132496	30.6958
	0.012256	30.6996
	0.0112647	30.6887
	0.01026	30.6902
	0.00919634	30.6823
	0.00827698	30.7003
	0.00727803	30.7059
	0.00627147	30.7097
	0.00528482	30.7114
	0.00424662	30.7137
	0.00325744	30.7118
	0.00224576	30.7189
	0.00124959	30.7126
	0.000256602	30.7249
	-0.000746389	30.7369
	-0.00173895	30.7394
	-0.00272644	30.7439
	-0.00375129	30.7346
	-0.00473558	30.745
	-0.00571523	30.735
	-0.00675937	30.7324
	-0.00776064	30.7158
	-0.00875554	30.7189
	-0.00975978	30.7205
	-0.0107105	30.7131
	-0.0117237	30.7006
	-0.0127363	30.6909
	-0.0137443	30.6746
	-0.0147123	30.696
	-0.0157872	30.6863
	-0.0167545	30.6834
	-0.0177405	30.6737
	-0.0187539	30.678
	-0.0197547	30.6826
	-0.0206828	30.6921
	-0.0217443	30.6691
	-0.0228088	30.6828
	-0.0237477	30.6852
	-0.0247213	30.7047
	-0.0257655	30.6838
	-0.0267286	30.6885
	-0.0277677	30.681
	-0.0288175	30.6822
	-0.0297484	30.6888
	-0.0307259	30.672
	-0.0317431	30.6882
	-0.0327095	30.6742
	-0.0337518	30.6803
	-0.0347312	30.6817
	-0.0357785	30.6742
	-0.036753	30.6798
	-0.0377488	30.6775
	-0.0387409	30.6848
	-0.0397482	30.6793
	-0.0407379	30.6612
	-0.041749	30.6886
	-0.0427318	30.68
	-0.0437742	30.6827
	-0.0447303	30.673
	-0.0457558	30.6748
	-0.0467367	30.6829
	-0.047711	30.6797
	-0.0487189	30.6852
	-0.0495783	30.6775
	-0.0500337	30.6887
	-0.0501064	30.6839

## Sheet: Figure 1d
Figure 1d
		Ecell0 (V)	SOEE (%)
		0.3	5.56842
		0.31	5.84266
		0.32	6.11818
		0.33	6.39426
		0.34	6.67189
		0.35	6.94945
		0.36	7.22822
		0.37	7.50712
		0.38	7.78713
		0.39	8.06693
		0.4	8.34764
		0.41	8.62926
		0.42	8.91042
		0.43	9.19232
		0.44	9.47456
		0.45	9.75756
		0.46	10.0395
		0.47	10.322
		0.48	10.6043
		0.49	10.8863
		0.5	11.1683
		0.51	11.4501
		0.52	11.7321
		0.53	12.0121
		0.54	12.2926
		0.55	12.5699
		0.56	12.8475
		0.57	13.1232
		0.58	13.3963
		0.59	13.6658
		0.6	13.9327
		0.61	14.1963
		0.62	14.4541
		0.63	14.7055
		0.64	14.9503
		0.65	15.1863
		0.66	15.4112
		0.67	15.6246
		0.68	15.8216
		0.69	16.0015
		0.7	16.1597
		0.71	16.2918
		0.72	16.3926
		0.73	16.4605
		0.74	16.4886
		0.75	16.468
		0.76	16.4341
		0.77	16.3528
		0.78	16.2074
		0.79	15.9918
		0.8	15.7287
		0.81	15.38
		0.82	14.9663
		0.83	14.4676
		0.84	13.8786
		0.85	13.2147
		0.86	12.4336
		0.87	11.5572
		0.88	10.6044
		0.89	9.54641
		0.9	8.4039
		0.91	7.19235
		0.92	5.91509
		0.93	4.57287
		0.94	3.20636
		0.95	1.81489
		0.96	0.432215
