# Supplementary material for: An efficient and stable solar flow battery enabled by a single-junction GaAs photoelectrode
Source: Nat Commun. 2021 Jan 8;12:156. doi: 10.1038/s41467-020-20287-w (PMC7794367; doi:10.1038/s41467-020-20287-w)
Supplement: Supplementary file 3 — Source Data [file 41467_2020_20287_MOESM3_ESM.zip › Figure 2.xlsx]

## Sheet: Figure 2a
		BTMAP-Vi_10 mV s-1		BTMAP-Vi_100 mV s-1		BTMAP-Vi_200 mV s-1		BTMAP-Vi_400 mV s-1		BTMAP-Vi_600 mV s-1		BTMAP-Vi_1000 mV s-1		BTMAP-Vi_2000 mV s-1			BTMAP-Fc_10 mV s-1		BTMAP-Fc_100 mV s-1		BTMAP-Fc_200 mV s-1		BTMAP-Fc_400 mV s-1		BTMAP-Fc_600 mV s-1		BTMAP-Fc_1000 mV s-1		BTMAP-Fc_2000 mV s-1
		Potential (V) vs. NHE	Current density (mA/cm2)	Potential (V) vs. NHE	Current density (mA/cm2)	Potential (V) vs. NHE	Current density (mA/cm2)	Potential (V) vs. NHE	Current density (mA/cm2)	Potential (V) vs. NHE	Current density (mA/cm2)	Potential (V) vs. NHE	Current density (mA/cm2)	Potential (V) vs. NHE	Current density (mA/cm2)		Potential (V) vs. NHE	Current density (mA/cm2)	Potential (V) vs. NHE	Current density (mA/cm2)	Potential (V) vs. NHE	Current density (mA/cm2)	Potential (V) vs. NHE	Current density (mA/cm2)	Potential (V) vs. NHE	Current density (mA/cm2)	Potential (V) vs. NHE	Current density (mA/cm2)	Potential (V) vs. NHE	Current density (mA/cm2)
		-0.123393	-0.000808111	-0.099144	0.0228548	-0.099348	0.0710554	-0.100337	0.0686044	-0.100982	0.0977024	-0.103741	0.0946462	-0.110964	0.0987416		0.134811	-0.0862962	0.134777	-0.031206	0.135068	-0.0792941	0.136005	-0.0828645	0.137846	-0.0941324	0.141368	-0.0994796	0.153729	-0.0987352
		-0.123902	-0.000798916	-0.099421	0.0112149	-0.099872	0.0417653	-0.101129	0.05341	-0.102172	0.0756942	-0.104774	0.085448	-0.111743	0.0950699		0.135101	-0.033088	0.135075	-0.0163917	0.135585	-0.0509313	0.136817	-0.0660787	0.139052	-0.080694	0.142382	-0.0929175	0.154598	-0.096501
		-0.124412	-0.000785241	-0.099932	0.00692909	-0.100386	0.0330575	-0.101941	0.0456448	-0.103387	0.0642918	-0.10575	0.0785545	-0.112559	0.0917318		0.135597	-0.0171039	0.13558	-0.00964624	0.136083	-0.0405021	0.137624	-0.056631	0.140258	-0.071812	0.143385	-0.0875358	0.155402	-0.0945145
		-0.124904	-0.000782183	-0.10044	0.00564821	-0.100882	0.0286454	-0.102764	0.0406865	-0.104608	0.057152	-0.106742	0.0730876	-0.113343	0.0887083		0.136096	-0.0127197	0.136082	-0.00749726	0.136578	-0.0348617	0.138429	-0.0504154	0.141451	-0.0654172	0.144423	-0.0830053	0.156164	-0.0926177
		-0.125403	-0.000775567	-0.10094	0.00511439	-0.101395	0.0258461	-0.10356	0.037279	-0.105787	0.0521349	-0.107741	0.0686686	-0.11414	0.0858831		0.136596	-0.0103748	0.136568	-0.00639766	0.137084	-0.0311379	0.139222	-0.0459619	0.142652	-0.0605545	0.145378	-0.0790691	0.156976	-0.0908448
		-0.125904	-0.0007684	-0.10142	0.00477547	-0.101902	0.0239166	-0.104339	0.03472	-0.106985	0.0484052	-0.108768	0.0649888	-0.114894	0.0834506		0.137107	-0.00892727	0.137075	-0.0057381	0.13758	-0.0285452	0.140009	-0.0426185	0.143862	-0.0567339	0.146386	-0.07561	0.157755	-0.0890699
		-0.126397	-0.000754584	-0.101918	0.0044935	-0.102408	0.0224828	-0.105137	0.0326999	-0.108205	0.0454859	-0.109741	0.0618147	-0.115761	0.0808922		0.137586	-0.00785953	0.137584	-0.00528455	0.138084	-0.0265656	0.140821	-0.0399981	0.145081	-0.0536395	0.147408	-0.0726723	0.15858	-0.0873923
		-0.126889	-0.000760087	-0.10242	0.00433518	-0.102896	0.021418	-0.105946	0.031181	-0.109401	0.0431565	-0.110754	0.0590467	-0.116523	0.0788391		0.138106	-0.00701416	0.138087	-0.00488359	0.13859	-0.0250648	0.141614	-0.0378456	0.146276	-0.0510529	0.14839	-0.0699781	0.159338	-0.0858768
		-0.12741	-0.000747957	-0.102924	0.00420605	-0.103373	0.0205223	-0.106752	0.0298827	-0.110614	0.0412286	-0.111744	0.0568425	-0.117323	0.0765209		0.138597	-0.00639926	0.138573	-0.00462714	0.139096	-0.0238229	0.142421	-0.0360795	0.147474	-0.0488498	0.149375	-0.0676243	0.160115	-0.0844222
		-0.127897	-0.000735503	-0.103437	0.00399477	-0.10389	0.0197672	-0.10754	0.0287012	-0.111798	0.0396338	-0.112782	0.0545715	-0.11814	0.0746603		0.13909	-0.00587955	0.139088	-0.00446759	0.139602	-0.0228612	0.14322	-0.0345817	0.148667	-0.0469661	0.150395	-0.0655006	0.160932	-0.0829009
		-0.128409	-0.000748218	-0.103899	0.00387438	-0.104402	0.0192303	-0.108347	0.0278107	-0.11301	0.0382375	-0.113772	0.0528443	-0.118954	0.0727806		0.139588	-0.00546207	0.139568	-0.00429896	0.140076	-0.0220205	0.144045	-0.0333023	0.149864	-0.0453107	0.151394	-0.0635051	0.161765	-0.0816542
		-0.128899	-0.000727983	-0.104428	0.00378279	-0.10489	0.0187105	-0.109149	0.0269759	-0.114205	0.0370341	-0.114745	0.0511348	-0.119744	0.0713966		0.140078	-0.00508903	0.14007	-0.0041438	0.140581	-0.0213064	0.144857	-0.0321956	0.151061	-0.0438437	0.152374	-0.0617555	0.162521	-0.0802492
		-0.129397	-0.000727046	-0.104934	0.00370757	-0.105389	0.018272	-0.109949	0.0262839	-0.115414	0.0359314	-0.115749	0.0496154	-0.120539	0.0693111		0.140572	-0.00476121	0.140573	-0.00402879	0.141084	-0.0207319	0.145636	-0.0312074	0.152272	-0.0425766	0.153382	-0.060126	0.163369	-0.078909
		-0.129921	-0.000717535	-0.105424	0.00361213	-0.105896	0.0178621	-0.110741	0.0256843	-0.116601	0.034985	-0.116746	0.0481604	-0.121299	0.06811		0.141088	-0.00449164	0.141069	-0.00389663	0.141593	-0.0201393	0.146441	-0.0303521	0.153452	-0.0414232	0.15437	-0.0586372	0.164163	-0.0778262
		-0.130418	-0.000717099	-0.105921	0.00359456	-0.106374	0.017511	-0.111569	0.0250698	-0.117811	0.0341371	-0.117765	0.0469375	-0.122112	0.0665182		0.141594	-0.00425417	0.14159	-0.00379464	0.142099	-0.0196971	0.147241	-0.0295684	0.154645	-0.0403548	0.155366	-0.0572436	0.164962	-0.0766919
		-0.130918	-0.000716098	-0.106423	0.00346165	-0.106879	0.0172408	-0.112355	0.0246538	-0.118995	0.0333523	-0.11875	0.0457522	-0.122943	0.0652352		0.142084	-0.00403383	0.142077	-0.00375357	0.142594	-0.019287	0.14805	-0.0289037	0.155856	-0.0394114	0.15636	-0.0559258	0.165746	-0.0755728
		-0.131411	-0.000716407	-0.106935	0.00344686	-0.107382	0.016938	-0.113153	0.0241469	-0.120191	0.0326309	-0.119748	0.0446941	-0.123743	0.0637654		0.142591	-0.00385544	0.142582	-0.00363144	0.143088	-0.0189219	0.148843	-0.0282685	0.157049	-0.0385732	0.157389	-0.054731	0.166571	-0.0744672
		-0.13192	-0.000706307	-0.107425	0.00339555	-0.107885	0.0167087	-0.113958	0.0236904	-0.121393	0.0319643	-0.120753	0.0437376	-0.124536	0.0624996		0.143083	-0.00367241	0.143063	-0.00360102	0.143575	-0.0185704	0.149623	-0.0277137	0.158242	-0.0377319	0.158385	-0.0536334	0.167345	-0.0733519
		-0.132409	-0.000695129	-0.107915	0.00336381	-0.108408	0.0164599	-0.114764	0.0233668	-0.12259	0.0314101	-0.121714	0.0427944	-0.12532	0.0613672		0.143574	-0.00351376	0.143558	-0.00350645	0.144089	-0.0182639	0.15045	-0.0271945	0.159442	-0.0370181	0.159393	-0.0525816	0.168139	-0.0724598
		-0.132903	-0.00069669	-0.108416	0.00336737	-0.108882	0.0162878	-0.115551	0.0229647	-0.123782	0.0308217	-0.12276	0.0418417	-0.126103	0.0603283		0.144074	-0.00336642	0.144073	-0.0034924	0.144606	-0.0179944	0.151256	-0.0266921	0.160642	-0.0363447	0.160369	-0.0515712	0.168955	-0.0714322
		-0.133399	-0.000682929	-0.108916	0.00323488	-0.109382	0.0161132	-0.116358	0.0226483	-0.124992	0.030264	-0.123752	0.0411345	-0.126913	0.0589557		0.144606	-0.00323101	0.14458	-0.00344565	0.145106	-0.0177263	0.152036	-0.0262539	0.161862	-0.0356787	0.161349	-0.0506762	0.169751	-0.0705362
		-0.133908	-0.000691196	-0.109418	0.00322696	-0.109885	0.0159119	-0.117153	0.0222941	-0.12618	0.0298181	-0.124746	0.0403386	-0.127667	0.0582122		0.145108	-0.00310796	0.145085	-0.00336302	0.145602	-0.0175133	0.152848	-0.0258133	0.163052	-0.0350899	0.162364	-0.0497606	0.170563	-0.0696479
		-0.134407	-0.000678221	-0.109908	0.0031367	-0.110397	0.0157756	-0.117978	0.0220077	-0.127386	0.0292985	-0.125709	0.0396213	-0.128534	0.0570417		0.145603	-0.0030052	0.145598	-0.0033236	0.146109	-0.0172523	0.153625	-0.0254335	0.164268	-0.0344983	0.163366	-0.0489366	0.17137	-0.0687061
		-0.134913	-0.00067586	-0.110449	0.00315025	-0.11089	0.01557	-0.118753	0.0217228	-0.128594	0.0288719	-0.126727	0.0389245	-0.129308	0.0560942		0.146085	-0.00290369	0.146093	-0.00325502	0.146599	-0.0170934	0.154424	-0.0250751	0.165451	-0.0340066	0.164394	-0.0481588	0.172165	-0.0680217
		-0.135397	-0.000673626	-0.110926	0.00310595	-0.111395	0.0154499	-0.119554	0.0215036	-0.129804	0.0284885	-0.127734	0.0383083	-0.130135	0.0550876		0.146601	-0.00279536	0.146576	-0.00326218	0.147086	-0.0168554	0.155227	-0.0247538	0.166656	-0.0334961	0.165394	-0.0474129	0.17294	-0.0671543
		-0.135913	-0.00066903	-0.111437	0.0031023	-0.111894	0.015305	-0.120339	0.0212477	-0.131012	0.0280499	-0.128719	0.0377073	-0.130958	0.0541554		0.147088	-0.00270257	0.147079	-0.00316318	0.147579	-0.0167331	0.156014	-0.0244225	0.167872	-0.0330238	0.1664	-0.0466919	0.173772	-0.066245
		-0.136402	-0.000667747	-0.111931	0.00308038	-0.112394	0.0151799	-0.121137	0.0209849	-0.132191	0.0276934	-0.129724	0.0371073	-0.13176	0.0533872		0.14759	-0.00262625	0.147571	-0.00313396	0.148099	-0.0164983	0.156833	-0.0241467	0.169051	-0.032591	0.167369	-0.0460399	0.174563	-0.0654805
		-0.136896	-0.000656555	-0.112432	0.0030081	-0.112893	0.0150388	-0.121925	0.0207944	-0.133393	0.0273297	-0.130743	0.0364439	-0.132539	0.0524225		0.148085	-0.00258434	0.148086	-0.0031115	0.148592	-0.0163984	0.157625	-0.0238423	0.170252	-0.0321202	0.168375	-0.0453436	0.175357	-0.0648038
		-0.137394	-0.000665977	-0.11293	0.00295754	-0.113385	0.0149459	-0.12273	0.0205716	-0.134576	0.0269916	-0.131751	0.0359577	-0.13335	0.0518201		0.148584	-0.00248828	0.148565	-0.00311863	0.149085	-0.016199	0.158409	-0.0235909	0.171443	-0.0317378	0.169376	-0.0447502	0.176148	-0.0641251
		-0.137908	-0.000659882	-0.113429	0.00297934	-0.113886	0.014798	-0.123533	0.020386	-0.135782	0.0266042	-0.132749	0.0354768	-0.134154	0.050865		0.149082	-0.00241582	0.149067	-0.00309944	0.149588	-0.0160601	0.159207	-0.0233128	0.172652	-0.0313551	0.170356	-0.0441383	0.176998	-0.0633454
		-0.138392	-0.000652972	-0.113921	0.00290827	-0.114405	0.0147112	-0.124334	0.0201372	-0.13699	0.0263049	-0.133721	0.0349583	-0.134939	0.0499881		0.14957	-0.00234798	0.149574	-0.00300027	0.15011	-0.0159393	0.160007	-0.0230679	0.173865	-0.0309545	0.171399	-0.043585	0.177798	-0.062335
		-0.138897	-0.000653751	-0.114436	0.00289161	-0.1149	0.0146086	-0.125138	0.0199444	-0.138193	0.0259751	-0.134727	0.034496	-0.135728	0.0493171		0.150072	-0.0022922	0.150056	-0.00299227	0.150573	-0.0158128	0.160836	-0.0228396	0.175053	-0.0305898	0.172356	-0.0430717	0.178587	-0.0618909
		-0.139397	-0.000654918	-0.11494	0.00287673	-0.115376	0.01448	-0.125949	0.0197749	-0.139396	0.0257271	-0.135733	0.0339603	-0.13653	0.0487261		0.150576	-0.00223132	0.150569	-0.00301311	0.151086	-0.0156895	0.16161	-0.0226212	0.17625	-0.0302613	0.173375	-0.0424836	0.179436	-0.0613247
		-0.139903	-0.000649592	-0.115437	0.00293019	-0.11587	0.0144141	-0.126738	0.0196174	-0.140602	0.0253951	-0.136745	0.0335752	-0.137311	0.0479426		0.15109	-0.00217138	0.151062	-0.00298875	0.151567	-0.0155555	0.162414	-0.0224098	0.177449	-0.0298757	0.174393	-0.0420122	0.1802	-0.0605678
		-0.140404	-0.000648413	-0.115918	0.00284869	-0.116393	0.0143727	-0.12757	0.0194119	-0.141799	0.0250846	-0.137729	0.0331883	-0.138109	0.0473611		0.151588	-0.00210884	0.151568	-0.00289074	0.1521	-0.0154563	0.163217	-0.0221744	0.178643	-0.0295908	0.175369	-0.0414837	0.18105	-0.0599997
		-0.140891	-0.000649315	-0.116408	0.00287624	-0.11687	0.0141707	-0.128343	0.0193437	-0.143002	0.0248048	-0.138729	0.0327036	-0.138938	0.0464442		0.152072	-0.00208002	0.152062	-0.00283164	0.152572	-0.0153162	0.164051	-0.0219904	0.179851	-0.0292873	0.176371	-0.0410481	0.1818	-0.059466
		-0.141402	-0.000627732	-0.116927	0.00279531	-0.117385	0.0141329	-0.129134	0.0191211	-0.144212	0.02454	-0.139747	0.0322422	-0.139715	0.0460248		0.152592	-0.00202727	0.152583	-0.00288302	0.1531	-0.0152245	0.164848	-0.0217978	0.18106	-0.028999	0.177394	-0.0404495	0.182603	-0.0588883
		-0.141897	-0.000631672	-0.117422	0.00279496	-0.117877	0.0140028	-0.12996	0.0189662	-0.145405	0.0242956	-0.140736	0.0319648	-0.140521	0.0452889		0.153072	-0.00197542	0.153073	-0.00285564	0.153567	-0.0151573	0.165642	-0.0216176	0.182253	-0.0286976	0.178436	-0.0400777	0.18337	-0.058387
		-0.142402	-0.000631511	-0.117931	0.00278746	-0.118401	0.0140036	-0.130762	0.0187877	-0.146602	0.0240708	-0.141778	0.0312938	-0.1413	0.0448905		0.153568	-0.00192602	0.153563	-0.00282445	0.154072	-0.0150498	0.166443	-0.0214454	0.183441	-0.0284138	0.17942	-0.0396769	0.184186	-0.0577216
		-0.142893	-0.000628721	-0.118431	0.00276199	-0.118882	0.0138815	-0.131553	0.0186801	-0.147817	0.0238016	-0.14279	0.0311461	-0.142192	0.043394		0.154071	-0.00188965	0.154084	-0.0027699	0.154554	-0.0149396	0.167242	-0.021284	0.184657	-0.0281573	0.180411	-0.0392594	0.185037	-0.057123
		-0.1434	-0.000632563	-0.118936	0.00267773	-0.119387	0.0138463	-0.132367	0.0185242	-0.149002	0.0235449	-0.143778	0.03077	-0.142982	0.0434645		0.154565	-0.00184588	0.154558	-0.00274955	0.155081	-0.0148453	0.168056	-0.0211041	0.185853	-0.0278931	0.181439	-0.0388214	0.185797	-0.056736
		-0.143907	-0.000630055	-0.119431	0.00261696	-0.119881	0.0137561	-0.133141	0.0183812	-0.150213	0.0233043	-0.144805	0.0304302	-0.143763	0.0428964		0.155078	-0.00180629	0.155056	-0.00276942	0.155566	-0.0147705	0.168832	-0.0209626	0.18706	-0.0276152	0.182414	-0.0384707	0.18662	-0.0560288
		-0.144387	-0.000621029	-0.119927	0.00264971	-0.120385	0.0136642	-0.13395	0.0182075	-0.151419	0.0230569	-0.145781	0.0300604	-0.144561	0.0423855		0.155577	-0.00178149	0.155565	-0.00275194	0.15609	-0.0146792	0.169626	-0.0208105	0.188245	-0.027382	0.183424	-0.0380798	0.187396	-0.0556666
		-0.144883	-0.000619417	-0.120428	0.00265464	-0.120865	0.0135917	-0.134754	0.0181584	-0.152628	0.0228427	-0.146792	0.0297053	-0.145356	0.0416154		0.15606	-0.00174372	0.156057	-0.00273089	0.156573	-0.0146309	0.170424	-0.0206326	0.189453	-0.0271295	0.184425	-0.0377391	0.188203	-0.0550603
		-0.145391	-0.000617387	-0.120916	0.00258537	-0.121371	0.0135735	-0.135566	0.0179974	-0.153799	0.0226118	-0.147768	0.0293927	-0.14619	0.041255		0.156581	-0.00169681	0.15655	-0.00268571	0.157081	-0.0145233	0.171227	-0.020514	0.190652	-0.0269084	0.18545	-0.0373754	0.188994	-0.0546066
		-0.145897	-0.000619489	-0.121403	0.00261799	-0.121868	0.0134543	-0.136337	0.0178476	-0.155014	0.0223793	-0.148803	0.0290676	-0.146985	0.0407289		0.157061	-0.00167105	0.157029	-0.00267583	0.157565	-0.0144483	0.172034	-0.0203547	0.191847	-0.0266805	0.186418	-0.0370094	0.189817	-0.0540595
		-0.146391	-0.000604504	-0.121912	0.00265264	-0.122375	0.0134282	-0.137152	0.0177574	-0.156208	0.0221477	-0.149768	0.0287807	-0.147764	0.040197		0.157566	-0.00164066	0.15755	-0.00266332	0.158086	-0.0143772	0.17282	-0.0202194	0.193058	-0.0264233	0.187432	-0.0366577	0.1906	-0.0537125
		-0.146899	-0.000615483	-0.122432	0.00254782	-0.122869	0.013324	-0.137944	0.0175992	-0.157394	0.0219058	-0.150787	0.0284295	-0.148579	0.0397814		0.15806	-0.00160247	0.158062	-0.00264798	0.158561	-0.0142836	0.17364	-0.0200908	0.194255	-0.0261912	0.188396	-0.0363398	0.191408	-0.0531177
		-0.147393	-0.000613125	-0.122925	0.0026375	-0.123373	0.013323	-0.138742	0.0175127	-0.158604	0.0216894	-0.151789	0.0280716	-0.149383	0.0390704		0.158575	-0.00157113	0.158537	-0.00266318	0.159086	-0.0142404	0.174441	-0.019933	0.195454	-0.0259738	0.189434	-0.0360224	0.192233	-0.0527174
		-0.147872	-0.000608451	-0.123411	0.00260302	-0.123861	0.0132507	-0.139542	0.0173983	-0.159793	0.0214864	-0.152782	0.027899	-0.150149	0.038935		0.159044	-0.00154493	0.15904	-0.00255772	0.159561	-0.0141561	0.175234	-0.019823	0.196648	-0.0257739	0.190439	-0.0356888	0.192983	-0.0523628
		-0.148386	-0.000611547	-0.123916	0.00254023	-0.124387	0.0131736	-0.140337	0.0172399	-0.160997	0.021288	-0.15379	0.0275745	-0.150989	0.0382983		0.159563	-0.00152849	0.159533	-0.00264094	0.160069	-0.0141129	0.176028	-0.019704	0.197851	-0.0255525	0.19143	-0.0353943	0.193804	-0.0517776
		-0.148889	-0.000610005	-0.124414	0.00258563	-0.12486	0.0131109	-0.141143	0.0171492	-0.162188	0.0210834	-0.154786	0.0272056	-0.151778	0.0375758		0.160043	-0.00149989	0.160036	-0.00260935	0.160547	-0.0140348	0.176834	-0.0195962	0.199059	-0.0253454	0.19244	-0.0350921	0.194576	-0.0514592
		-0.149396	-0.000602557	-0.124915	0.00249206	-0.125372	0.0131161	-0.141974	0.016987	-0.163397	0.020869	-0.155784	0.0269849	-0.15257	0.0375567		0.160553	-0.00146369	0.160531	-0.00250572	0.161074	-0.0139708	0.177646	-0.0194238	0.200232	-0.0251352	0.193408	-0.0348061	0.195408	-0.0509178
		-0.149894	-0.000608315	-0.125414	0.00252009	-0.125859	0.0129853	-0.142767	0.0169188	-0.164587	0.0206813	-0.156778	0.0267009	-0.153372	0.0367732		0.16105	-0.00144412	0.161049	-0.00251797	0.161546	-0.0139523	0.178433	-0.0193467	0.201439	-0.0249512	0.194394	-0.0344883	0.196164	-0.0505213
		-0.150392	-0.000608315	-0.125911	0.00250493	-0.126369	0.0129568	-0.143567	0.0168093	-0.165799	0.0204225	-0.157786	0.0264778	-0.154195	0.0363176		0.16155	-0.00141981	0.161526	-0.00252899	0.162073	-0.0138992	0.179246	-0.0192105	0.202626	-0.024768	0.195417	-0.0341937	0.197008	-0.0501095
		-0.150888	-0.000600409	-0.126395	0.00245042	-0.126849	0.01286	-0.144352	0.0167324	-0.16698	0.0202594	-0.158782	0.0260751	-0.154999	0.0359058		0.162062	-0.00139791	0.162032	-0.00249087	0.162542	-0.0137974	0.180038	-0.019087	0.20385	-0.0245515	0.196432	-0.0339445	0.19778	-0.0497625
		-0.151392	-0.000599744	-0.126917	0.00243516	-0.127377	0.0128315	-0.145146	0.0166612	-0.168194	0.0200539	-0.159762	0.0259221	-0.155775	0.035637		0.162551	-0.00138147	0.162548	-0.00245899	0.163067	-0.0137804	0.180833	-0.0189978	0.205047	-0.0243712	0.197406	-0.0336752	0.198578	-0.0493775
		-0.151912	-0.000604714	-0.127393	0.00249265	-0.127856	0.0127885	-0.145954	0.0164858	-0.169405	0.019848	-0.160763	0.0255714	-0.156571	0.0350994		0.163041	-0.00135088	0.163042	-0.00250898	0.163531	-0.0137066	0.181633	-0.0188881	0.206248	-0.0241689	0.198411	-0.0333983	0.199365	-0.048979
		-0.152392	-0.000601738	-0.127909	0.00244358	-0.128377	0.0127742	-0.146763	0.0164043	-0.170606	0.0196337	-0.16177	0.0253502	-0.157344	0.0348344		0.163547	-0.00132515	0.163562	-0.00248546	0.164084	-0.0136648	0.182432	-0.0187817	0.207448	-0.0239984	0.199391	-0.0331605	0.200171	-0.0485501
		-0.152901	-0.000587043	-0.128411	0.00242571	-0.128855	0.0126677	-0.147549	0.0163115	-0.171819	0.0194437	-0.162772	0.0250848	-0.158177	0.034211		0.164052	-0.00130057	0.164062	-0.00244101	0.164574	-0.0135902	0.183247	-0.0186633	0.208663	-0.0238122	0.200396	-0.0328921	0.200963	-0.0481784
		-0.153394	-0.000602402	-0.128905	0.00240389	-0.129362	0.0126727	-0.148334	0.0162134	-0.172986	0.0193096	-0.163753	0.0249618	-0.158967	0.0338869		0.164548	-0.00129152	0.164553	-0.00240191	0.165088	-0.0135528	0.184038	-0.0185752	0.20983	-0.0236078	0.201407	-0.0326133	0.201777	-0.04782
		-0.153879	-0.000587338	-0.129396	0.00238371	-0.129862	0.0125724	-0.149145	0.0160643	-0.174201	0.0190497	-0.16475	0.0245629	-0.159747	0.0335781		0.165059	-0.00127277	0.165054	-0.002467	0.165558	-0.0134758	0.184849	-0.018468	0.211049	-0.0234201	0.202381	-0.0323374	0.202575	-0.0474616
		-0.154396	-0.00058891	-0.129922	0.00239957	-0.130384	0.0125589	-0.149958	0.0160558	-0.175402	0.0188127	-0.165774	0.0243456	-0.160531	0.0328556		0.16555	-0.00124697	0.16556	-0.00242123	0.166091	-0.0134591	0.185628	-0.0183795	0.212251	-0.0232278	0.203415	-0.0321263	0.203394	-0.0470936
		-0.154886	-0.000584517	-0.130394	0.00242099	-0.130853	0.0124641	-0.150738	0.0159131	-0.176605	0.0186595	-0.166781	0.0239324	-0.161372	0.0327221		0.166065	-0.00122818	0.166066	-0.00241291	0.166562	-0.0133756	0.18645	-0.0182619	0.213439	-0.0230495	0.204411	-0.0318794	0.204187	-0.0467143
		-0.15541	-0.000595098	-0.130919	0.00236776	-0.131393	0.0124678	-0.151546	0.0158053	-0.177797	0.0184701	-0.167738	0.0239152	-0.162183	0.0321712		0.166578	-0.00120258	0.16657	-0.00233981	0.167086	-0.0133345	0.187241	-0.0181651	0.214673	-0.0228696	0.205395	-0.0315715	0.204998	-0.0463749
		-0.155895	-0.000584891	-0.131412	0.00234818	-0.13187	0.012354	-0.152345	0.015729	-0.179004	0.0182704	-0.168785	0.0234848	-0.162949	0.0320397		0.167066	-0.00119215	0.167052	-0.00238222	0.167558	-0.0133142	0.188025	-0.0180745	0.215843	-0.0226792	0.206411	-0.0313732	0.205812	-0.0459613
		-0.156393	-0.000584293	-0.131916	0.00233684	-0.132387	0.0123858	-0.15315	0.015628	-0.180208	0.0181014	-0.169781	0.0233219	-0.163761	0.031443		0.167559	-0.00117369	0.167581	-0.00232046	0.168086	-0.013247	0.188845	-0.017969	0.217059	-0.0225123	0.207389	-0.0311116	0.206579	-0.0457878
		-0.156877	-0.00058124	-0.132418	0.00223601	-0.132873	0.0122865	-0.153936	0.0155233	-0.181405	0.0178989	-0.17079	0.0230993	-0.16454	0.0311837		0.168076	-0.00114845	0.168067	-0.00232576	0.168573	-0.0131709	0.189653	-0.0179355	0.218257	-0.0223513	0.208393	-0.0309014	0.207397	-0.045294
		-0.157376	-0.000584908	-0.132909	0.00220543	-0.133362	0.0122746	-0.154741	0.01545	-0.182607	0.0177464	-0.171794	0.0228019	-0.165368	0.0305965		0.168565	-0.00113644	0.168551	-0.00238416	0.169095	-0.0131386	0.190461	-0.0178518	0.219453	-0.022167	0.209399	-0.0306507	0.208145	-0.0450958
		-0.157891	-0.000588552	-0.13339	0.00227491	-0.133868	0.0122306	-0.155547	0.0153416	-0.18379	0.0175509	-0.17276	0.0225436	-0.166153	0.0304002		0.169054	-0.00112083	0.169044	-0.00233416	0.169568	-0.0130879	0.191247	-0.0177581	0.220645	-0.022008	0.210396	-0.0304253	0.209037	-0.0446687
		-0.158377	-0.000576124	-0.133908	0.00226245	-0.134372	0.0122013	-0.156355	0.0152363	-0.184977	0.0173825	-0.173772	0.0223534	-0.166946	0.0302401		0.169559	-0.00109943	0.169555	-0.00228592	0.170062	-0.0130515	0.192028	-0.017664	0.221845	-0.0218347	0.211402	-0.0302256	0.20977	-0.044358
		-0.158883	-0.000584928	-0.134405	0.00227798	-0.134858	0.0121397	-0.157158	0.0151738	-0.186167	0.0171653	-0.174765	0.022158	-0.167796	0.029447		0.170063	-0.00108441	0.17005	-0.00225949	0.170569	-0.0130051	0.192822	-0.0175907	0.223065	-0.0216398	0.212413	-0.0300231	0.210607	-0.0439843
		-0.159373	-0.000582923	-0.13491	0.00227866	-0.135354	0.0120857	-0.157959	0.0150584	-0.187378	0.0169999	-0.175761	0.0219536	-0.168529	0.0295576		0.170561	-0.00106845	0.170546	-0.00227456	0.171069	-0.0129796	0.193616	-0.0175015	0.224263	-0.0214538	0.213397	-0.0297714	0.211367	-0.0437861
		-0.159876	-0.00058435	-0.135405	0.0022142	-0.135866	0.0120842	-0.158754	0.0149756	-0.188607	0.0168154	-0.176763	0.0216137	-0.16939	0.0286768		0.171039	-0.00105785	0.171067	-0.0022511	0.171561	-0.012925	0.194436	-0.0173921	0.225471	-0.0213193	0.214386	-0.0295512	0.212167	-0.0433591
		-0.160367	-0.000580782	-0.13591	0.00214455	-0.136366	0.0120196	-0.159556	0.014868	-0.189804	0.0166174	-0.177741	0.0214946	-0.170161	0.0288027		0.171562	-0.001043	0.171562	-0.00226285	0.172065	-0.0128672	0.19522	-0.0173293	0.226665	-0.0211393	0.215414	-0.0293401	0.213009	-0.0430636
		-0.160861	-0.0005759	-0.136398	0.00218822	-0.136859	0.0119082	-0.160334	0.0147953	-0.190989	0.0164246	-0.178742	0.0212506	-0.170958	0.0282384		0.17204	-0.00102629	0.172049	-0.0022613	0.17257	-0.0128439	0.196028	-0.0172225	0.227864	-0.0209404	0.216416	-0.0291499	0.213811	-0.042791
		-0.161386	-0.000565046	-0.136887	0.00219581	-0.137348	0.0119481	-0.161137	0.0147011	-0.192209	0.0162715	-0.179776	0.0210623	-0.17176	0.0279334		0.172546	-0.00100874	0.17255	-0.00224764	0.173053	-0.0128069	0.196829	-0.0171356	0.229069	-0.0207949	0.217396	-0.028956	0.214573	-0.0424059
		-0.161874	-0.000575135	-0.137393	0.00221553	-0.13786	0.0118827	-0.16194	0.0145926	-0.193399	0.016105	-0.180755	0.020763	-0.17259	0.0275597		0.17305	-0.00099342	0.173042	-0.00219434	0.173569	-0.0127624	0.197637	-0.0170563	0.23025	-0.0206239	0.218401	-0.0286552	0.215411	-0.0421885
		-0.162378	-0.000574694	-0.1379	0.0021376	-0.13835	0.0118858	-0.16277	0.0144969	-0.194593	0.0158665	-0.181763	0.0204957	-0.173385	0.0272718		0.173552	-0.000986389	0.173554	-0.00217177	0.174079	-0.0127242	0.198426	-0.0169945	0.231457	-0.0204549	0.21938	-0.0285528	0.216187	-0.0418492
		-0.162872	-0.00057973	-0.1384	0.00211704	-0.138858	0.011828	-0.163545	0.0144611	-0.195813	0.015751	-0.18277	0.0203265	-0.174151	0.0269192		0.174067	-0.000966798	0.174077	-0.00221318	0.174572	-0.012669	0.199219	-0.0169206	0.232641	-0.0202971	0.220421	-0.0282735	0.216994	-0.0414908
		-0.163378	-0.000577344	-0.138897	0.00209958	-0.13939	0.0117493	-0.164333	0.0143922	-0.197006	0.0155331	-0.18375	0.0200648	-0.174947	0.0266427		0.174568	-0.000957157	0.174563	-0.00216663	0.175071	-0.0126405	0.200009	-0.0168068	0.23384	-0.0202128	0.221402	-0.0280776	0.217804	-0.0413116
		-0.163864	-0.000565425	-0.139397	0.00212328	-0.139865	0.0117326	-0.165126	0.0142738	-0.198185	0.0154316	-0.18475	0.0198933	-0.175764	0.0261719		0.175056	-0.000939619	0.17505	-0.00217332	0.175563	-0.0125693	0.200816	-0.0167501	0.235028	-0.0199617	0.222389	-0.0278455	0.218598	-0.0410295
		-0.164359	-0.000572678	-0.139912	0.0020894	-0.140362	0.0117303	-0.165927	0.0141279	-0.199367	0.0151887	-0.185748	0.0195268	-0.176545	0.0259469		0.175569	-0.00093083	0.175548	-0.00220657	0.176062	-0.0125338	0.201603	-0.0166437	0.236233	-0.0198231	0.223398	-0.0276778	0.219408	-0.040612
		-0.16487	-0.000575926	-0.140402	0.00212667	-0.140876	0.0116932	-0.166742	0.0140734	-0.200583	0.0150275	-0.186763	0.0195063	-0.177363	0.0255542		0.176071	-0.000914298	0.176062	-0.00211957	0.176576	-0.0124888	0.202425	-0.0165769	0.237421	-0.0196092	0.224403	-0.0274252	0.220202	-0.0403985
		-0.165382	-0.000569069	-0.140911	0.00202689	-0.141356	0.0116292	-0.167537	0.0140247	-0.201767	0.0148595	-0.187765	0.019146	-0.178153	0.0251939		0.176562	-0.000906235	0.176555	-0.00219012	0.177069	-0.0124642	0.203229	-0.0164986	0.238615	-0.0194576	0.225418	-0.027246	0.220999	-0.040143
		-0.165859	-0.000568641	-0.141408	0.00207313	-0.141868	0.0115851	-0.168332	0.0139277	-0.202977	0.0146356	-0.188769	0.018972	-0.178991	0.0248222		0.177045	-0.000889279	0.177059	-0.00209415	0.177574	-0.0124235	0.204048	-0.0164241	0.239812	-0.0192479	0.226421	-0.0270324	0.221749	-0.0397827
		-0.166363	-0.000570027	-0.141906	0.00204804	-0.142378	0.0115032	-0.169158	0.0138199	-0.204183	0.0145015	-0.189755	0.0188524	-0.179748	0.0247002		0.177555	-0.000874869	0.177553	-0.00214894	0.178066	-0.0123943	0.204837	-0.0163481	0.241017	-0.0190507	0.227396	-0.0268542	0.22258	-0.0393938
		-0.166875	-0.000557432	-0.142417	0.00205816	-0.142856	0.0115241	-0.169957	0.0137508	-0.205376	0.014256	-0.190759	0.0184392	-0.180548	0.0243513		0.178064	-0.000867589	0.17805	-0.00204993	0.17856	-0.0123564	0.205637	-0.0162691	0.242244	-0.0188708	0.228406	-0.0266216	0.223359	-0.0393652
		-0.167375	-0.000576124	-0.142902	0.00205088	-0.143361	0.0114667	-0.170757	0.0136691	-0.20658	0.014131	-0.191754	0.0183758	-0.181373	0.0239147		0.178557	-0.000852497	0.178559	-0.00212156	0.179055	-0.0123466	0.206437	-0.0161864	0.243437	-0.0186749	0.229411	-0.0263924	0.224174	-0.0389553
		-0.167872	-0.000564463	-0.143398	0.0020014	-0.143865	0.011444	-0.171548	0.0135814	-0.207782	0.0139521	-0.192762	0.0181394	-0.182112	0.0237622		0.179046	-0.000841826	0.179049	-0.00209596	0.179551	-0.0122817	0.207241	-0.0161092	0.24465	-0.0184822	0.23041	-0.0262332	0.224995	-0.0387647
		-0.168373	-0.000569062	-0.143904	0.00207282	-0.144343	0.0114055	-0.172362	0.0135066	-0.208994	0.0136888	-0.19375	0.0178182	-0.182965	0.0232723		0.179555	-0.000838118	0.179544	-0.00208757	0.18006	-0.0122537	0.208033	-0.016022	0.245862	-0.0182937	0.231395	-0.0260326	0.225778	-0.0383129
		-0.168881	-0.000579307	-0.14441	0.00202748	-0.14486	0.0113418	-0.173153	0.0133926	-0.21019	0.0134996	-0.194759	0.0176557	-0.183739	0.023074		0.180055	-0.000819704	0.180051	-0.00203667	0.180546	-0.012208	0.208823	-0.0159659	0.247045	-0.0181175	0.232395	-0.0258281	0.226617	-0.0381356
		-0.169393	-0.000565378	-0.144911	0.0020003	-0.145371	0.0113441	-0.173956	0.0133299	-0.211404	0.0133653	-0.195782	0.0174307	-0.184546	0.0226546		0.180547	-0.000806278	0.180551	-0.0020482	0.181051	-0.0122086	0.209606	-0.0158912	0.248243	-0.0179039	0.233375	-0.0255641	0.227356	-0.0378821
		-0.169887	-0.000569803	-0.145388	0.00193697	-0.14586	0.0112522	-0.174755	0.0132312	-0.212572	0.0132862	-0.196759	0.0172124	-0.185331	0.0223324		0.181053	-0.000796959	0.18105	-0.0020293	0.181567	-0.0121334	0.210424	-0.0158042	0.249445	-0.0176845	0.234382	-0.0254192	0.228177	-0.0374855
		-0.170385	-0.000559806	-0.145916	0.00197258	-0.146368	0.0112411	-0.175547	0.0131984	-0.213792	0.0128709	-0.197729	0.0171233	-0.186149	0.0220942		0.181533	-0.000784991	0.181549	-0.00206802	0.182053	-0.0121061	0.211222	-0.0157328	0.25064	-0.0174791	0.23538	-0.0252128	0.228935	-0.0373235
		-0.170891	-0.000568803	-0.146405	0.00194204	-0.146862	0.0112618	-0.176341	0.0131536	-0.214998	0.012722	-0.198752	0.0167015	-0.18696	0.0219302		0.182053	-0.00077651	0.18205	-0.00201632	0.182537	-0.0120793	0.212023	-0.0156388	0.251843	-0.0172862	0.236377	-0.0249817	0.229775	-0.0370013
		-0.171385	-0.000572193	-0.146897	0.00194383	-0.147381	0.0111875	-0.177153	0.0129808	-0.216174	0.0125559	-0.199763	0.0166348	-0.187739	0.0214631		0.182529	-0.000764056	0.182554	-0.00204039	0.18305	-0.0120284	0.212835	-0.0155918	0.253045	-0.0170618	0.237371	-0.0247677	0.230581	-0.0367287
		-0.171887	-0.000566474	-0.147391	0.00194095	-0.147859	0.0111755	-0.177947	0.012965	-0.217382	0.0123798	-0.200755	0.0164256	-0.188558	0.021221		0.183045	-0.000761855	0.183038	-0.00200148	0.183554	-0.0120021	0.213641	-0.0155392	0.254238	-0.016837	0.238371	-0.0245494	0.231354	-0.0365133
		-0.172392	-0.000568744	-0.147901	0.00196928	-0.148358	0.0111238	-0.178768	0.0128531	-0.218566	0.0121146	-0.201736	0.0161568	-0.189366	0.0207864		0.183558	-0.000753246	0.183574	-0.00200093	0.184067	-0.0119823	0.214438	-0.0154531	0.255438	-0.0166266	0.239346	-0.0243478	0.232162	-0.0361454
		-0.172889	-0.000577413	-0.148395	0.00190949	-0.148853	0.0110552	-0.179566	0.0127555	-0.219793	0.011896	-0.202749	0.0159585	-0.190155	0.0206358		0.184048	-0.000738911	0.184066	-0.00191411	0.184555	-0.0119417	0.215225	-0.0153815	0.256651	-0.0163979	0.240355	-0.024119	0.232939	-0.0359624
		-0.17339	-0.000575833	-0.148889	0.00190515	-0.149373	0.0110643	-0.180364	0.0126541	-0.220998	0.0117224	-0.203717	0.0156625	-0.190932	0.0203041		0.184559	-0.000724203	0.184562	-0.00199214	0.18506	-0.0118948	0.216046	-0.0153015	0.257844	-0.0161771	0.241349	-0.0239208	0.23377	-0.0355372
		-0.173897	-0.000572406	-0.149406	0.00188625	-0.14989	0.0110131	-0.181147	0.0126466	-0.222217	0.0115498	-0.204728	0.0155248	-0.191749	0.0199991		0.185072	-0.000710149	0.185087	-0.00190973	0.185563	-0.0118681	0.21683	-0.0152215	0.259038	-0.0159398	0.242388	-0.0236954	0.234578	-0.035522
		-0.174384	-0.00055603	-0.149909	0.00184422	-0.150357	0.0109273	-0.181967	0.0125304	-0.223383	0.0113251	-0.205742	0.0152503	-0.192567	0.019694		0.185563	-0.000709229	0.185575	-0.00197179	0.186045	-0.0118223	0.217628	-0.0151689	0.26023	-0.015687	0.243394	-0.0235405	0.235357	-0.035114
		-0.174875	-0.000559526	-0.150418	0.0018376	-0.15089	0.0109562	-0.182749	0.0124421	-0.224581	0.011144	-0.206746	0.0151407	-0.193338	0.0193757		0.186054	-0.00069431	0.186065	-0.00192602	0.186568	-0.0117957	0.218428	-0.0150672	0.261425	-0.0154258	0.244364	-0.0232993	0.236172	-0.03487
		-0.175382	-0.00056686	-0.150921	0.00181596	-0.151357	0.0108725	-0.183555	0.0123663	-0.225796	0.0109402	-0.207724	0.0148066	-0.194154	0.0190592		0.186561	-0.000682425	0.186559	-0.00196821	0.187052	-0.0117591	0.219237	-0.0150262	0.262644	-0.0151832	0.245363	-0.0230596	0.23698	-0.0345097
		-0.175872	-0.000570464	-0.151399	0.001842	-0.151902	0.0108814	-0.184354	0.0122967	-0.227001	0.0107104	-0.208751	0.0146045	-0.194961	0.0187008		0.187063	-0.000673894	0.187066	-0.00192224	0.187572	-0.0117575	0.220029	-0.0149282	0.263869	-0.0149336	0.246367	-0.0228832	0.237732	-0.0343648
		-0.176364	-0.000557651	-0.151912	0.00180585	-0.152368	0.0108724	-0.18514	0.0122251	-0.228198	0.0105235	-0.209724	0.0144377	-0.195758	0.0187428		0.18756	-0.000660467	0.187571	-0.00188161	0.188047	-0.0117028	0.220838	-0.0148591	0.265057	-0.0146731	0.247368	-0.0225978	0.238573	-0.0340693
		-0.176875	-0.000562155	-0.152418	0.0018067	-0.15288	0.0108114	-0.185948	0.012162	-0.229397	0.0102641	-0.210753	0.014168	-0.196546	0.0181346		0.188054	-0.000652433	0.188072	-0.00195118	0.188548	-0.0116993	0.221629	-0.0147717	0.266256	-0.0143905	0.248354	-0.0224314	0.239386	-0.0337052
		-0.177373	-0.000573459	-0.152916	0.00178597	-0.153338	0.0107646	-0.186752	0.0120381	-0.230609	0.0101577	-0.211738	0.0140521	-0.197348	0.0179421		0.18854	-0.000648335	0.188555	-0.00190302	0.189048	-0.0116338	0.222429	-0.0147146	0.267458	-0.0141117	0.249368	-0.0221278	0.240127	-0.0335927
		-0.177898	-0.000571915	-0.153398	0.00184469	-0.153873	0.0107336	-0.187542	0.0119498	-0.231802	0.00990221	-0.212731	0.0137509	-0.198158	0.0177209		0.189046	-0.000634571	0.189049	-0.00189514	0.189588	-0.0116228	0.223243	-0.0146351	0.268667	-0.0138265	0.25037	-0.0219548	0.240919	-0.0332401
		-0.178376	-0.000571662	-0.15391	0.00173929	-0.15435	0.0106859	-0.188365	0.0118998	-0.233016	0.00966866	-0.213736	0.0135479	-0.198937	0.0172024		0.189559	-0.000624444	0.189556	-0.00184552	0.190048	-0.0115614	0.224032	-0.0145455	0.269865	-0.0135503	0.251391	-0.0216818	0.241756	-0.0329331
		-0.178869	-0.000561535	-0.154391	0.00179323	-0.154873	0.0107059	-0.189166	0.0117781	-0.234204	0.00945811	-0.21474	0.013291	-0.199735	0.0170499		0.190063	-0.000624954	0.190049	-0.00188739	0.190579	-0.011572	0.224837	-0.0144977	0.271036	-0.013238	0.252406	-0.0214611	0.242567	-0.0326033
		-0.179399	-0.00057182	-0.1549	0.00177257	-0.155363	0.0106183	-0.189952	0.0117929	-0.235409	0.00924994	-0.215728	0.0130041	-0.200505	0.0167716		0.190553	-0.000604325	0.190562	-0.00183198	0.191068	-0.0115329	0.225635	-0.0143916	0.272254	-0.0129116	0.25336	-0.0212347	0.243358	-0.0324508
		-0.179877	-0.000570538	-0.155391	0.00177746	-0.155854	0.0106149	-0.19076	0.0115895	-0.236584	0.0090037	-0.216741	0.0128468	-0.201307	0.0164399		0.191066	-0.000603334	0.191051	-0.0018308	0.191584	-0.0115061	0.226441	-0.0143269	0.273434	-0.0126193	0.254385	-0.0209411	0.244181	-0.0321134
		-0.180373	-0.000571054	-0.155901	0.00177157	-0.156336	0.0105909	-0.191573	0.0115861	-0.2378	0.00879213	-0.217731	0.0126972	-0.202134	0.0160758		0.191554	-0.000600477	0.191565	-0.00185342	0.19206	-0.0114599	0.227229	-0.014247	0.27464	-0.0122574	0.25536	-0.0207405	0.244951	-0.0318122
		-0.18087	-0.0005599	-0.156422	0.0017463	-0.156874	0.0105486	-0.192341	0.0113901	-0.238987	0.00852052	-0.218717	0.0124551	-0.202892	0.0160395		0.192049	-0.000580568	0.192052	-0.00182043	0.192577	-0.0114499	0.228033	-0.0141607	0.275836	-0.0119575	0.256382	-0.020506	0.245743	-0.0316349
		-0.181366	-0.000573329	-0.156929	0.00168369	-0.157347	0.0104841	-0.193151	0.0113945	-0.240193	0.00828013	-0.219734	0.0121305	-0.203732	0.0154752		0.192539	-0.000570963	0.192538	-0.00184484	0.193041	-0.0114065	0.228843	-0.0140624	0.277031	-0.0116025	0.257392	-0.0202343	0.246559	-0.0313032
		-0.181906	-0.000572733	-0.157407	0.00173266	-0.157861	0.0104686	-0.193954	0.011248	-0.241392	0.00806348	-0.220749	0.0118827	-0.204551	0.0154162		0.19303	-0.000560521	0.193022	-0.00185235	0.193561	-0.0113601	0.229652	-0.0139829	0.278232	-0.0112457	0.258352	-0.0199689	0.24734	-0.0309848
		-0.182395	-0.000568019	-0.157892	0.0017066	-0.158352	0.0104074	-0.194766	0.011123	-0.242599	0.00777799	-0.221737	0.0117149	-0.205344	0.0149682		0.193527	-0.000552004	0.193531	-0.00183887	0.194044	-0.0113519	0.230455	-0.0139071	0.279426	-0.0108577	0.259359	-0.0196801	0.248155	-0.0307332
		-0.182875	-0.000565214	-0.15841	0.00168649	-0.15886	0.010432	-0.195547	0.0110976	-0.243786	0.00752692	-0.222727	0.0115348	-0.206144	0.0146231		0.194043	-0.00054935	0.194034	-0.00178782	0.194562	-0.0113269	0.231245	-0.0138437	0.280638	-0.0104683	0.260365	-0.0194604	0.24894	-0.0305159
		-0.183376	-0.000569929	-0.158903	0.00163533	-0.159335	0.0103702	-0.19637	0.0110214	-0.244999	0.00724408	-0.223731	0.011265	-0.206913	0.0146079		0.194539	-0.000545058	0.194554	-0.00181565	0.195028	-0.0112582	0.232031	-0.0137565	0.281842	-0.0100964	0.261365	-0.0191144	0.249734	-0.0302147
		-0.183869	-0.000578205	-0.159402	0.00163988	-0.159852	0.01037	-0.197159	0.0109711	-0.246207	0.00693222	-0.22475	0.0111526	-0.207727	0.014034		0.195031	-0.000534609	0.195056	-0.00177507	0.195555	-0.0112669	0.232821	-0.0136646	0.283057	-0.00969897	0.262355	-0.0189552	0.250569	-0.0297838
		-0.184381	-0.000577953	-0.159884	0.00166316	-0.16032	0.0103319	-0.197934	0.0108656	-0.247413	0.0067237	-0.225722	0.0107632	-0.208537	0.0137957		0.195535	-0.000525787	0.195532	-0.0017414	0.196041	-0.011248	0.233613	-0.013602	0.284263	-0.00925629	0.263421	-0.0184471	0.251308	-0.0296447
		-0.184873	-0.000577984	-0.160374	0.00166319	-0.160856	0.0103162	-0.198736	0.0107778	-0.248618	0.00644154	-0.226769	0.0102094	-0.209341	0.0137519		0.196055	-0.000520728	0.196033	-0.00176081	0.196552	-0.0111886	0.234406	-0.0135028	0.285441	-0.0088619	0.264416	-0.0182503	0.252146	-0.0293168
		-0.185373	-0.000574863	-0.160889	0.00162943	-0.161328	0.0102328	-0.199555	0.0107274	-0.249835	0.00614682	-0.227801	0.0102018	-0.210141	0.0133401		0.196537	-0.000514766	0.196541	-0.00174301	0.197032	-0.0111334	0.235208	-0.013461	0.286651	-0.00839114	0.26541	-0.0179329	0.252963	-0.0290098
		-0.185859	-0.000572111	-0.161396	0.00165874	-0.161852	0.0102721	-0.200339	0.0105827	-0.251016	0.00585451	-0.228806	0.0101131	-0.210916	0.0128387		0.197034	-0.000505274	0.197048	-0.00178027	0.197565	-0.011154	0.236	-0.0133521	0.287819	-0.00795466	0.266425	-0.017706	0.25375	-0.0287944
		-0.186359	-0.000576004	-0.161883	0.00163818	-0.162332	0.0101831	-0.201125	0.0104795	-0.252204	0.00562748	-0.229812	0.00970753	-0.211754	0.0127301		0.197542	-0.000497993	0.197539	-0.00175669	0.198022	-0.0111106	0.236818	-0.0132723	0.289035	-0.00747492	0.267423	-0.0174153	0.254575	-0.0282949
		-0.186874	-0.000570545	-0.162374	0.00159691	-0.162854	0.0101884	-0.201947	0.0104281	-0.253414	0.00529747	-0.230798	0.00966226	-0.212524	0.0125509		0.198034	-0.000494723	0.198033	-0.0017499	0.198556	-0.0110959	0.237611	-0.0131958	0.290222	-0.00699915	0.268411	-0.0170893	0.25535	-0.028131
		-0.187363	-0.000569562	-0.162884	0.00153418	-0.163331	0.0101303	-0.20273	0.0103666	-0.254613	0.00496656	-0.231784	0.00931291	-0.21333	0.0120076		0.198539	-0.000478938	0.198545	-0.00168365	0.199032	-0.0110456	0.238415	-0.0131069	0.291442	-0.00644696	0.26941	-0.0167786	0.256164	-0.0277859
		-0.187868	-0.000570606	-0.16338	0.00157324	-0.163842	0.0101134	-0.203519	0.0102854	-0.255813	0.00466809	-0.232777	0.0091666	-0.21413	0.011918		0.199044	-0.000472451	0.19903	-0.00166778	0.199547	-0.0110184	0.239207	-0.0130284	0.29265	-0.00595116	0.270408	-0.0164512	0.256903	-0.0276392
		-0.188388	-0.000584624	-0.163885	0.00155855	-0.164311	0.0100532	-0.204325	0.0101434	-0.256999	0.00428616	-0.233777	0.00875673	-0.214911	0.0116301		0.199524	-0.000467756	0.199519	-0.00166424	0.200039	-0.0109645	0.239991	-0.0129275	0.293842	-0.00542633	0.271414	-0.0161085	0.257732	-0.0271359
		-0.188877	-0.000584123	-0.164379	0.00151154	-0.164835	0.0100547	-0.205134	0.0101296	-0.258199	0.00392658	-0.234778	0.00865474	-0.215759	0.0113747		0.200042	-0.000464354	0.20003	-0.00168293	0.200548	-0.0109543	0.240791	-0.0128309	0.295053	-0.00485241	0.272381	-0.0158035	0.258564	-0.0268785
		-0.189385	-0.000579895	-0.164882	0.00148159	-0.165293	0.00997072	-0.205921	0.0100272	-0.259396	0.00362544	-0.235762	0.00831636	-0.216551	0.0110734		0.200519	-0.000448637	0.200522	-0.00164158	0.201036	-0.0109356	0.241593	-0.0127368	0.296233	-0.00428965	0.273388	-0.0153769	0.259353	-0.0265582
		-0.189886	-0.000566343	-0.165385	0.00155499	-0.165848	0.00995934	-0.206735	0.00990636	-0.260612	0.00312866	-0.236776	0.00804899	-0.21733	0.0107055		0.201004	-0.000445297	0.201025	-0.0016837	0.201548	-0.0109023	0.24243	-0.0126681	0.29745	-0.00366042	0.2744	-0.0150957	0.260132	-0.0263085
		-0.19038	-0.00058327	-0.16588	0.0015316	-0.166315	0.00996604	-0.207528	0.00979158	-0.261823	0.0027721	-0.237785	0.00791031	-0.21814	0.0103662		0.201533	-0.000434983	0.20153	-0.00162482	0.202042	-0.0108723	0.243222	-0.0125678	0.298641	-0.00306053	0.275395	-0.0147535	0.260953	-0.0259692
		-0.190879	-0.000576962	-0.16638	0.00149841	-0.166849	0.00988634	-0.20835	0.00977709	-0.26301	0.00245668	-0.238766	0.00743371	-0.218898	0.0101832		0.202023	-0.000427017	0.20202	-0.00166246	0.202555	-0.0108273	0.244016	-0.0124706	0.299849	-0.00242724	0.2764	-0.0143227	0.261749	-0.025565
		-0.191381	-0.000582082	-0.16689	0.00150384	-0.167341	0.00987355	-0.209143	0.0096368	-0.264225	0.00204304	-0.239791	0.00740083	-0.219721	0.00980762		0.202532	-0.000421243	0.202532	-0.00165675	0.203045	-0.0108056	0.244836	-0.012403	0.301063	-0.00174859	0.277391	-0.0139476	0.26254	-0.0252104
		-0.191893	-0.000582356	-0.167372	0.00151712	-0.167841	0.00981845	-0.209947	0.00957222	-0.265401	0.00166438	-0.240764	0.00706007	-0.220546	0.00938822		0.203041	-0.00040734	0.203031	-0.00165931	0.203546	-0.0107684	0.245613	-0.0122892	0.302256	-0.00109981	0.278401	-0.0135373	0.26339	-0.0246557
		-0.192379	-0.000580013	-0.167876	0.00141562	-0.168329	0.00985834	-0.210755	0.00951772	-0.26661	0.00122545	-0.241779	0.00668642	-0.221346	0.00907939		0.203536	-0.000404872	0.203535	-0.00160509	0.204048	-0.0107593	0.246428	-0.0121974	0.303457	-0.000394563	0.279381	-0.0131703	0.264195	-0.0244841
		-0.192873	-0.000577543	-0.168384	0.00141974	-0.168851	0.00975024	-0.21155	0.0094102	-0.267831	0.000819284	-0.242749	0.00649817	-0.222146	0.00898597		0.204045	-0.00039956	0.204053	-0.00157789	0.204545	-0.0107295	0.247225	-0.0121074	0.304647	0.000277474	0.280396	-0.0127528	0.264988	-0.0242649
		-0.193387	-0.000579293	-0.168893	0.00146914	-0.169358	0.00973867	-0.212349	0.00928506	-0.269037	0.000333563	-0.24378	0.00617503	-0.222933	0.0087534		0.204535	-0.00039663	0.204543	-0.00159663	0.205049	-0.0106811	0.248046	-0.0120021	0.305856	0.0010783	0.281413	-0.0123615	0.26579	-0.0237464
		-0.193877	-0.000586283	-0.169397	0.00139861	-0.169857	0.00970036	-0.213145	0.00922486	-0.270226	-0.000137097	-0.244775	0.0059844	-0.223725	0.00852273		0.205036	-0.000389934	0.205031	-0.00162928	0.20554	-0.0106845	0.248825	-0.0119237	0.307035	0.00179856	0.282403	-0.0119021	0.266569	-0.0234966
		-0.194377	-0.000586128	-0.169925	0.00137955	-0.170348	0.00972117	-0.213951	0.00909923	-0.271438	-0.00066908	-0.245736	0.00553783	-0.224533	0.00822533		0.20555	-0.000380647	0.205543	-0.00159381	0.20603	-0.0106378	0.249628	-0.011818	0.308267	0.00263809	0.283398	-0.0114646	0.267402	-0.0230829
		-0.194881	-0.000569447	-0.170404	0.00141806	-0.170851	0.00965999	-0.214733	0.00903596	-0.272622	-0.00108414	-0.246761	0.00525664	-0.225345	0.0076153		0.206034	-0.000378239	0.206037	-0.00161118	0.206538	-0.0106249	0.250418	-0.0117315	0.30945	0.00341711	0.284398	-0.0110523	0.268169	-0.0228408
		-0.195393	-0.000591775	-0.17091	0.00132878	-0.17136	0.00961671	-0.215537	0.00894757	-0.273811	-0.00159854	-0.247769	0.00499023	-0.226145	0.00747994		0.206542	-0.000362849	0.206547	-0.00155083	0.207051	-0.0105823	0.251222	-0.0116477	0.310634	0.00429364	0.285405	-0.0105767	0.269012	-0.022307
		-0.195878	-0.000584794	-0.171411	0.00134529	-0.171861	0.00960513	-0.21634	0.0088442	-0.27502	-0.00207212	-0.24878	0.00460371	-0.226949	0.00664496		0.207053	-0.000357479	0.207034	-0.00159005	0.207554	-0.0105528	0.252011	-0.0115174	0.311834	0.00512392	0.286407	-0.0101134	0.269812	-0.0220363
		-0.196402	-0.000575571	-0.171905	0.00138139	-0.172362	0.00958328	-0.21713	0.00880908	-0.276206	-0.00274414	-0.249803	0.0044369	-0.227795	0.00651532		0.207539	-0.000353528	0.207543	-0.00151509	0.208053	-0.0105084	0.252838	-0.0113881	0.313041	0.00600704	0.287389	-0.00963637	0.270593	-0.0216436
		-0.196882	-0.000592769	-0.172392	0.00137945	-0.172849	0.00957751	-0.217952	0.00867169	-0.277411	-0.00332825	-0.250794	0.0039322	-0.22857	0.00643907		0.20802	-0.00034523	0.208043	-0.00153043	0.208543	-0.0105219	0.253624	-0.0113015	0.31424	0.00693635	0.28839	-0.00912928	0.271387	-0.0212833
		-0.197374	-0.000603412	-0.172895	0.00137858	-0.173352	0.0094784	-0.218751	0.00855871	-0.278598	-0.00386798	-0.25178	0.00382687	-0.229393	0.00619696		0.208532	-0.000336127	0.208525	-0.00150935	0.209027	-0.0104486	0.254431	-0.0111817	0.315439	0.00792289	0.289394	-0.00860074	0.272162	-0.0209955
		-0.197865	-0.000577987	-0.173401	0.00134157	-0.173835	0.00947048	-0.219543	0.008447	-0.279798	-0.00445557	-0.252756	0.00339222	-0.230184	0.00603111		0.209038	-0.00032886	0.20903	-0.00153872	0.209515	-0.010454	0.255231	-0.0111165	0.316631	0.00885106	0.290381	-0.00809936	0.273004	-0.0203511
		-0.198366	-0.000590968	-0.173889	0.00128627	-0.17434	0.00945324	-0.220345	0.00839423	-0.281005	-0.00519001	-0.253759	0.00304097	-0.23098	0.00558311		0.209544	-0.000322852	0.209529	-0.00147586	0.210033	-0.0104239	0.256034	-0.0109912	0.317844	0.009896	0.291404	-0.0075632	0.273782	-0.0200995
		-0.198854	-0.000591687	-0.174397	0.00132852	-0.174849	0.00941946	-0.221151	0.00833757	-0.282196	-0.00582042	-0.25476	0.00272594	-0.231805	0.00536578		0.210028	-0.000317602	0.210025	-0.00149157	0.210536	-0.0103987	0.256836	-0.010849	0.319034	0.0109322	0.292413	-0.00696555	0.274576	-0.0196648
		-0.199345	-0.000589592	-0.174891	0.00131519	-0.175344	0.0093954	-0.221954	0.00817123	-0.283403	-0.00651879	-0.255787	0.00235182	-0.232584	0.00512749		0.210518	-0.000313342	0.210528	-0.00149826	0.211027	-0.0103725	0.257627	-0.0107657	0.320235	0.0119552	0.293405	-0.00643177	0.275376	-0.019316
		-0.199845	-0.00059238	-0.175394	0.00130316	-0.175842	0.00938646	-0.222731	0.00811141	-0.284592	-0.00720785	-0.256764	0.00194671	-0.233375	0.00460895		0.211023	-0.000308409	0.211022	-0.00150254	0.211513	-0.0103583	0.258426	-0.0106411	0.321437	0.0130935	0.294401	-0.00585748	0.276165	-0.0187459
		-0.200354	-0.000599326	-0.175903	0.00124667	-0.176336	0.00928918	-0.223551	0.00802397	-0.285794	-0.00797379	-0.257772	0.00162644	-0.234173	0.00443738		0.211519	-0.000295448	0.211529	-0.00142615	0.212023	-0.0103022	0.259213	-0.0105244	0.322647	0.014196	0.295398	-0.00520645	0.27698	-0.0185229
		-0.200874	-0.000600073	-0.176401	0.00126539	-0.176833	0.00932611	-0.224345	0.00795748	-0.287002	-0.00882821	-0.258777	0.00116844	-0.234994	0.00412664		0.212028	-0.000291121	0.212029	-0.00145775	0.212536	-0.010303	0.260018	-0.0104084	0.323825	0.0154097	0.296385	-0.00467029	0.277788	-0.0179453
		-0.201353	-0.000599653	-0.176885	0.00128491	-0.177334	0.00927134	-0.225136	0.00783925	-0.288194	-0.00959467	-0.259767	0.000827676	-0.235764	0.00385594		0.212537	-0.000285321	0.212524	-0.00146203	0.213043	-0.0102559	0.260817	-0.0102833	0.325044	0.0165931	0.297389	-0.00405787	0.278575	-0.0174553
		-0.201859	-0.000597656	-0.177403	0.00122133	-0.177848	0.00920165	-0.225967	0.00765062	-0.289419	-0.0104819	-0.260774	0.000512649	-0.236581	0.00351279		0.213048	-0.000280217	0.213031	-0.00139897	0.213536	-0.0102097	0.261629	-0.010138	0.326239	0.017795	0.298384	-0.00338111	0.279386	-0.017034
		-0.202353	-0.000593969	-0.177882	0.00121894	-0.178333	0.00923034	-0.226759	0.00759015	-0.290605	-0.0113821	-0.261761	-1.44611e-05	-0.237404	0.00312771		0.213532	-0.000272107	0.213519	-0.00141513	0.214029	-0.0101892	0.262427	-0.0100503	0.327437	0.0190964	0.299396	-0.00271006	0.280175	-0.0166566
		-0.20284	-0.000594795	-0.178391	0.00119437	-0.178851	0.00916287	-0.227565	0.00759117	-0.291787	-0.0123051	-0.262757	-0.00033902	-0.238156	0.00287035		0.214016	-0.000264667	0.214024	-0.00139438	0.21454	-0.0101566	0.263221	-0.00988662	0.328633	0.0203583	0.300389	-0.00209049	0.280986	-0.0160542
		-0.203334	-0.000613555	-0.178891	0.00116767	-0.179341	0.00915192	-0.228372	0.0074244	-0.29299	-0.0133185	-0.263757	-0.000845161	-0.238989	0.00226222		0.21452	-0.000253561	0.214528	-0.00143872	0.215052	-0.0101136	0.26403	-0.00976923	0.329832	0.0217639	0.301409	-0.00127362	0.281745	-0.0156081
		-0.203854	-0.000594998	-0.17939	0.00121886	-0.17983	0.00911663	-0.229169	0.00735012	-0.294195	-0.0143321	-0.26477	-0.00126837	-0.239745	0.00237469		0.215046	-0.000256454	0.215044	-0.00135355	0.215544	-0.0101235	0.264833	-0.00961774	0.33104	0.023095	0.302416	-0.000623069	0.282564	-0.0152325
		-0.204336	-0.000594684	-0.179896	0.00120976	-0.180332	0.00910677	-0.229969	0.0072302	-0.2954	-0.0153839	-0.265782	-0.00165441	-0.240555	0.00189429		0.21555	-0.000247028	0.215549	-0.00135492	0.216042	-0.0100732	0.265636	-0.00948641	0.332249	0.0246271	0.303403	0.000115172	0.283425	-0.0145538
		-0.204841	-0.000610059	-0.180397	0.0011288	-0.180845	0.00905898	-0.23076	0.00714556	-0.296598	-0.0165285	-0.266781	-0.00221727	-0.241345	0.00146345		0.216046	-0.000240979	0.216048	-0.00133136	0.216547	-0.0100329	0.266447	-0.00933659	0.333444	0.0259975	0.304401	0.000901548	0.284181	-0.0142107
		-0.20534	-0.000609078	-0.180891	0.00114202	-0.181362	0.00903498	-0.23157	0.00703622	-0.297813	-0.0176798	-0.267782	-0.00258329	-0.242186	0.00117749		0.216538	-0.000232723	0.21653	-0.00134531	0.217042	-0.0100194	0.267233	-0.00922835	0.334637	0.0274981	0.305404	0.00163026	0.284978	-0.0136693
		-0.205839	-0.000621456	-0.181402	0.00118957	-0.181841	0.00898341	-0.232367	0.00690544	-0.299016	-0.0189008	-0.268767	-0.00300936	-0.242959	0.000872476		0.217035	-0.000224598	0.21704	-0.00135794	0.217548	-0.00998209	0.268034	-0.0090615	0.335846	0.0290495	0.30641	0.0024681	0.285774	-0.0130898
		-0.206339	-0.000608057	-0.18189	0.00111031	-0.18236	0.00896948	-0.233161	0.00676327	-0.300194	-0.0200767	-0.269783	-0.00354601	-0.243748	0.000414948		0.217536	-0.000220098	0.217526	-0.00131106	0.218039	-0.00995401	0.268838	-0.00891621	0.337043	0.0305279	0.307378	0.00323447	0.28658	-0.0125217
		-0.206837	-0.000622923	-0.182401	0.00113501	-0.182849	0.00893273	-0.233959	0.00671695	-0.301414	-0.021452	-0.270775	-0.00415938	-0.244509	0.000233843		0.218029	-0.000220659	0.218027	-0.00131482	0.218554	-0.00992615	0.269626	-0.00878292	0.338232	0.0321086	0.30839	0.00412283	0.287405	-0.0119726
		-0.207331	-0.000612167	-0.182904	0.00113777	-0.183344	0.00890798	-0.234754	0.00658638	-0.302608	-0.0227251	-0.271774	-0.00476274	-0.245333	-0.000217966		0.218545	-0.000209189	0.218534	-0.00130694	0.219023	-0.00987939	0.270433	-0.00861725	0.33945	0.0337133	0.309387	0.00497259	0.288155	-0.0114808
		-0.207851	-0.000618133	-0.183388	0.00112837	-0.183847	0.00884562	-0.23556	0.00648378	-0.303803	-0.0241432	-0.272767	-0.00506729	-0.246165	-0.00072506		0.219031	-0.000203933	0.219033	-0.00129296	0.219536	-0.00990557	0.271213	-0.00846771	0.340642	0.0353469	0.310375	0.00586525	0.28899	-0.0108879
		-0.208355	-0.000622808	-0.183897	0.0010572	-0.184348	0.00887168	-0.236365	0.00634495	-0.305001	-0.0256251	-0.273776	-0.00444957	-0.246965	-0.000843254		0.219513	-0.00019918	0.219532	-0.00128133	0.220035	-0.00984363	0.27201	-0.00828885	0.34184	0.0371122	0.311365	0.00672216	0.289788	-0.0102416
		-0.208852	-0.000637716	-0.184382	0.00105771	-0.184831	0.00879549	-0.237173	0.00624133	-0.306216	-0.0270969	-0.274777	-0.00631627	-0.247756	-0.00138466		0.220039	-0.000195795	0.220026	-0.00127875	0.220528	-0.0097938	0.272815	-0.00814202	0.343047	0.0388922	0.31237	0.00765962	0.290569	-0.00970214
		-0.209369	-0.000631211	-0.184877	0.00104369	-0.185346	0.00879719	-0.237958	0.00618259	-0.307399	-0.0286213	-0.275747	-0.00683499	-0.248611	-0.00164965		0.220529	-0.000183862	0.220539	-0.00123075	0.221051	-0.00979902	0.273633	-0.00794903	0.34423	0.0406396	0.313368	0.00863663	0.291369	-0.00908448
		-0.209867	-0.000631603	-0.185381	0.00107927	-0.185827	0.00870732	-0.238747	0.00604824	-0.308586	-0.0301986	-0.276752	-0.00752281	-0.249368	-0.00205761		0.221026	-0.000180314	0.221028	-0.00123115	0.221519	-0.00976936	0.274409	-0.00779508	0.345438	0.0424014	0.314387	0.00964701	0.292207	-0.008402
		-0.210354	-0.000630898	-0.185889	0.000983397	-0.186361	0.0087211	-0.239545	0.00589187	-0.309812	-0.0320688	-0.277744	-0.00817636	-0.250173	-0.00237407		0.221523	-0.000172662	0.221533	-0.00117273	0.222031	-0.00971518	0.275212	-0.00764916	0.34663	0.0441923	0.315383	0.0106088	0.292977	-0.00784534
		-0.210856	-0.000635637	-0.186388	0.0010195	-0.186831	0.00864759	-0.240355	0.00582	-0.311007	-0.0337108	-0.278722	-0.00883334	-0.250996	-0.00282397		0.22203	-0.000165299	0.222025	-0.00117369	0.222535	-0.00968902	0.276029	-0.00746399	0.347825	0.04609	0.316372	0.0116125	0.293771	-0.00712855
		-0.211353	-0.000626446	-0.186895	0.000987592	-0.187347	0.00869024	-0.241143	0.00563602	-0.312195	-0.0355915	-0.279752	-0.00956739	-0.25177	-0.0033711		0.222531	-0.000159572	0.222543	-0.00117908	0.223024	-0.00969933	0.276813	-0.00728098	0.349038	0.0480486	0.317365	0.0127372	0.294594	-0.00656045
		-0.211846	-0.000632483	-0.187378	0.000959956	-0.187823	0.00857443	-0.241949	0.00556967	-0.313397	-0.0374204	-0.280757	-0.0101977	-0.252581	-0.0036704		0.223044	-0.000152995	0.223048	-0.00118159	0.223538	-0.00960536	0.277619	-0.00709102	0.350228	0.0499166	0.31835	0.0137676	0.295404	-0.00589132
		-0.212361	-0.000642118	-0.187887	0.00104419	-0.188373	0.00856353	-0.242738	0.0053984	-0.314599	-0.0394061	-0.281735	-0.0108447	-0.253334	-0.00366849		0.223536	-0.00014732	0.223552	-0.00119015	0.224065	-0.00962022	0.278419	-0.00692256	0.351432	0.0519159	0.319367	0.0148995	0.296185	-0.0052279
		-0.212848	-0.000639814	-0.188388	0.00100987	-0.188837	0.00851507	-0.243544	0.00522882	-0.315796	-0.0413613	-0.282726	-0.0116136	-0.254147	-0.0042118		0.22404	-0.000140313	0.224035	-0.00116039	0.224542	-0.00959139	0.279202	-0.00668517	0.352621	0.0538518	0.320402	0.0160505	0.296972	-0.00449014
		-0.213352	-0.000628244	-0.188896	0.000930447	-0.189364	0.00855576	-0.244353	0.00509516	-0.317005	-0.0434616	-0.283742	-0.0123625	-0.254978	-0.00499342		0.224543	-0.000142065	0.224537	-0.00122916	0.225055	-0.00957655	0.279994	-0.00650703	0.353825	0.0557422	0.321392	0.0172181	0.297772	-0.003821
		-0.21385	-0.000638036	-0.189385	0.000937483	-0.189831	0.00845682	-0.245167	0.0050073	-0.318203	-0.0455882	-0.284763	-0.0132382	-0.255765	-0.00500104		0.225034	-0.000131466	0.22503	-0.00112655	0.225536	-0.00951461	0.28083	-0.00628361	0.355008	0.057833	0.322369	0.0183653	0.298564	-0.00314996
		-0.214328	-0.000634527	-0.189875	0.000937733	-0.190358	0.0084675	-0.245959	0.00478764	-0.319379	-0.0476443	-0.285743	-0.0139443	-0.256538	-0.00555961		0.225527	-0.000121322	0.225532	-0.00110991	0.226057	-0.00951319	0.281636	-0.00608268	0.356214	0.0599859	0.323367	0.019521	0.299378	-0.00241029
		-0.21484	-0.000642818	-0.190397	0.000843433	-0.190826	0.00842394	-0.246751	0.00471751	-0.320573	-0.0500267	-0.286754	-0.0148168	-0.257355	-0.00595804		0.226045	-0.00011371	0.226027	-0.00109074	0.226538	-0.00943762	0.282432	-0.00586588	0.357419	0.0619207	0.324367	0.0208517	0.300167	-0.0016058
		-0.215338	-0.000649043	-0.190899	0.000928399	-0.191367	0.00840902	-0.24758	0.00455557	-0.321791	-0.0523567	-0.287763	-0.0156387	-0.258146	-0.00635456		0.22655	-0.000107236	0.226545	-0.00106693	0.227038	-0.00941397	0.283224	-0.00570303	0.358597	0.0640577	0.325386	0.0221471	0.300993	-0.000858505
		-0.21585	-0.000650527	-0.191373	0.000917078	-0.191846	0.00838121	-0.248382	0.00445125	-0.322985	-0.0547658	-0.288749	-0.0166471	-0.258979	-0.00714189		0.227033	-0.000101475	0.227036	-0.00108722	0.227521	-0.00940647	0.284029	-0.00542578	0.35982	0.06622	0.326366	0.0233891	0.301795	-5.7831e-05
		-0.216354	-0.000649525	-0.191905	0.000856513	-0.192358	0.0083801	-0.249174	0.00428277	-0.32419	-0.0571442	-0.289734	-0.0173203	-0.259769	-0.00720671		0.227543	-9.18144e-05	0.227535	-0.00107403	0.228059	-0.00937866	0.284838	-0.00522651	0.361022	0.0683414	0.327379	0.0247168	0.302542	0.000708529
		-0.216843	-0.000656348	-0.192384	0.000886737	-0.192826	0.0083155	-0.249972	0.00417053	-0.325404	-0.0596453	-0.290735	-0.0184237	-0.260581	-0.00796354		0.228035	-8.72116e-05	0.228038	-0.00109161	0.228528	-0.00932875	0.285633	-0.00499579	0.362227	0.0704514	0.328366	0.0260985	0.303344	0.00139673
		-0.21732	-0.000661013	-0.192889	0.000784725	-0.19335	0.00824298	-0.250777	0.00401853	-0.326601	-0.0621539	-0.291741	-0.019388	-0.26136	-0.00821518		0.228523	-8.64519e-05	0.228531	-0.00103962	0.229059	-0.00934016	0.286415	-0.00479283	0.363437	0.0726089	0.329367	0.0273962	0.304154	0.00250242
		-0.217849	-0.000661572	-0.193396	0.00082684	-0.193843	0.00823675	-0.251566	0.00384808	-0.327817	-0.0647594	-0.292724	-0.02034	-0.262158	-0.00872989		0.229011	-7.60241e-05	0.229009	-0.00102292	0.229527	-0.00928168	0.287223	-0.00451958	0.364612	0.0747247	0.330385	0.0288794	0.304975	0.00330309
		-0.218349	-0.000666012	-0.193887	0.000807767	-0.19434	0.00829317	-0.252367	0.00368311	-0.329011	-0.0674617	-0.293717	-0.0214936	-0.262962	-0.00925224		0.22954	-6.89027e-05	0.22953	-0.00103449	0.230047	-0.00925023	0.288011	-0.00428256	0.365811	0.0769097	0.331401	0.0303916	0.305756	0.00406945
		-0.218845	-0.000660851	-0.194389	0.000833571	-0.194834	0.00815133	-0.253184	0.00353995	-0.330203	-0.0700409	-0.294708	-0.0226253	-0.263768	-0.00960682		0.230028	-6.51445e-05	0.230008	-0.00100377	0.230524	-0.00922743	0.28883	-0.00401829	0.367022	0.0791829	0.332384	0.0317871	0.306558	0.00499404
		-0.219331	-0.000667842	-0.194897	0.000795238	-0.195364	0.00819772	-0.253945	0.00346411	-0.331387	-0.0727675	-0.295717	-0.0238405	-0.264541	-0.0100281		0.230534	-5.88827e-05	0.230526	-0.000973661	0.231062	-0.0091793	0.289626	-0.00378271	0.368223	0.081314	0.333364	0.0333317	0.307343	0.00590338
		-0.219828	-0.000669298	-0.195395	0.000811754	-0.19584	0.00811901	-0.254757	0.00318487	-0.332581	-0.0754573	-0.29674	-0.0248591	-0.265376	-0.0109317		0.231027	-4.66189e-05	0.23104	-0.000947558	0.231525	-0.00916891	0.290434	-0.00352425	0.369422	0.0834571	0.334365	0.0349111	0.308181	0.00668499
		-0.220354	-0.000672393	-0.195885	0.000779604	-0.196361	0.00808157	-0.255562	0.00303607	-0.333789	-0.0782514	-0.297727	-0.0260144	-0.266176	-0.0110785		0.231521	-4.52938e-05	0.231519	-0.000940571	0.232029	-0.00912931	0.291226	-0.00325365	0.37062	0.0856474	0.335358	0.0364162	0.308956	0.00782309
		-0.220859	-0.000661043	-0.196396	0.000772079	-0.196829	0.008081	-0.256356	0.00289555	-0.335007	-0.0809553	-0.298753	-0.02728	-0.266961	-0.0118468		0.232009	-4.72282e-05	0.232006	-0.000911149	0.232503	-0.00909576	0.292019	-0.00296452	0.371838	0.0878734	0.336361	0.0380266	0.309747	0.00859517
		-0.221353	-0.000678933	-0.196878	0.000805794	-0.197345	0.00803779	-0.257165	0.00270697	-0.33619	-0.0837496	-0.299743	-0.02869	-0.26774	-0.0120546		0.232505	-3.22569e-05	0.23251	-0.000931955	0.233028	-0.00906983	0.292807	-0.00269383	0.373038	0.0899481	0.337379	0.039688	0.310541	0.0097123
		-0.22186	-0.000678447	-0.197385	0.000701438	-0.197804	0.00800231	-0.25796	0.00257782	-0.337392	-0.0865889	-0.300727	-0.029932	-0.26857	-0.0127542		0.232995	-3.13309e-05	0.233008	-0.000874773	0.233502	-0.00903273	0.293625	-0.00241023	0.374241	0.0920492	0.33835	0.0412717	0.311349	0.0107189
		-0.222363	-0.000690087	-0.197881	0.000714253	-0.198341	0.00797861	-0.258759	0.00232428	-0.338596	-0.0894233	-0.301722	-0.0313517	-0.269353	-0.0135244		0.23351	-2.45933e-05	0.233517	-0.000855367	0.234028	-0.00898374	0.294421	-0.00210735	0.375423	0.0941572	0.33936	0.0430523	0.31214	0.0117311
		-0.22283	-0.000677848	-0.198382	0.0007695	-0.198811	0.00789638	-0.259572	0.00216935	-0.339786	-0.0922119	-0.302751	-0.0328206	-0.270178	-0.0140086		0.234005	-1.54717e-05	0.233995	-0.00088026	0.234506	-0.00897351	0.2952	-0.00182697	0.376625	0.0962095	0.340354	0.0447408	0.312936	0.0127072
		-0.223351	-0.000693611	-0.198869	0.000693608	-0.199338	0.00787551	-0.260365	0.00200077	-0.341005	-0.0950336	-0.303733	-0.0341589	-0.271001	-0.0146434		0.234514	-6.25686e-06	0.234488	-0.000870803	0.23504	-0.00895167	0.296018	-0.00147268	0.377819	0.0982706	0.341352	0.0464728	0.313778	0.0137729
		-0.223848	-0.000703541	-0.19936	0.000689894	-0.199804	0.00790237	-0.261175	0.0018168	-0.342188	-0.097823	-0.304746	-0.0355863	-0.271778	-0.0150781		0.235012	-1.95145e-06	0.234992	-0.00083477	0.235507	-0.00889271	0.296807	-0.00117776	0.379036	0.100389	0.34237	0.0483038	0.314551	0.0148557
		-0.224358	-0.000701299	-0.199863	0.000647725	-0.200336	0.00780327	-0.261975	0.00159174	-0.343382	-0.100457	-0.305728	-0.0372777	-0.272554	-0.0156329		0.235498	6.68702e-06	0.235502	-0.000826534	0.236015	-0.00886051	0.297625	-0.000872087	0.380234	0.102327	0.343382	0.0501178	0.315344	0.0160205
		-0.224845	-0.000711484	-0.200363	0.000653598	-0.200822	0.00779984	-0.262771	0.0014727	-0.344593	-0.103173	-0.306738	-0.0388234	-0.273367	-0.0164907		0.236005	7.26599e-06	0.236004	-0.000803932	0.236493	-0.00881413	0.29842	-0.000540972	0.381436	0.104413	0.34435	0.0519765	0.316119	0.0169565
		-0.225363	-0.00070866	-0.200852	0.000639906	-0.201319	0.00773837	-0.263564	0.0012874	-0.345798	-0.10601	-0.307733	-0.0404941	-0.274183	-0.0171465		0.236488	1.95412e-05	0.236502	-0.000808041	0.237022	-0.00881393	0.299228	-0.000245845	0.382634	0.106456	0.345352	0.0538981	0.316973	0.0181899
		-0.225851	-0.000711182	-0.201355	0.000637829	-0.201807	0.00779504	-0.26437	0.00103591	-0.347	-0.108786	-0.308742	-0.0421339	-0.274962	-0.0176708		0.237001	1.97147e-05	0.236983	-0.000757481	0.23751	-0.00874128	0.300024	0.000103952	0.383833	0.10831	0.346368	0.0558507	0.317731	0.0193661
		-0.226352	-0.000709153	-0.201863	0.000611847	-0.202305	0.0076652	-0.265158	0.000836145	-0.348224	-0.111435	-0.309745	-0.0439727	-0.275777	-0.0182427		0.237497	2.94292e-05	0.237501	-0.0007944	0.238006	-0.00874868	0.300829	0.000472347	0.385037	0.110237	0.347371	0.0577113	0.318522	0.0205481
		-0.22682	-0.000717227	-0.202343	0.000584986	-0.202806	0.00768249	-0.265962	0.000610643	-0.349403	-0.113993	-0.310738	-0.0456414	-0.276564	-0.0190567		0.237981	3.50525e-05	0.23799	-0.000733609	0.238514	-0.00867643	0.301638	0.000808397	0.386241	0.111951	0.348389	0.0598054	0.31936	0.0218482
		-0.227342	-0.000720028	-0.202862	0.000590554	-0.203319	0.00764676	-0.266762	0.000419795	-0.350602	-0.116572	-0.311798	-0.0484026	-0.277358	-0.0195276		0.2385	4.9877e-05	0.238481	-0.000755297	0.23902	-0.00865714	0.302441	0.00118376	0.387442	0.11383	0.349404	0.0620578	0.320152	0.0229577
		-0.227848	-0.000723973	-0.203354	0.000528446	-0.203796	0.00762223	-0.267577	0.000156652	-0.351798	-0.118797	-0.312782	-0.0498007	-0.278153	-0.0206085		0.238995	5.2173e-05	0.238991	-0.000732434	0.239513	-0.00861996	0.303228	0.00155722	0.388637	0.115378	0.350407	0.0639742	0.320947	0.0242064
		-0.228366	-0.000739071	-0.203852	0.000525682	-0.204292	0.00756111	-0.268375	-0.00011636	-0.353014	-0.121289	-0.313787	-0.051766	-0.27893	-0.0210641		0.239501	5.75816e-05	0.239493	-0.000706582	0.239993	-0.00860416	0.304016	0.0019226	0.389836	0.117066	0.351378	0.0658944	0.321741	0.0255142
		-0.22886	-0.000744599	-0.204355	0.000539425	-0.204815	0.00751528	-0.269186	-0.00026815	-0.354208	-0.123578	-0.314783	-0.0536915	-0.279719	-0.021676		0.239995	6.48049e-05	0.239985	-0.000740919	0.240507	-0.00853099	0.304827	0.00235133	0.391023	0.118676	0.352403	0.0679289	0.322558	0.0266675
		-0.229334	-0.000741797	-0.204838	0.000548025	-0.205309	0.00750858	-0.269975	-0.000578781	-0.35537	-0.125808	-0.315768	-0.0557984	-0.280522	-0.0225129		0.240505	7.50287e-05	0.240479	-0.000690969	0.240999	-0.00851429	0.305642	0.00273923	0.392228	0.120352	0.353398	0.069974	0.323355	0.0281392
		-0.229841	-0.000738042	-0.205354	0.000440107	-0.205836	0.00744021	-0.270772	-0.000841945	-0.356577	-0.127967	-0.316765	-0.0577176	-0.28133	-0.0234471		0.241001	8.14519e-05	0.240991	-0.000646416	0.241516	-0.00847609	0.306443	0.00315723	0.393423	0.121753	0.354398	0.072172	0.324151	0.0294337
		-0.230355	-0.000742811	-0.205858	0.000494109	-0.206301	0.00746988	-0.271576	-0.00108204	-0.357781	-0.130057	-0.317759	-0.0600472	-0.282146	-0.0242839		0.241489	8.38001e-05	0.241481	-0.00063456	0.242016	-0.00846752	0.307219	0.00356839	0.394632	0.123302	0.355381	0.0742042	0.324978	0.0307662
		-0.230842	-0.000764909	-0.20635	0.000476991	-0.206803	0.00739775	-0.272358	-0.00131441	-0.358986	-0.132032	-0.318742	-0.0622563	-0.282909	-0.0247872		0.242005	9.81974e-05	0.242007	-0.00060889	0.24252	-0.00841209	0.308027	0.00399101	0.395829	0.12463	0.35638	0.0762888	0.325703	0.0321903
		-0.231353	-0.000757336	-0.20687	0.00044649	-0.207327	0.0073309	-0.27317	-0.00157859	-0.360159	-0.133985	-0.319763	-0.0645704	-0.283727	-0.0259158		0.24251	9.63826e-05	0.242496	-0.000598884	0.243022	-0.00839875	0.308821	0.00440501	0.397016	0.12593	0.357376	0.078587	0.32653	0.0336601
		-0.231857	-0.000762757	-0.207374	0.000378049	-0.207821	0.00741379	-0.273958	-0.00184539	-0.361381	-0.13572	-0.320735	-0.0667202	-0.284525	-0.0268309		0.243006	0.000113294	0.243011	-0.00057054	0.243518	-0.00831152	0.309634	0.0048726	0.398233	0.127206	0.358395	0.0807369	0.327357	0.0349259
		-0.232348	-0.00077106	-0.207859	0.000442503	-0.208333	0.00731996	-0.274773	-0.0021785	-0.362584	-0.137597	-0.321731	-0.0689964	-0.28536	-0.0276925		0.243504	0.00011213	0.243526	-0.000595707	0.24402	-0.00828013	0.310414	0.00526976	0.399447	0.128266	0.359401	0.0828234	0.328151	0.0365139
		-0.232842	-0.000769457	-0.208382	0.000441408	-0.20884	0.00722081	-0.275551	-0.00246462	-0.363778	-0.139015	-0.32274	-0.0717797	-0.286135	-0.0283598		0.244013	0.000123139	0.244006	-0.000529775	0.244522	-0.00827857	0.311221	0.00579831	0.40064	0.129459	0.360391	0.0850767	0.328973	0.0380485
		-0.233353	-0.000772743	-0.208854	0.000359008	-0.209331	0.0072252	-0.276374	-0.0027545	-0.364972	-0.140459	-0.323749	-0.0741499	-0.286916	-0.0292291		0.244521	0.000130911	0.244503	-0.000534222	0.245027	-0.00823746	0.312008	0.00622737	0.401841	0.130513	0.361387	0.087219	0.329719	0.0394821
		-0.233836	-0.000780253	-0.209371	0.000422621	-0.209839	0.00720341	-0.277154	-0.00307555	-0.366177	-0.141889	-0.32476	-0.0765931	-0.287754	-0.0305578		0.244997	0.000134666	0.245013	-0.00047215	0.245524	-0.00817891	0.312819	0.0067652	0.403049	0.131348	0.362401	0.0896191	0.330554	0.0411102
		-0.234339	-0.000797875	-0.209877	0.000420567	-0.210324	0.00720218	-0.277963	-0.00347686	-0.367391	-0.143257	-0.325767	-0.0790917	-0.288545	-0.0311087		0.245526	0.000145445	0.245503	-0.000526299	0.24602	-0.00816722	0.313611	0.00725948	0.404255	0.132366	0.363402	0.0918033	0.33135	0.0425418
		-0.234848	-0.000801471	-0.210363	0.000352153	-0.210832	0.00715224	-0.278762	-0.00378455	-0.368586	-0.144355	-0.326746	-0.0817973	-0.289345	-0.0324108		0.246017	0.000152084	0.246013	-0.000466323	0.246511	-0.00809793	0.314423	0.00782508	0.405452	0.133123	0.364398	0.0940052	0.332173	0.0442118
		-0.235347	-0.000797924	-0.210894	0.000332289	-0.211322	0.00713582	-0.279546	-0.00407177	-0.369771	-0.145414	-0.327772	-0.084526	-0.290139	-0.0332172		0.24651	0.000155057	0.246495	-0.000472414	0.24701	-0.00807036	0.315226	0.00830502	0.406639	0.133893	0.365365	0.0962647	0.332948	0.0458322
		-0.235843	-0.000804726	-0.211371	0.000353036	-0.211818	0.00708463	-0.280342	-0.00441518	-0.370982	-0.146335	-0.32876	-0.0871806	-0.290974	-0.0344029		0.247004	0.000169532	0.246986	-0.000459686	0.247524	-0.00802547	0.316024	0.00881785	0.407845	0.134519	0.366387	0.098559	0.333749	0.047445
		-0.236333	-0.000815575	-0.211852	0.000283698	-0.212344	0.00701766	-0.281148	-0.00478817	-0.372176	-0.147219	-0.329758	-0.0897833	-0.291738	-0.0352513		0.247497	0.000175486	0.247496	-0.000401675	0.248012	-0.00801442	0.316806	0.00937194	0.409045	0.135055	0.367365	0.10087	0.334526	0.0491074
		-0.236832	-0.00080812	-0.212371	0.000275411	-0.212835	0.0070411	-0.281942	-0.00510897	-0.373381	-0.147967	-0.330762	-0.0924419	-0.292536	-0.0366201		0.247993	0.000183167	0.247983	-0.000393714	0.248508	-0.00793686	0.317606	0.00990109	0.410257	0.135641	0.368368	0.103204	0.335339	0.0508365
		-0.237344	-0.000817919	-0.212883	0.000265375	-0.213327	0.00696744	-0.282743	-0.00548132	-0.374591	-0.148673	-0.331736	-0.0953429	-0.29333	-0.0377334		0.248501	0.000190424	0.248499	-0.000358476	0.249011	-0.00790476	0.318405	0.0104776	0.411455	0.136078	0.369387	0.105562	0.336149	0.0524778
		-0.237834	-0.000821164	-0.213372	0.000246751	-0.213816	0.00698887	-0.283542	-0.00590002	-0.375799	-0.149233	-0.332752	-0.0982571	-0.294126	-0.0388047		0.248989	0.000192569	0.249013	-0.000366386	0.249509	-0.00787075	0.319189	0.0110368	0.412649	0.136478	0.370371	0.107781	0.336936	0.0543041
		-0.23834	-0.000833526	-0.21388	0.000230466	-0.214325	0.00685953	-0.284345	-0.00631174	-0.377001	-0.149607	-0.333764	-0.101011	-0.294917	-0.039859		0.249502	0.000203564	0.249483	-0.00035193	0.250024	-0.0078182	0.320028	0.0116796	0.413845	0.136707	0.37137	0.109892	0.337732	0.055955
		-0.238848	-0.000834465	-0.214366	0.000137145	-0.214822	0.00690505	-0.285119	-0.0066972	-0.378202	-0.15002	-0.334749	-0.103676	-0.295752	-0.0412735		0.250004	0.000217167	0.250002	-0.000276859	0.25052	-0.00776416	0.32083	0.0122514	0.415042	0.137061	0.372397	0.112335	0.338502	0.0577833
		-0.239352	-0.000825953	-0.214859	0.000165038	-0.215324	0.00685371	-0.285936	-0.007109	-0.37938	-0.15035	-0.335735	-0.10667	-0.296519	-0.042484		0.250505	0.000219989	0.250515	-0.000288342	0.251011	-0.00774354	0.321627	0.0128297	0.416238	0.137199	0.373377	0.11458	0.339357	0.0596134
		-0.239835	-0.00084451	-0.215369	0.000198058	-0.215825	0.00681379	-0.286759	-0.00753287	-0.380584	-0.150564	-0.336735	-0.109611	-0.297354	-0.0439672		0.250978	0.000229126	0.251004	-0.000229364	0.251504	-0.00769397	0.322422	0.0134565	0.417457	0.137404	0.374366	0.116715	0.34017	0.0615026
		-0.240334	-0.00084711	-0.215865	0.000186593	-0.216326	0.00674876	-0.287545	-0.00799866	-0.381773	-0.150621	-0.337755	-0.112401	-0.298138	-0.0448937		0.251482	0.00023612	0.251497	-0.000237917	0.252007	-0.0076605	0.323225	0.0140615	0.418654	0.13736	0.37538	0.118955	0.340971	0.0633079
		-0.240829	-0.000858888	-0.216348	0.000175198	-0.216827	0.00673911	-0.288347	-0.00844019	-0.382985	-0.150602	-0.338751	-0.115408	-0.298933	-0.0464378		0.251996	0.00025435	0.252013	-0.000134626	0.252524	-0.0076177	0.324022	0.0147179	0.419856	0.137445	0.376375	0.121163	0.341729	0.0651437
		-0.241331	-0.000860015	-0.216853	0.00013259	-0.217327	0.00669279	-0.289159	-0.00889355	-0.3842	-0.15048	-0.339746	-0.118275	-0.299697	-0.0478028		0.25251	0.000256577	0.252514	-0.000173717	0.253008	-0.00756936	0.324818	0.0154231	0.421038	0.137367	0.377365	0.123409	0.342554	0.0671168
		-0.241843	-0.000878239	-0.217365	5.74872e-05	-0.217841	0.00663354	-0.289959	-0.00936985	-0.38541	-0.150353	-0.340745	-0.121378	-0.30051	-0.0490419		0.252997	0.000268427	0.253005	-0.000127659	0.253516	-0.00750709	0.325613	0.0160741	0.42227	0.137349	0.378369	0.125547	0.343352	0.0690308
		-0.242326	-0.000893909	-0.217846	0.000149304	-0.218323	0.00657114	-0.290753	-0.00979393	-0.386613	-0.150059	-0.341741	-0.124105	-0.301312	-0.0505384		0.253497	0.000279366	0.2535	-0.000141045	0.254025	-0.00748966	0.326425	0.0167184	0.423452	0.137038	0.379382	0.127812	0.344142	0.0712517
		-0.24282	-0.00087829	-0.218367	-7.84633e-06	-0.218819	0.00659772	-0.291536	-0.0103047	-0.387801	-0.149755	-0.342742	-0.126883	-0.302116	-0.0521588		0.254015	0.000279948	0.253984	-0.000129984	0.254519	-0.00743869	0.327216	0.0174306	0.42464	0.136784	0.380406	0.129926	0.344937	0.0729503
		-0.243323	-0.000899242	-0.218869	2.69778e-05	-0.219321	0.00652026	-0.292343	-0.0108932	-0.388986	-0.149448	-0.343726	-0.129743	-0.302911	-0.0533732		0.254508	0.00029132	0.254498	-0.000118974	0.255	-0.00738343	0.328015	0.0181376	0.425859	0.136551	0.381393	0.13213	0.345741	0.0750454
		-0.243832	-0.000900633	-0.219365	9.76069e-05	-0.219845	0.0065009	-0.293133	-0.0114868	-0.390193	-0.14899	-0.344713	-0.132695	-0.303713	-0.0552453		0.255001	0.000294837	0.254995	-7.18236e-05	0.255523	-0.00734208	0.328822	0.0187839	0.427052	0.136159	0.382381	0.134181	0.346526	0.0770642
		-0.244332	-0.000893629	-0.219865	-4.51396e-05	-0.22032	0.00646805	-0.293963	-0.0119626	-0.391381	-0.148509	-0.345754	-0.13568	-0.304513	-0.0569171		0.255502	0.000310423	0.255499	-2.542e-05	0.255984	-0.00730176	0.329594	0.0195642	0.428212	0.135752	0.383385	0.136181	0.347354	0.0791574
		-0.244821	-0.00091922	-0.220366	-4.07589e-05	-0.220845	0.00644597	-0.294756	-0.01267	-0.39259	-0.147902	-0.346757	-0.138569	-0.305332	-0.0582402		0.256004	0.000313407	0.256002	-2.27974e-06	0.256507	-0.00725713	0.330414	0.0203386	0.429433	0.135377	0.384371	0.138211	0.348124	0.0812888
		-0.245319	-0.000912965	-0.220874	-1.69237e-05	-0.221317	0.00637788	-0.295555	-0.0131998	-0.393804	-0.147379	-0.347768	-0.141315	-0.306126	-0.0601847		0.25651	0.00033034	0.256505	1.23274e-05	0.256991	-0.00718838	0.33122	0.0210785	0.430632	0.134936	0.385364	0.140343	0.348981	0.0840377
		-0.24583	-0.000928327	-0.221379	-3.11781e-05	-0.221857	0.0063932	-0.29637	-0.0137992	-0.394959	-0.146642	-0.348781	-0.144201	-0.306925	-0.0616583		0.257006	0.000342124	0.257004	1.78403e-05	0.257525	-0.00717351	0.332018	0.0218709	0.431839	0.134422	0.386366	0.142279	0.349783	0.0860051
		-0.246333	-0.000939959	-0.221875	-4.84749e-05	-0.222309	0.00634145	-0.297161	-0.0143922	-0.396171	-0.146046	-0.349743	-0.146864	-0.307734	-0.0635589		0.257512	0.000342375	0.257509	9.46257e-05	0.258019	-0.00709719	0.33282	0.0227126	0.433031	0.133835	0.387381	0.144225	0.350603	0.0880392
		-0.246855	-0.000942141	-0.222371	-7.78928e-05	-0.222832	0.00627626	-0.29796	-0.014943	-0.397367	-0.14527	-0.350738	-0.14933	-0.308527	-0.0653471		0.258009	0.000360728	0.257997	0.000159955	0.258508	-0.00705765	0.333627	0.0234919	0.434215	0.133331	0.388376	0.146141	0.351338	0.0902258
		-0.247336	-0.000964172	-0.222857	-8.58701e-05	-0.223312	0.00618563	-0.298766	-0.0157079	-0.398568	-0.144519	-0.35177	-0.152057	-0.309331	-0.0672306		0.258505	0.000360195	0.258514	9.58891e-05	0.259008	-0.00701969	0.334429	0.0243032	0.435444	0.132735	0.389382	0.147814	0.352163	0.092237
		-0.247839	-0.000955873	-0.223359	-0.000179987	-0.223838	0.00622986	-0.299558	-0.0163277	-0.399774	-0.143811	-0.352747	-0.154694	-0.310156	-0.0691617		0.259005	0.000374931	0.259001	0.000183836	0.259512	-0.00694812	0.335224	0.025142	0.436624	0.132033	0.390368	0.149752	0.352995	0.0945628
		-0.248332	-0.000957679	-0.223871	-0.000143076	-0.224317	0.00618434	-0.300353	-0.0170616	-0.400962	-0.142798	-0.353764	-0.157235	-0.310954	-0.0709232		0.259504	0.000385792	0.259496	0.000176135	0.260003	-0.00689852	0.336006	0.0258763	0.437849	0.131394	0.391383	0.151531	0.353792	0.096717
		-0.248867	-0.000989903	-0.224369	-0.000179428	-0.224821	0.00613482	-0.30115	-0.0177599	-0.402173	-0.142048	-0.354766	-0.159579	-0.311758	-0.073737		0.260014	0.000393538	0.260005	0.000218683	0.260524	-0.00685801	0.336824	0.0267932	0.439027	0.130646	0.392365	0.153159	0.354561	0.0988902
		-0.249354	-0.000982157	-0.224872	-0.000123395	-0.225312	0.00609832	-0.301938	-0.0184254	-0.403383	-0.141126	-0.355726	-0.161846	-0.312577	-0.0753193		0.260529	0.000413087	0.260484	0.000272577	0.260987	-0.0068025	0.337614	0.027713	0.440245	0.12997	0.393365	0.154855	0.355333	0.101161
		-0.249868	-0.0010046	-0.225356	-0.000172355	-0.225821	0.00605921	-0.302753	-0.0192675	-0.404583	-0.140253	-0.356721	-0.164247	-0.313377	-0.0775536		0.261005	0.000417388	0.260988	0.00029133	0.261533	-0.00675437	0.338406	0.0285559	0.441451	0.129212	0.39438	0.156735	0.356156	0.103696
		-0.250362	-0.00100566	-0.225845	-0.000220774	-0.226309	0.00600447	-0.303551	-0.0199899	-0.405787	-0.139268	-0.357722	-0.166643	-0.314189	-0.0791187		0.261521	0.000427987	0.261495	0.000365722	0.262004	-0.0066924	0.339222	0.0294288	0.442637	0.128456	0.395371	0.158112	0.356946	0.105744
		-0.250846	-0.00102349	-0.226369	-0.00025607	-0.226841	0.00595881	-0.304348	-0.0207053	-0.406982	-0.138328	-0.358723	-0.168836	-0.314998	-0.0813549		0.262012	0.00043784	0.262015	0.000336952	0.262542	-0.00662774	0.340027	0.0303046	0.443808	0.127737	0.396371	0.159587	0.357714	0.108077
		-0.251355	-0.00103047	-0.226852	-0.000223901	-0.227331	0.00586801	-0.305149	-0.0216594	-0.408174	-0.137292	-0.35971	-0.171103	-0.315745	-0.0835376		0.262535	0.000433656	0.26252	0.000389569	0.263002	-0.00655929	0.340816	0.0312492	0.445028	0.126947	0.397368	0.161105	0.358533	0.110363
		-0.251854	-0.0010464	-0.227352	-0.000268377	-0.227849	0.00591704	-0.305977	-0.0224118	-0.409377	-0.136359	-0.360698	-0.172939	-0.316526	-0.0857643		0.263014	0.000457778	0.262994	0.000437918	0.263519	-0.00655225	0.341619	0.0321721	0.446226	0.126086	0.398388	0.162589	0.359364	0.112969
		-0.252361	-0.00106632	-0.22787	-0.000265844	-0.22832	0.00583634	-0.306757	-0.0232922	-0.410554	-0.135379	-0.361719	-0.175092	-0.317313	-0.0876039		0.263511	0.000466489	0.263506	0.000474392	0.264019	-0.00644328	0.342428	0.0331622	0.447445	0.125343	0.399385	0.163762	0.360179	0.115134
		-0.252844	-0.00104651	-0.228374	-0.000314306	-0.228833	0.00584815	-0.307555	-0.024107	-0.411767	-0.134427	-0.362718	-0.176937	-0.318149	-0.0902176		0.264019	0.000476421	0.263999	0.00050333	0.264514	-0.00641388	0.343231	0.0341122	0.448655	0.124496	0.400361	0.165048	0.360966	0.117552
		-0.253363	-0.00106834	-0.228874	-0.00036722	-0.229325	0.00571665	-0.308348	-0.0250218	-0.412977	-0.133416	-0.363724	-0.178792	-0.31893	-0.092469		0.264498	0.000489602	0.264499	0.000498062	0.265004	-0.00637468	0.34403	0.0350715	0.449866	0.123585	0.401386	0.166474	0.361778	0.119977
		-0.253854	-0.00107862	-0.229374	-0.000341942	-0.229831	0.00572997	-0.309141	-0.0259748	-0.414203	-0.132497	-0.364747	-0.180443	-0.319776	-0.0952313		0.265014	0.000503973	0.264995	0.000578215	0.265521	-0.00629475	0.344815	0.0360355	0.451043	0.122819	0.402362	0.167544	0.362559	0.122236
		-0.254374	-0.00109122	-0.229862	-0.000416895	-0.230332	0.00565699	-0.309959	-0.0269139	-0.415382	-0.131354	-0.365747	-0.182061	-0.320536	-0.097376		0.265512	0.000513195	0.265493	0.000602901	0.266016	-0.00621607	0.345615	0.0370741	0.452253	0.121991	0.403366	0.168647	0.363336	0.124796
		-0.254854	-0.00109442	-0.230353	-0.000489261	-0.23084	0.00564559	-0.310759	-0.0278883	-0.416579	-0.130381	-0.366742	-0.183601	-0.321327	-0.0998581		0.266017	0.000531961	0.266004	0.000655017	0.266524	-0.00616616	0.346414	0.0380574	0.453444	0.12112	0.404349	0.169657	0.364145	0.127257
		-0.255365	-0.00111107	-0.230854	-0.00038546	-0.231318	0.00560268	-0.311564	-0.0290071	-0.417783	-0.129333	-0.367732	-0.18511	-0.322134	-0.102367		0.266511	0.00054041	0.266489	0.000651634	0.266992	-0.00612699	0.347205	0.0391162	0.454631	0.120308	0.405354	0.170666	0.364974	0.129669
		-0.255835	-0.00111613	-0.231374	-0.000463744	-0.231831	0.00555228	-0.312344	-0.0299438	-0.418978	-0.128316	-0.368726	-0.186485	-0.322954	-0.105385		0.266994	0.000552351	0.266991	0.000700261	0.267508	-0.00605091	0.348029	0.0401612	0.455831	0.119389	0.406365	0.17156	0.365776	0.132198
		-0.256351	-0.0011377	-0.231865	-0.000486213	-0.232296	0.00549889	-0.313173	-0.0309225	-0.420184	-0.127315	-0.369732	-0.187818	-0.323761	-0.107323		0.267514	0.000569812	0.267511	0.000715041	0.26801	-0.005995	0.348825	0.0412615	0.457043	0.118528	0.40737	0.172513	0.366557	0.134328
		-0.256866	-0.00113996	-0.232373	-0.000583938	-0.232845	0.00541275	-0.313952	-0.0320289	-0.421381	-0.126342	-0.370729	-0.18886	-0.324542	-0.109907		0.268002	0.00058036	0.267999	0.000763294	0.268516	-0.00593449	0.349602	0.0422054	0.458272	0.117725	0.408374	0.173398	0.367323	0.136918
		-0.257363	-0.00115063	-0.232853	-0.000482482	-0.23331	0.00540011	-0.314753	-0.0331195	-0.422583	-0.125285	-0.371711	-0.189946	-0.325316	-0.112688		0.268519	0.000589699	0.268498	0.000831675	0.269003	-0.00586759	0.350415	0.0432588	0.459464	0.116874	0.409379	0.174038	0.368136	0.139492
		-0.25787	-0.00118464	-0.233359	-0.000562554	-0.233826	0.00538546	-0.315556	-0.0341935	-0.423797	-0.12429	-0.372696	-0.191096	-0.326129	-0.115513		0.269006	0.000599987	0.269	0.000859097	0.269518	-0.00578982	0.351202	0.0443081	0.460651	0.116008	0.410381	0.174729	0.368969	0.142199
		-0.258359	-0.00116775	-0.233867	-0.000575909	-0.234327	0.00534918	-0.316328	-0.0353488	-0.425005	-0.123334	-0.373711	-0.192108	-0.326952	-0.118253		0.269511	0.000615671	0.26951	0.000885239	0.270003	-0.00571759	0.352004	0.0454069	0.461845	0.115173	0.411365	0.17512	0.369771	0.144462
		-0.258866	-0.00118488	-0.234365	-0.000673479	-0.234834	0.00526679	-0.317143	-0.0364385	-0.426209	-0.12234	-0.374723	-0.192855	-0.327739	-0.120923		0.270034	0.000628107	0.270012	0.00093962	0.270519	-0.00565571	0.352793	0.0465162	0.463058	0.114291	0.412346	0.175868	0.370571	0.14687
		-0.259335	-0.00121235	-0.23487	-0.000572952	-0.235338	0.00523564	-0.31793	-0.037676	-0.427399	-0.121317	-0.375729	-0.193672	-0.328526	-0.123817		0.270506	0.00063946	0.270496	0.00100143	0.270978	-0.00561872	0.353606	0.0476425	0.464254	0.113448	0.413368	0.176522	0.371394	0.149401
		-0.259858	-0.00121448	-0.235367	-0.00063782	-0.235823	0.00517511	-0.318747	-0.0389843	-0.428587	-0.120327	-0.376745	-0.194179	-0.329358	-0.12673		0.270991	0.000657958	0.270999	0.00105927	0.271515	-0.00551186	0.354393	0.0487792	0.465435	0.112596	0.414344	0.176838	0.37216	0.151912
		-0.26034	-0.00122267	-0.235861	-0.000632581	-0.236325	0.00513927	-0.319534	-0.0401094	-0.429785	-0.119379	-0.37773	-0.194744	-0.330139	-0.129369		0.271494	0.000668186	0.271489	0.0010902	0.27199	-0.00540706	0.355185	0.0498538	0.466623	0.111772	0.415366	0.17717	0.372941	0.154264
		-0.260849	-0.00124638	-0.236352	-0.000656969	-0.236813	0.00511951	-0.320317	-0.0412823	-0.430996	-0.118528	-0.378707	-0.195395	-0.330962	-0.132575		0.272011	0.000688891	0.271999	0.00110106	0.272516	-0.00539506	0.356001	0.0510073	0.467843	0.110973	0.416362	0.177512	0.373766	0.156684
		-0.261339	-0.00124706	-0.236846	-0.00076183	-0.237327	0.00505315	-0.321122	-0.0426205	-0.432207	-0.117502	-0.379721	-0.195575	-0.331761	-0.135042		0.272489	0.000704539	0.272488	0.00118021	0.272975	-0.00530232	0.356789	0.0521748	0.469056	0.11022	0.417347	0.177732	0.374545	0.159048
		-0.26183	-0.0012647	-0.23736	-0.000791451	-0.237824	0.00496623	-0.321922	-0.043997	-0.43338	-0.116586	-0.380714	-0.196083	-0.332513	-0.138016		0.273	0.000712654	0.272984	0.00117929	0.273509	-0.00523451	0.357583	0.0533703	0.470249	0.109373	0.418344	0.177876	0.375318	0.161499
		-0.262332	-0.0012896	-0.237861	-0.000747132	-0.238332	0.00497533	-0.322718	-0.0452828	-0.434585	-0.115633	-0.381721	-0.196177	-0.333363	-0.141365		0.273489	0.000726886	0.273485	0.0012638	0.273983	-0.00516756	0.358405	0.0544409	0.471443	0.108552	0.419372	0.178117	0.376141	0.164143
		-0.262819	-0.00128194	-0.238361	-0.000826106	-0.238829	0.00496266	-0.323543	-0.0465924	-0.435773	-0.114698	-0.382711	-0.196298	-0.334123	-0.144153		0.274002	0.000746242	0.273984	0.00131418	0.274485	-0.00510076	0.359192	0.0556683	0.472634	0.107775	0.420375	0.178269	0.376963	0.166585
		-0.263329	-0.0013097	-0.238842	-0.000789357	-0.239306	0.00488426	-0.324346	-0.0480495	-0.43698	-0.113786	-0.383712	-0.196645	-0.334952	-0.147062		0.274502	0.000761001	0.274482	0.00134767	0.274985	-0.0049747	0.360004	0.0567986	0.473827	0.106967	0.421362	0.178317	0.377749	0.168863
		-0.26383	-0.00131625	-0.239341	-0.000824079	-0.239809	0.00487783	-0.325149	-0.0493567	-0.438161	-0.112909	-0.384728	-0.196502	-0.335792	-0.150405		0.275001	0.00077465	0.274994	0.0013846	0.275491	-0.00494555	0.3608	0.0579389	0.475044	0.10618	0.422375	0.178318	0.378563	0.171454
		-0.264342	-0.00134842	-0.239858	-0.000872378	-0.240322	0.0047414	-0.325953	-0.0507975	-0.439392	-0.112061	-0.385709	-0.196268	-0.336525	-0.153067		0.275502	0.000789414	0.275488	0.0014366	0.275984	-0.00483812	0.361608	0.0591788	0.476234	0.1054	0.423355	0.178196	0.379371	0.174022
		-0.264841	-0.00136663	-0.24036	-0.000904625	-0.240829	0.00472928	-0.326757	-0.0521896	-0.440581	-0.11111	-0.386728	-0.196335	-0.337335	-0.156296		0.275975	0.000801254	0.275975	0.00146017	0.276485	-0.00479924	0.362419	0.0603679	0.477439	0.104625	0.424355	0.178046	0.380142	0.175902
		-0.265323	-0.00137449	-0.240851	-0.000983533	-0.241326	0.00463971	-0.327537	-0.0535434	-0.441774	-0.11029	-0.387727	-0.196048	-0.338154	-0.159179		0.276477	0.000816896	0.276473	0.00149748	0.276993	-0.00470402	0.363216	0.061509	0.478646	0.103878	0.425331	0.177836	0.380917	0.178384
		-0.265834	-0.00139785	-0.241364	-0.000955889	-0.241813	0.00460474	-0.328351	-0.0552546	-0.442992	-0.10943	-0.38872	-0.195911	-0.338927	-0.162322		0.27698	0.000834853	0.276986	0.00158069	0.277474	-0.0046314	0.364005	0.0626626	0.479831	0.103103	0.426366	0.177699	0.381767	0.18098
		-0.266351	-0.00141161	-0.24185	-0.00102975	-0.242306	0.00455863	-0.329141	-0.0566583	-0.444183	-0.108524	-0.389725	-0.195625	-0.339705	-0.165288		0.277473	0.000855269	0.277463	0.00159793	0.27799	-0.00452909	0.364799	0.0638294	0.481035	0.102393	0.427343	0.177363	0.382529	0.183213
		-0.266836	-0.00143948	-0.242346	-0.000985911	-0.242801	0.00452191	-0.329956	-0.0581007	-0.445378	-0.107772	-0.390711	-0.195175	-0.340514	-0.168379		0.277975	0.000867966	0.277975	0.0016889	0.278485	-0.00447363	0.365601	0.0652398	0.482234	0.101656	0.428354	0.177011	0.383356	0.185596
		-0.267348	-0.00143788	-0.24285	-0.00103304	-0.243309	0.0044852	-0.330747	-0.0596596	-0.446567	-0.106907	-0.391735	-0.194823	-0.341341	-0.171753		0.278463	0.000879048	0.278478	0.00171752	0.278982	-0.0043528	0.366401	0.0662994	0.483434	0.100938	0.429357	0.17665	0.384148	0.187799
		-0.267847	-0.00145669	-0.243346	-0.00107298	-0.24381	0.00436907	-0.331554	-0.0611358	-0.447781	-0.106193	-0.392726	-0.194245	-0.34213	-0.174618		0.278976	0.000897845	0.278974	0.00177524	0.27948	-0.00429599	0.36721	0.0675177	0.484637	0.100234	0.430368	0.176328	0.384966	0.190169
		-0.268354	-0.00148763	-0.243849	-0.00112716	-0.244293	0.00440639	-0.332341	-0.0626584	-0.448959	-0.105277	-0.3937	-0.193721	-0.342915	-0.177821		0.279483	0.00092588	0.279466	0.00186502	0.279981	-0.00418745	0.367995	0.0686824	0.485839	0.0995227	0.431334	0.175872	0.385737	0.192518
		-0.26884	-0.00149507	-0.244341	-0.00116962	-0.244802	0.00427342	-0.333153	-0.0642529	-0.450175	-0.104577	-0.394704	-0.193216	-0.343699	-0.180837		0.279956	0.000934978	0.279958	0.00190625	0.2805	-0.00410082	0.368802	0.0698833	0.487044	0.0988117	0.432338	0.175449	0.386564	0.194666
		-0.269324	-0.00152892	-0.244846	-0.00120206	-0.245303	0.00430118	-0.333946	-0.0657657	-0.451385	-0.103737	-0.395715	-0.192494	-0.344528	-0.183874		0.280472	0.000962098	0.280482	0.00194833	0.280988	-0.00401732	0.36962	0.0711399	0.488244	0.0981065	0.433335	0.174984	0.387364	0.196956
		-0.26985	-0.00155261	-0.245356	-0.00119849	-0.245816	0.00409818	-0.334745	-0.0673014	-0.452578	-0.103	-0.396746	-0.192451	-0.345353	-0.187137		0.280978	0.00097909	0.280988	0.00200921	0.281504	-0.00395301	0.37042	0.0722787	0.489449	0.0974073	0.434361	0.174831	0.388145	0.198952
		-0.270346	-0.00155215	-0.245856	-0.00130821	-0.24631	0.00409968	-0.335558	-0.0688502	-0.453782	-0.102251	-0.39774	-0.191551	-0.346121	-0.190018		0.281472	0.000994766	0.281471	0.00204444	0.282008	-0.00386318	0.371202	0.0733469	0.490654	0.0967833	0.435378	0.174133	0.388989	0.201016
		-0.270847	-0.00157002	-0.24635	-0.00122573	-0.246839	0.00400825	-0.336345	-0.0703487	-0.454988	-0.101494	-0.398759	-0.190603	-0.346927	-0.193089		0.281993	0.00101708	0.281986	0.00214828	0.282491	-0.00377082	0.372022	0.0746233	0.491852	0.0961209	0.436378	0.173373	0.38977	0.203346
		-0.27134	-0.00159655	-0.246856	-0.00131569	-0.247328	0.00403272	-0.337143	-0.0718585	-0.45618	-0.100786	-0.399746	-0.189812	-0.347754	-0.195992		0.282478	0.00103314	0.282508	0.00226039	0.283	-0.00364653	0.372822	0.0758674	0.493039	0.095463	0.437399	0.172859	0.39054	0.205159
		-0.271858	-0.00163109	-0.247365	-0.00137566	-0.247832	0.00395934	-0.337965	-0.073662	-0.457386	-0.100044	-0.400738	-0.188926	-0.34854	-0.19942		0.282983	0.00104755	0.282986	0.00228702	0.283496	-0.00359069	0.373622	0.0770378	0.494244	0.0948324	0.438376	0.172073	0.391351	0.207366
		-0.27234	-0.00163413	-0.247861	-0.0014318	-0.248323	0.00388429	-0.338744	-0.0749904	-0.458578	-0.0993662	-0.401737	-0.18799	-0.34934	-0.202213		0.283468	0.00107295	0.283498	0.00230894	0.284003	-0.00344795	0.374408	0.078067	0.495441	0.0941908	0.43939	0.171394	0.392153	0.209515
		-0.272846	-0.00165642	-0.248377	-0.00146224	-0.248833	0.00384404	-0.339545	-0.0766194	-0.459761	-0.098692	-0.402721	-0.187113	-0.350114	-0.205086		0.283973	0.00109153	0.28401	0.00240002	0.284506	-0.0033601	0.375211	0.0792791	0.496666	0.0935848	0.440417	0.170712	0.392904	0.211185
		-0.273337	-0.00169764	-0.248862	-0.00141144	-0.249308	0.00378159	-0.340342	-0.0782734	-0.460969	-0.0980188	-0.403764	-0.186199	-0.350914	-0.20821		0.284458	0.00110769	0.28448	0.00242507	0.284994	-0.0032848	0.376001	0.080386	0.497859	0.0929561	0.441392	0.169938	0.393742	0.213167
		-0.273837	-0.00170514	-0.249352	-0.0014386	-0.249831	0.00370973	-0.341133	-0.0797053	-0.462186	-0.0973275	-0.404759	-0.185162	-0.351712	-0.211148		0.284991	0.00113691	0.285005	0.00249014	0.285504	-0.00316175	0.376802	0.0814626	0.499039	0.0923198	0.442415	0.169228	0.394521	0.215242
		-0.274339	-0.00175254	-0.249871	-0.00151857	-0.250324	0.00369864	-0.341928	-0.0813047	-0.463397	-0.0967613	-0.405755	-0.184321	-0.352533	-0.214017		0.285484	0.00116508	0.285496	0.00256684	0.286001	-0.00308312	0.377586	0.0826316	0.50025	0.0917511	0.443397	0.168405	0.395344	0.217178
		-0.274847	-0.00176003	-0.250364	-0.00159947	-0.250837	0.00354719	-0.342742	-0.0827903	-0.464617	-0.0960555	-0.406759	-0.183249	-0.35332	-0.216734		0.285977	0.00117937	0.285983	0.00264618	0.286484	-0.00297756	0.378395	0.0837526	0.501457	0.0911608	0.444384	0.167574	0.396137	0.219043
		-0.275333	-0.00177495	-0.250868	-0.00156596	-0.25135	0.00349156	-0.34353	-0.0842386	-0.465814	-0.0954438	-0.407765	-0.182328	-0.35411	-0.219626		0.286476	0.00120132	0.28648	0.00269052	0.286986	-0.00283919	0.379223	0.084911	0.502641	0.0906228	0.445378	0.166846	0.396937	0.221065
		-0.275832	-0.00181787	-0.251348	-0.00160985	-0.251802	0.00345281	-0.344329	-0.0858459	-0.467002	-0.0948144	-0.408713	-0.181258	-0.354933	-0.222289		0.286978	0.00121928	0.28697	0.00273627	0.287483	-0.00277546	0.380015	0.0859582	0.503834	0.0900021	0.446391	0.166109	0.397729	0.222596
		-0.276351	-0.00184463	-0.251855	-0.00173323	-0.252322	0.00342765	-0.345151	-0.0874	-0.468199	-0.0941582	-0.409747	-0.180292	-0.355671	-0.22491		0.287478	0.00124112	0.287484	0.00280317	0.287991	-0.00263666	0.380803	0.0870952	0.505048	0.0894603	0.447412	0.165165	0.398577	0.224493
		-0.276837	-0.00185171	-0.252366	-0.00170759	-0.252804	0.00332179	-0.345949	-0.0888395	-0.46939	-0.0935592	-0.410709	-0.179275	-0.356475	-0.227829		0.287988	0.00125888	0.287986	0.00296296	0.288464	-0.00253933	0.381604	0.0880449	0.506253	0.0889288	0.448399	0.164322	0.399339	0.225734
		-0.277306	-0.00188977	-0.252844	-0.00180924	-0.253328	0.00330754	-0.34676	-0.0903353	-0.470593	-0.092997	-0.411748	-0.178206	-0.357322	-0.230515		0.288466	0.00129059	0.288471	0.00301775	0.288999	-0.00243602	0.382399	0.0891213	0.507438	0.0883741	0.449388	0.163481	0.40017	0.227766
		-0.277819	-0.00191958	-0.253367	-0.00184205	-0.253802	0.00314628	-0.347548	-0.0917843	-0.471788	-0.0924067	-0.412739	-0.177107	-0.358081	-0.232852		0.288983	0.00131135	0.288977	0.0030444	0.289478	-0.0023175	0.383227	0.0902774	0.508637	0.0878564	0.450401	0.162585	0.400964	0.229286
		-0.27831	-0.00192984	-0.253854	-0.00185301	-0.254335	0.00315001	-0.348349	-0.0932083	-0.472975	-0.0918528	-0.413761	-0.176026	-0.358896	-0.235595		0.289466	0.0013356	0.289475	0.00312487	0.290009	-0.00215975	0.384014	0.0912772	0.50985	0.087318	0.45139	0.161761	0.401743	0.230893
		-0.278832	-0.00196615	-0.254356	-0.00192	-0.254805	0.00303042	-0.349156	-0.0947276	-0.474172	-0.0913004	-0.414772	-0.174898	-0.359692	-0.238119		0.289969	0.00135176	0.289977	0.00322879	0.290476	-0.00207764	0.384825	0.0922877	0.511043	0.0867967	0.452406	0.160947	0.402568	0.232122
		-0.279316	-0.00199232	-0.254861	-0.00192157	-0.255346	0.00293488	-0.349957	-0.0959955	-0.475369	-0.0907314	-0.415747	-0.173881	-0.360473	-0.240577		0.290454	0.00138458	0.290491	0.0032545	0.290995	-0.00196493	0.385621	0.093161	0.51223	0.0862858	0.453389	0.159919	0.403326	0.233714
		-0.279824	-0.00203206	-0.255345	-0.00192242	-0.255812	0.00291474	-0.350753	-0.0974031	-0.476579	-0.0901468	-0.416747	-0.172747	-0.361333	-0.243209		0.290978	0.00140677	0.290979	0.00333542	0.291484	-0.00184735	0.386417	0.0942974	0.513424	0.0857808	0.454396	0.159095	0.404148	0.235163
		-0.280335	-0.00205646	-0.255851	-0.00197369	-0.25632	0.00289578	-0.35155	-0.098779	-0.477785	-0.089648	-0.417732	-0.171767	-0.362117	-0.245222		0.291478	0.00144432	0.291487	0.00340149	0.291995	-0.00177878	0.38722	0.0951512	0.514631	0.0852913	0.455398	0.15821	0.404917	0.236442
		-0.280838	-0.00207947	-0.256332	-0.00198152	-0.25679	0.00276862	-0.35236	-0.100037	-0.478976	-0.0890981	-0.418744	-0.170567	-0.362923	-0.247514		0.291986	0.00146227	0.291991	0.00354727	0.292472	-0.0015983	0.38802	0.0961344	0.515818	0.0847689	0.456393	0.15727	0.40574	0.23759
		-0.281315	-0.00211364	-0.256858	-0.00211574	-0.257326	0.00272529	-0.353147	-0.101385	-0.480165	-0.0886024	-0.41973	-0.169531	-0.363706	-0.24984		0.292478	0.00148735	0.29249	0.00362093	0.293022	-0.00147705	0.388827	0.0970138	0.51704	0.0842832	0.457425	0.156423	0.406527	0.238943
		-0.281802	-0.00215047	-0.257354	-0.00210935	-0.257816	0.00264773	-0.353951	-0.102596	-0.481392	-0.0881002	-0.42074	-0.168457	-0.36451	-0.251965		0.292989	0.00151308	0.292995	0.00366713	0.293503	-0.00133566	0.389635	0.0979027	0.518256	0.0838113	0.458402	0.155535	0.407367	0.24019
		-0.282291	-0.0021724	-0.257857	-0.00222803	-0.258325	0.00259115	-0.354775	-0.103833	-0.48259	-0.0875643	-0.421739	-0.167296	-0.365287	-0.253889		0.293486	0.00154491	0.2935	0.00380814	0.293989	-0.00122788	0.390404	0.0987369	0.519451	0.0833839	0.459403	0.154572	0.408125	0.241309
		-0.282826	-0.00220944	-0.258369	-0.0022733	-0.258816	0.00241731	-0.355541	-0.104984	-0.48379	-0.0870714	-0.422762	-0.166267	-0.366109	-0.256079		0.293967	0.0015687	0.293991	0.00387529	0.294469	-0.00111187	0.391215	0.0994856	0.520637	0.0828988	0.460413	0.153736	0.408939	0.242411
		-0.283306	-0.00224958	-0.258859	-0.00231178	-0.25933	0.00246365	-0.356353	-0.106179	-0.485012	-0.0866158	-0.423783	-0.165212	-0.36691	-0.257877		0.294474	0.00159459	0.294492	0.0038991	0.294987	-0.000958432	0.392012	0.100387	0.521837	0.0824415	0.461399	0.15278	0.409729	0.243482
		-0.283802	-0.00226875	-0.259368	-0.00230673	-0.259808	0.00227702	-0.357126	-0.10715	-0.48618	-0.0861051	-0.424751	-0.164063	-0.367699	-0.2598		0.294993	0.00162675	0.294994	0.0040358	0.295474	-0.000825065	0.392828	0.101135	0.523046	0.0819882	0.462384	0.151789	0.410537	0.244325
		-0.284314	-0.00231277	-0.259859	-0.00237105	-0.260328	0.00226158	-0.357927	-0.1083	-0.487403	-0.0856558	-0.425774	-0.163056	-0.368524	-0.261516		0.295464	0.00165691	0.295468	0.00416674	0.296007	-0.000709869	0.393612	0.102011	0.524213	0.0815264	0.463395	0.151023	0.411351	0.245294
		-0.284829	-0.00235718	-0.260358	-0.00244372	-0.260815	0.00217903	-0.358731	-0.109377	-0.488588	-0.0852239	-0.426771	-0.161994	-0.369303	-0.263386		0.295985	0.00168417	0.295986	0.0042133	0.296469	-0.000544489	0.394413	0.102826	0.525443	0.0811218	0.464393	0.150032	0.412147	0.245938
		-0.285313	-0.00238404	-0.260859	-0.00251965	-0.26133	0.00206355	-0.359527	-0.110421	-0.489776	-0.0847353	-0.427753	-0.160925	-0.370054	-0.265073		0.296479	0.00171737	0.296486	0.0042698	0.297003	-0.000420729	0.39521	0.103572	0.526657	0.0806982	0.465381	0.149222	0.412928	0.247188
		-0.285818	-0.00242508	-0.261352	-0.00254779	-0.261824	0.00193645	-0.360315	-0.111381	-0.490968	-0.0842718	-0.428746	-0.159865	-0.370926	-0.266722		0.296971	0.00174155	0.296975	0.0043728	0.297483	-0.000279901	0.396013	0.104299	0.527835	0.0802752	0.466379	0.148295	0.413732	0.247728
		-0.286316	-0.00245046	-0.261854	-0.00255097	-0.262326	0.00196245	-0.361142	-0.112382	-0.492181	-0.0838382	-0.429748	-0.158796	-0.371694	-0.268042		0.297468	0.00177963	0.297481	0.00450994	0.298005	-0.000160551	0.396801	0.104814	0.529042	0.0798289	0.467384	0.147442	0.41452	0.248601
		-0.286819	-0.00248964	-0.262353	-0.00265768	-0.262789	0.00178596	-0.361939	-0.113313	-0.493376	-0.083437	-0.43076	-0.15772	-0.372544	-0.269572		0.29799	0.00181249	0.297991	0.00462654	0.298477	4.54388e-05	0.397605	0.105485	0.530242	0.0794377	0.468362	0.146523	0.41533	0.249285
		-0.287326	-0.00255334	-0.262864	-0.00271538	-0.263324	0.00171018	-0.362741	-0.114282	-0.494591	-0.083027	-0.431749	-0.156697	-0.373313	-0.271193		0.298484	0.00184446	0.298484	0.00469784	0.298984	0.000124516	0.398412	0.106138	0.531434	0.0790363	0.469384	0.145698	0.416119	0.249549
		-0.287813	-0.00258378	-0.263359	-0.00273565	-0.263785	0.00167167	-0.363545	-0.11504	-0.495802	-0.0825955	-0.43274	-0.155626	-0.374112	-0.272333		0.298971	0.00187799	0.298968	0.00475514	0.299461	0.000289144	0.399226	0.106803	0.532645	0.0786063	0.470378	0.144801	0.416915	0.250425
		-0.288318	-0.00261386	-0.263866	-0.00280673	-0.264322	0.0015569	-0.364344	-0.115807	-0.496983	-0.0821939	-0.433751	-0.154692	-0.374916	-0.273648		0.299457	0.00190439	0.299472	0.00487373	0.300008	0.000472348	0.40003	0.107399	0.533839	0.0782242	0.471392	0.143945	0.417725	0.250843
		-0.288829	-0.0026812	-0.264357	-0.00279528	-0.264798	0.00148559	-0.365152	-0.116601	-0.498188	-0.0818359	-0.434712	-0.153626	-0.375695	-0.27475		0.299971	0.00194187	0.299984	0.00497821	0.300472	0.000621546	0.400831	0.107914	0.535048	0.0778442	0.47237	0.143089	0.418542	0.251192
		-0.289331	-0.00270736	-0.264855	-0.00294128	-0.265303	0.00143311	-0.36593	-0.117151	-0.499385	-0.0814072	-0.435717	-0.152633	-0.376483	-0.27569		0.300463	0.00197255	0.300494	0.00511973	0.301003	0.000746817	0.401623	0.108418	0.53625	0.0774478	0.473379	0.142251	0.419302	0.251981
		-0.289825	-0.00275767	-0.265341	-0.00296378	-0.265797	0.00128716	-0.366743	-0.117991	-0.500593	-0.0810157	-0.436725	-0.151651	-0.377322	-0.276706		0.300992	0.00200813	0.300998	0.00515682	0.301476	0.000893148	0.402418	0.108959	0.537446	0.0770852	0.47439	0.141307	0.420142	0.251945
		-0.290326	-0.00280674	-0.265855	-0.00308815	-0.266318	0.00123554	-0.367564	-0.118563	-0.501797	-0.0806866	-0.437734	-0.150637	-0.378101	-0.277518		0.301483	0.00204244	0.301485	0.00531793	0.302013	0.00109316	0.403217	0.109338	0.538669	0.0767133	0.475375	0.14053	0.420948	0.252631
		-0.290814	-0.00284206	-0.26635	-0.00314909	-0.266828	0.00108652	-0.368329	-0.119141	-0.503012	-0.0802803	-0.438719	-0.149719	-0.378876	-0.278248		0.301977	0.00207579	0.301992	0.00534666	0.302486	0.00123617	0.404021	0.109871	0.539855	0.076343	0.476374	0.139679	0.421737	0.252826
		-0.291318	-0.00287733	-0.266841	-0.00315531	-0.267342	0.000996355	-0.369141	-0.119611	-0.504214	-0.0799403	-0.439714	-0.148749	-0.379712	-0.27924		0.30248	0.00211628	0.30249	0.00550063	0.30301	0.00138745	0.404813	0.110327	0.541071	0.0759702	0.477388	0.138844	0.422537	0.252871
		-0.291818	-0.00292741	-0.267358	-0.00324588	-0.267825	0.000857339	-0.369932	-0.120283	-0.505388	-0.0795239	-0.440753	-0.147806	-0.380495	-0.279905		0.302988	0.00215204	0.302993	0.00566526	0.303477	0.00156573	0.405622	0.11061	0.542255	0.075622	0.478388	0.13801	0.423339	0.252942
		-0.292306	-0.00300232	-0.267853	-0.0033271	-0.268324	0.000840924	-0.370747	-0.12058	-0.506578	-0.079213	-0.441714	-0.146819	-0.381297	-0.280639		0.303472	0.00217925	0.303489	0.00569401	0.304002	0.00172203	0.406403	0.111012	0.543453	0.0752513	0.479397	0.137218	0.42417	0.253295
		-0.292797	-0.00303281	-0.26835	-0.00338987	-0.26881	0.000616295	-0.371527	-0.121054	-0.507805	-0.0788317	-0.44272	-0.145878	-0.382119	-0.280923		0.303984	0.00221752	0.303997	0.00580138	0.304497	0.00193443	0.407226	0.111414	0.544649	0.0749094	0.480401	0.136357	0.424926	0.253193
		-0.29331	-0.00307689	-0.268853	-0.00342301	-0.26932	0.000528428	-0.372332	-0.121514	-0.50899	-0.0785023	-0.443719	-0.145007	-0.38289	-0.281327		0.304485	0.00226006	0.304492	0.0060373	0.305004	0.00207625	0.408012	0.111588	0.545827	0.0745919	0.481381	0.135578	0.425714	0.25315
		-0.293815	-0.00313786	-0.269365	-0.00352301	-0.269836	0.0004663	-0.373131	-0.121926	-0.510185	-0.0781789	-0.444725	-0.144008	-0.383705	-0.28184		0.304988	0.00229935	0.304999	0.00609334	0.30548	0.00227455	0.408824	0.11193	0.547033	0.0742231	0.482396	0.134804	0.426543	0.253378
		-0.294323	-0.00321931	-0.269857	-0.00355592	-0.27032	0.000421337	-0.37394	-0.122184	-0.511379	-0.0778887	-0.445752	-0.14312	-0.384521	-0.282315		0.305488	0.00232925	0.305512	0.00621782	0.305993	0.00249163	0.409622	0.11222	0.548242	0.0738997	0.483386	0.133992	0.427322	0.253169
		-0.294822	-0.00326058	-0.270349	-0.00358041	-0.270814	0.000308411	-0.374738	-0.122421	-0.512544	-0.0774953	-0.44672	-0.142259	-0.385306	-0.282425		0.305969	0.00236824	0.306002	0.00633256	0.306491	0.00266905	0.410413	0.112474	0.549429	0.0736099	0.484377	0.133212	0.428122	0.253033
		-0.295333	-0.00329989	-0.270869	-0.0036922	-0.271325	9.34018e-05	-0.375551	-0.122781	-0.513775	-0.0772288	-0.447724	-0.141449	-0.386148	-0.282644		0.306464	0.00240106	0.306482	0.00644813	0.306994	0.00280053	0.411225	0.11266	0.550616	0.0732585	0.485378	0.13251	0.428949	0.252921
		-0.295811	-0.00335562	-0.271364	-0.00380345	-0.271815	5.16657e-05	-0.37635	-0.122946	-0.514978	-0.0769276	-0.448713	-0.140446	-0.386921	-0.282824		0.306965	0.00245323	0.306994	0.00657819	0.307465	0.00298959	0.412035	0.112836	0.551825	0.0729079	0.486375	0.131714	0.429713	0.252786
		-0.296323	-0.00342191	-0.271872	-0.00384454	-0.272295	-8.13739e-05	-0.377152	-0.123129	-0.51617	-0.0766533	-0.44972	-0.139599	-0.387698	-0.282837		0.307474	0.00249502	0.307493	0.00672439	0.307968	0.0031844	0.41282	0.112934	0.553025	0.0726453	0.487383	0.13099	0.43053	0.252601
		-0.296823	-0.00347904	-0.272366	-0.00391176	-0.272807	-0.000175214	-0.377932	-0.123254	-0.517381	-0.0763083	-0.450727	-0.13884	-0.388519	-0.282976		0.307976	0.00253941	0.307984	0.00679241	0.308471	0.0033727	0.413621	0.113113	0.554231	0.0723449	0.488388	0.130219	0.431298	0.252137
		-0.297342	-0.00353758	-0.272848	-0.00400723	-0.273314	-0.000318288	-0.378755	-0.123304	-0.518567	-0.076053	-0.451737	-0.137935	-0.389295	-0.282858		0.308464	0.00258217	0.308477	0.00694496	0.308979	0.00355892	0.414414	0.113152	0.555443	0.0720119	0.489382	0.129466	0.432131	0.251861
		-0.297814	-0.003589	-0.273342	-0.00408552	-0.273812	-0.00048627	-0.379545	-0.123558	-0.519788	-0.0757455	-0.45274	-0.137166	-0.390106	-0.282858		0.308963	0.00262489	0.308974	0.00712877	0.309484	0.00376761	0.415231	0.11335	0.556635	0.0717069	0.490378	0.128718	0.432929	0.251628
		-0.298336	-0.00367713	-0.273847	-0.00413381	-0.274312	-0.000529876	-0.380337	-0.123477	-0.52097	-0.0754254	-0.453735	-0.136351	-0.390926	-0.282244		0.309459	0.00266133	0.309491	0.00723958	0.309975	0.00393702	0.416017	0.113227	0.557858	0.0714199	0.491369	0.12806	0.433706	0.251268
		-0.29883	-0.00372954	-0.274346	-0.00414853	-0.274817	-0.000678394	-0.381145	-0.123529	-0.522198	-0.0752051	-0.454729	-0.135469	-0.391705	-0.282482		0.309974	0.00271847	0.309979	0.00739514	0.310464	0.00418327	0.41682	0.113376	0.559032	0.0711236	0.492354	0.127339	0.434546	0.251365
		-0.299324	-0.00379358	-0.274824	-0.00430335	-0.275323	-0.000875164	-0.381942	-0.123516	-0.52339	-0.0749376	-0.455729	-0.134671	-0.392516	-0.282013		0.310455	0.00275712	0.310456	0.00745372	0.310978	0.00435631	0.417627	0.113407	0.560239	0.0708376	0.493376	0.126588	0.435371	0.25082
		-0.299831	-0.0038459	-0.275345	-0.00435597	-0.275816	-0.000902359	-0.382751	-0.123453	-0.524596	-0.0746671	-0.456723	-0.133924	-0.393335	-0.281771		0.310946	0.00280847	0.310961	0.00766293	0.311473	0.00458522	0.418444	0.113432	0.56142	0.0705483	0.494369	0.125893	0.436162	0.250204
		-0.300324	-0.00392509	-0.275858	-0.00452739	-0.276305	-0.00108827	-0.383531	-0.123313	-0.525778	-0.0744019	-0.457725	-0.13309	-0.394095	-0.281361		0.311469	0.00285078	0.311457	0.0077472	0.311963	0.00479438	0.419228	0.113311	0.562639	0.0702623	0.495392	0.125257	0.436977	0.249547
		-0.300815	-0.00397445	-0.276359	-0.00460775	-0.276796	-0.00117415	-0.384357	-0.123282	-0.526972	-0.0741287	-0.458725	-0.132368	-0.394861	-0.280759		0.31195	0.00289703	0.311964	0.00792786	0.312464	0.00501971	0.42004	0.113359	0.563842	0.069959	0.496374	0.124559	0.437775	0.249047
		-0.301328	-0.00405701	-0.276842	-0.00467954	-0.277307	-0.00139648	-0.38514	-0.123132	-0.528182	-0.0738861	-0.459725	-0.13156	-0.395675	-0.280383		0.312438	0.00294642	0.312476	0.00801782	0.312957	0.00522042	0.420823	0.113209	0.565025	0.0696991	0.497415	0.123844	0.438597	0.248281
		-0.301817	-0.00412571	-0.277335	-0.00470113	-0.277807	-0.00151177	-0.385952	-0.122932	-0.529384	-0.0736478	-0.460703	-0.13081	-0.396496	-0.280178		0.312958	0.00300708	0.312992	0.00821061	0.313468	0.00545176	0.421651	0.113094	0.566233	0.0694	0.498395	0.123221	0.439389	0.247789
		-0.302321	-0.00419692	-0.277831	-0.00486161	-0.278292	-0.00157489	-0.386767	-0.122866	-0.530593	-0.0733579	-0.461733	-0.130152	-0.397323	-0.279804		0.313445	0.00304889	0.313461	0.00839777	0.313978	0.00570351	0.422429	0.113012	0.567452	0.0691263	0.499399	0.122553	0.440159	0.24696
		-0.302819	-0.00429076	-0.278326	-0.00492535	-0.278786	-0.00172894	-0.387552	-0.122506	-0.531781	-0.0731787	-0.462705	-0.129318	-0.39814	-0.279076		0.313943	0.00309185	0.313978	0.00857252	0.31448	0.00590902	0.423234	0.112947	0.568649	0.0688639	0.500384	0.121961	0.440964	0.246441
		-0.303323	-0.00437291	-0.278812	-0.00505248	-0.279297	-0.00196419	-0.388362	-0.122349	-0.533001	-0.0728817	-0.463702	-0.12864	-0.398936	-0.278265		0.314463	0.00314441	0.314466	0.00869428	0.314987	0.00612951	0.424039	0.112662	0.569831	0.0685928	0.501412	0.121318	0.441772	0.245761
		-0.303811	-0.00442414	-0.279335	-0.00517757	-0.279785	-0.00202653	-0.389144	-0.122079	-0.5342	-0.0726385	-0.464722	-0.128021	-0.399775	-0.277518		0.31495	0.00319672	0.314957	0.00882601	0.31547	0.00636963	0.424816	0.112437	0.571042	0.0683267	0.502386	0.120584	0.44258	0.245034
		-0.304326	-0.00451572	-0.279824	-0.00519478	-0.280279	-0.00218174	-0.389939	-0.121827	-0.53538	-0.0724398	-0.465749	-0.127287	-0.400525	-0.276893		0.315439	0.00325114	0.315466	0.00901329	0.31597	0.00657807	0.425639	0.112345	0.572212	0.0680376	0.503389	0.119958	0.443378	0.24415
		-0.304826	-0.00458974	-0.280334	-0.0053252	-0.280787	-0.0023473	-0.39075	-0.121555	-0.536583	-0.0721888	-0.466716	-0.126549	-0.401356	-0.27589		0.315937	0.00330621	0.315952	0.00919495	0.316476	0.00686408	0.426426	0.112124	0.573435	0.0678008	0.504372	0.119382	0.444165	0.243582
		-0.305312	-0.00466527	-0.280832	-0.00543057	-0.28128	-0.00250849	-0.391554	-0.12132	-0.537785	-0.0720084	-0.467716	-0.125887	-0.402158	-0.275177		0.31644	0.00336082	0.316458	0.00932237	0.316959	0.00709477	0.427219	0.111894	0.574661	0.0675451	0.505374	0.118723	0.444986	0.242823
		-0.305829	-0.00476099	-0.281327	-0.00554886	-0.281773	-0.0026468	-0.392327	-0.120884	-0.538985	-0.0717728	-0.468719	-0.125204	-0.402956	-0.27418		0.316958	0.00341483	0.316964	0.00953295	0.317472	0.0073642	0.428027	0.111653	0.575869	0.0673064	0.506358	0.11814	0.445775	0.241814
		-0.306321	-0.00483974	-0.281806	-0.00558158	-0.282272	-0.00280668	-0.39315	-0.12053	-0.540205	-0.0716034	-0.469727	-0.124652	-0.403743	-0.27308		0.317451	0.00348448	0.317462	0.00968617	0.317977	0.00758426	0.428827	0.111428	0.577046	0.067048	0.507365	0.11757	0.446558	0.241033
		-0.306827	-0.00492142	-0.282313	-0.00574085	-0.282791	-0.00299907	-0.393939	-0.120146	-0.541398	-0.0714161	-0.470701	-0.12383	-0.404531	-0.272342		0.317956	0.00353497	0.317955	0.00985304	0.318453	0.00781881	0.429615	0.111089	0.578254	0.0667847	0.508358	0.116997	0.447392	0.240417
		-0.307338	-0.00500861	-0.282835	-0.00586544	-0.283297	-0.00316594	-0.394733	-0.119857	-0.542592	-0.0711905	-0.471702	-0.123324	-0.405345	-0.271263		0.318449	0.00358753	0.318448	0.0099989	0.318967	0.00806347	0.430422	0.110786	0.579452	0.066546	0.509377	0.116337	0.448187	0.239271
		-0.307817	-0.0051011	-0.283332	-0.00598627	-0.283804	-0.00339946	-0.395527	-0.119408	-0.543792	-0.071019	-0.47272	-0.122648	-0.406147	-0.270304		0.318958	0.00364084	0.318946	0.0102026	0.319453	0.00833334	0.431213	0.110533	0.580657	0.0663036	0.510352	0.115801	0.448987	0.238509
		-0.308326	-0.00519746	-0.283807	-0.00614097	-0.284288	-0.00357758	-0.396325	-0.119038	-0.54499	-0.070859	-0.473713	-0.122036	-0.406934	-0.269252		0.319443	0.00369809	0.319461	0.0103763	0.319978	0.00859726	0.432009	0.110231	0.581847	0.0660789	0.511348	0.11524	0.449787	0.237617
		-0.308819	-0.00526794	-0.284321	-0.0061966	-0.284777	-0.00367552	-0.397117	-0.118548	-0.546188	-0.0706167	-0.474696	-0.121364	-0.407738	-0.268066		0.31995	0.00375739	0.319937	0.0105621	0.320469	0.00885324	0.432822	0.109885	0.583049	0.0658118	0.512374	0.114669	0.450558	0.236812
		-0.309338	-0.00539709	-0.284827	-0.00637781	-0.285287	-0.00386992	-0.397925	-0.118096	-0.547391	-0.0704989	-0.475695	-0.120756	-0.408553	-0.267451		0.320473	0.00382314	0.320471	0.0107886	0.320976	0.0091343	0.433612	0.109584	0.584223	0.0655803	0.513354	0.114115	0.451374	0.235851
		-0.309828	-0.00547492	-0.285315	-0.00645595	-0.285792	-0.00413627	-0.398721	-0.11772	-0.54857	-0.0703553	-0.476701	-0.120219	-0.409338	-0.266034		0.320961	0.00388097	0.320984	0.0109464	0.321472	0.00938989	0.434411	0.109307	0.585431	0.0653568	0.514352	0.113573	0.45216	0.23494
		-0.310318	-0.00558696	-0.285805	-0.00668507	-0.286297	-0.00430034	-0.399527	-0.117284	-0.549794	-0.0702062	-0.477718	-0.119649	-0.410151	-0.265159		0.32146	0.00394817	0.321472	0.0110841	0.321971	0.00968173	0.435211	0.108924	0.586625	0.0651397	0.515354	0.113021	0.452966	0.234153
		-0.310831	-0.00567918	-0.286331	-0.00666052	-0.286828	-0.00448269	-0.40033	-0.116812	-0.550983	-0.0700145	-0.478698	-0.119025	-0.410913	-0.263813		0.321948	0.00401605	0.321993	0.0112543	0.322468	0.00996979	0.436013	0.108465	0.587827	0.0649251	0.516372	0.112493	0.453763	0.232931
		-0.311324	-0.00578973	-0.286829	-0.00681239	-0.287295	-0.00464787	-0.401128	-0.116321	-0.552194	-0.0699042	-0.479709	-0.118498	-0.411763	-0.262841		0.322455	0.00406861	0.322476	0.0115358	0.322958	0.010289	0.436811	0.108089	0.589037	0.0647131	0.517359	0.111995	0.454589	0.232315
		-0.311824	-0.00588734	-0.28734	-0.00699478	-0.28781	-0.00480928	-0.401934	-0.115792	-0.553403	-0.0697586	-0.480687	-0.117893	-0.412548	-0.261653		0.322952	0.00413817	0.322963	0.0117012	0.323479	0.01053	0.437615	0.107671	0.590242	0.0644634	0.518369	0.111444	0.455368	0.231287
		-0.312316	-0.00597523	-0.287847	-0.00709475	-0.288291	-0.00507386	-0.40272	-0.11528	-0.55459	-0.069633	-0.481744	-0.117551	-0.413342	-0.260449		0.323448	0.00420375	0.323472	0.0118743	0.323949	0.0108161	0.438414	0.10732	0.591432	0.0642581	0.519361	0.111012	0.456178	0.230279
		-0.312818	-0.00610898	-0.288327	-0.00723439	-0.288812	-0.00517867	-0.40353	-0.114762	-0.555786	-0.0694841	-0.482756	-0.116792	-0.414137	-0.259442		0.323961	0.00427596	0.323982	0.0120653	0.32448	0.0110966	0.439214	0.106872	0.592627	0.0640486	0.52042	0.110545	0.456988	0.229461
		-0.313325	-0.00620779	-0.288826	-0.00740709	-0.289301	-0.0055059	-0.404324	-0.114286	-0.557005	-0.0693361	-0.48374	-0.116237	-0.414937	-0.25823		0.324447	0.00433011	0.324482	0.0123435	0.324981	0.0113923	0.440006	0.106486	0.593836	0.0638101	0.521415	0.109954	0.457778	0.228415
		-0.313837	-0.00630052	-0.289325	-0.00752362	-0.289799	-0.005622	-0.405141	-0.113793	-0.558179	-0.069241	-0.484765	-0.115748	-0.41575	-0.256966		0.324959	0.00439202	0.324977	0.0124912	0.325476	0.0117046	0.440816	0.106126	0.59504	0.0636347	0.522424	0.109515	0.458569	0.227397
		-0.314316	-0.00645517	-0.289831	-0.00763299	-0.290287	-0.00594289	-0.405931	-0.113237	-0.559388	-0.0691187	-0.485737	-0.115219	-0.416514	-0.255658		0.325439	0.00446964	0.32547	0.012729	0.325966	0.0120142	0.441638	0.105685	0.596249	0.0634003	0.523405	0.108953	0.459358	0.22639
		-0.314805	-0.00652473	-0.290339	-0.00778917	-0.290806	-0.00607891	-0.406737	-0.112713	-0.560591	-0.0689402	-0.486749	-0.114677	-0.417345	-0.254705		0.325946	0.00453948	0.325956	0.0128826	0.32648	0.0123482	0.44241	0.10524	0.597447	0.0632128	0.524415	0.108472	0.460179	0.225498
		-0.315325	-0.00665797	-0.290814	-0.00795947	-0.291281	-0.00633893	-0.407537	-0.112207	-0.56179	-0.0688817	-0.487731	-0.114167	-0.418139	-0.253466		0.32646	0.00461168	0.326467	0.0131688	0.326936	0.0126429	0.443219	0.104782	0.598632	0.0629955	0.52542	0.108016	0.460992	0.224812
		-0.315804	-0.00678221	-0.291329	-0.00811321	-0.291788	-0.00651885	-0.408337	-0.111636	-0.562994	-0.0687671	-0.488754	-0.113682	-0.418962	-0.252188		0.326952	0.00467599	0.326967	0.0133104	0.327469	0.012901	0.444018	0.10436	0.599838	0.0628038	0.526427	0.107534	0.461815	0.223555
		-0.316309	-0.0069089	-0.291817	-0.00828474	-0.292278	-0.00685899	-0.409124	-0.111132	-0.564202	-0.0686678	-0.48975	-0.11313	-0.41976	-0.250953		0.327444	0.00475105	0.327481	0.0135951	0.327966	0.013278	0.444807	0.103906	0.601041	0.0625922	0.527407	0.10706	0.462558	0.222568
		-0.31682	-0.00702615	-0.292321	-0.00845802	-0.292799	-0.00705709	-0.40993	-0.110519	-0.565401	-0.0686053	-0.490749	-0.112679	-0.420547	-0.249628		0.327964	0.00483773	0.327954	0.0137358	0.328479	0.0135509	0.445633	0.103529	0.602245	0.062378	0.528418	0.106551	0.463356	0.221601
		-0.317301	-0.00712008	-0.292813	-0.00863455	-0.293287	-0.00734353	-0.410727	-0.109979	-0.566601	-0.068582	-0.491758	-0.112173	-0.421347	-0.248498		0.328448	0.0049073	0.328449	0.0139625	0.328938	0.0139355	0.446418	0.103041	0.603444	0.0622031	0.529391	0.106124	0.464135	0.220751
		-0.317799	-0.00725785	-0.293321	-0.00878765	-0.293828	-0.00751536	-0.411543	-0.10947	-0.567815	-0.0684337	-0.492746	-0.111719	-0.422147	-0.247342		0.328946	0.00497714	0.32896	0.0142687	0.329487	0.014204	0.447226	0.102586	0.604637	0.0619747	0.530408	0.105646	0.464974	0.219695
		-0.318301	-0.00736096	-0.293819	-0.00893117	-0.2943	-0.00778619	-0.412338	-0.108945	-0.568995	-0.0683467	-0.493748	-0.111235	-0.422919	-0.245827		0.329454	0.00506745	0.329453	0.0144682	0.329957	0.0145692	0.448039	0.102094	0.605845	0.0618411	0.531413	0.105258	0.465772	0.218665
		-0.318795	-0.00752056	-0.29432	-0.00917095	-0.294813	-0.00796495	-0.413144	-0.108408	-0.570206	-0.0682668	-0.494764	-0.110843	-0.423759	-0.244904		0.329965	0.00513878	0.329954	0.0147003	0.330499	0.014904	0.448819	0.101603	0.607056	0.0616392	0.532417	0.10472	0.466587	0.217893
		-0.319298	-0.00763966	-0.294833	-0.00926597	-0.295293	-0.00830647	-0.413961	-0.107862	-0.5714	-0.0682727	-0.495754	-0.110256	-0.42454	-0.243615		0.330446	0.00520993	0.330486	0.0149515	0.330965	0.0152415	0.449604	0.101141	0.608236	0.0614382	0.533394	0.104305	0.467372	0.216727
		-0.319798	-0.00777146	-0.295313	-0.00946023	-0.295806	-0.00856487	-0.414746	-0.107219	-0.572603	-0.0681636	-0.496736	-0.109846	-0.42535	-0.242555		0.330967	0.0052993	0.330973	0.015169	0.331477	0.015598	0.450425	0.100706	0.609445	0.0612105	0.534407	0.103899	0.468165	0.215806
		-0.320298	-0.00793979	-0.29582	-0.00972078	-0.296283	-0.00878396	-0.415555	-0.106672	-0.573804	-0.0681274	-0.497725	-0.109449	-0.426142	-0.241152		0.331453	0.00537629	0.331465	0.0154373	0.331958	0.0159796	0.451217	0.100229	0.610627	0.0610359	0.53543	0.103504	0.468971	0.214786
		-0.320802	-0.00808079	-0.29632	-0.00982683	-0.296798	-0.0090581	-0.416357	-0.106199	-0.574995	-0.0681145	-0.498728	-0.108957	-0.426984	-0.239974		0.33194	0.00545103	0.331959	0.0156958	0.332489	0.0163095	0.452034	0.0997913	0.611825	0.0608853	0.536428	0.103041	0.469738	0.213777
		-0.321289	-0.00819527	-0.296828	-0.0100441	-0.297282	-0.00938572	-0.417159	-0.105556	-0.576194	-0.068013	-0.499748	-0.108585	-0.427748	-0.238821		0.332446	0.00553673	0.332464	0.0159131	0.332962	0.0166414	0.452822	0.0993029	0.613038	0.0606898	0.537427	0.102631	0.470546	0.212969
		-0.32178	-0.00834111	-0.297338	-0.0102237	-0.297809	-0.00975679	-0.417943	-0.105074	-0.577405	-0.0680069	-0.500725	-0.108256	-0.428577	-0.237576		0.332955	0.00561326	0.332966	0.0161352	0.333492	0.0170372	0.453626	0.0988532	0.614253	0.0605083	0.538428	0.102241	0.471361	0.211991
		-0.322288	-0.00845829	-0.297837	-0.0104134	-0.298297	-0.00995782	-0.418724	-0.104452	-0.578586	-0.0680679	-0.501729	-0.1077	-0.42936	-0.236255		0.333461	0.0057013	0.333471	0.0164243	0.333968	0.0173838	0.454422	0.0984035	0.615432	0.0603342	0.539395	0.101847	0.472171	0.211227
		-0.322795	-0.00860529	-0.298349	-0.0106572	-0.298805	-0.0102905	-0.419537	-0.103978	-0.579816	-0.0680097	-0.502752	-0.107373	-0.43015	-0.235122		0.333943	0.00577768	0.333962	0.0166318	0.33449	0.0177131	0.455219	0.0978864	0.616651	0.0601675	0.540411	0.101388	0.472984	0.210163
		-0.323294	-0.008753	-0.298829	-0.0107696	-0.299287	-0.0105034	-0.420336	-0.103338	-0.581029	-0.0680251	-0.503755	-0.10692	-0.430979	-0.234061		0.334434	0.00587167	0.334466	0.0169318	0.334965	0.0181002	0.456018	0.0974505	0.617838	0.060001	0.541396	0.101068	0.473746	0.209002
		-0.323795	-0.00891537	-0.299321	-0.0110093	-0.299815	-0.010928	-0.421143	-0.102848	-0.582219	-0.0680376	-0.504746	-0.106436	-0.431751	-0.232621		0.334938	0.00596166	0.334952	0.0171926	0.335475	0.0184721	0.456829	0.0969559	0.619035	0.0598358	0.542417	0.1006	0.474529	0.208165
		-0.324293	-0.00903949	-0.299842	-0.0112843	-0.300283	-0.0111304	-0.421927	-0.102264	-0.583418	-0.0680666	-0.505771	-0.106101	-0.432537	-0.231599		0.335448	0.0060533	0.335459	0.0174292	0.335946	0.0188454	0.457651	0.0964944	0.620245	0.0596242	0.543404	0.10025	0.475371	0.20725
		-0.324791	-0.00919317	-0.300312	-0.0114336	-0.30079	-0.0114534	-0.422739	-0.101693	-0.584628	-0.0680516	-0.506749	-0.105727	-0.433288	-0.230454		0.335956	0.00614857	0.335979	0.0177894	0.336471	0.0192064	0.458459	0.0960267	0.62143	0.0594797	0.544417	0.0998115	0.476124	0.206163
		-0.325307	-0.00935678	-0.300825	-0.0117538	-0.301277	-0.011821	-0.42356	-0.101169	-0.58582	-0.0680954	-0.507746	-0.105392	-0.434126	-0.229018		0.336433	0.00621334	0.336453	0.017932	0.336948	0.0196418	0.459239	0.0955497	0.622644	0.059324	0.545386	0.0994598	0.476956	0.20553
		-0.325813	-0.0094737	-0.301314	-0.0119235	-0.301791	-0.0121087	-0.424338	-0.100593	-0.587032	-0.0681084	-0.508758	-0.104961	-0.434966	-0.227998		0.336944	0.00631533	0.336955	0.0182507	0.337465	0.0199555	0.460038	0.0950781	0.62385	0.0591482	0.546385	0.0990756	0.477755	0.204442
		-0.326306	-0.0096356	-0.301812	-0.012115	-0.302265	-0.0125141	-0.425165	-0.100168	-0.588216	-0.0681889	-0.509745	-0.104524	-0.43573	-0.226835		0.33744	0.0064046	0.337435	0.0184896	0.337956	0.0204004	0.460842	0.0945751	0.625044	0.0590154	0.547396	0.0987454	0.47857	0.20358
		-0.326815	-0.00980225	-0.302319	-0.0123664	-0.3028	-0.0128345	-0.425959	-0.0995444	-0.589406	-0.0682624	-0.510702	-0.104206	-0.436527	-0.225827		0.337952	0.00649684	0.337952	0.0187817	0.33846	0.0207862	0.461626	0.094137	0.626243	0.0588419	0.548398	0.0983789	0.479374	0.202711
		-0.327304	-0.00995842	-0.302819	-0.0126596	-0.303283	-0.0132496	-0.426745	-0.0990123	-0.590601	-0.0682888	-0.511718	-0.103938	-0.437344	-0.224473		0.338444	0.00658711	0.33845	0.0190919	0.338962	0.0212027	0.462426	0.0936837	0.627429	0.0586822	0.549371	0.0979866	0.480155	0.201647
		-0.327807	-0.0101078	-0.303309	-0.0128574	-0.30379	-0.0135061	-0.427538	-0.0984467	-0.591797	-0.0684038	-0.512718	-0.103511	-0.438094	-0.223534		0.33896	0.00669986	0.338951	0.0193833	0.339491	0.0216364	0.46324	0.0932381	0.628627	0.058521	0.550354	0.0976473	0.481022	0.200929
		-0.3283	-0.0102477	-0.303832	-0.0130785	-0.304287	-0.0138791	-0.428346	-0.0979627	-0.593007	-0.0684396	-0.513721	-0.103171	-0.438919	-0.222413		0.339432	0.00677211	0.33947	0.0197295	0.339966	0.0220501	0.464012	0.0927378	0.629831	0.0583829	0.551378	0.0972903	0.481757	0.199882
		-0.328825	-0.0104266	-0.304321	-0.0133769	-0.304795	-0.0142669	-0.429162	-0.0974169	-0.594208	-0.0685754	-0.514702	-0.102773	-0.439712	-0.221158		0.339967	0.0068834	0.339983	0.0200471	0.340483	0.0224281	0.464833	0.0922984	0.631027	0.0582103	0.552378	0.0969138	0.482519	0.199007
		-0.329307	-0.0105767	-0.304801	-0.0136496	-0.305289	-0.0145817	-0.429945	-0.0968809	-0.595391	-0.068689	-0.515716	-0.1025	-0.44051	-0.220039		0.340452	0.00698686	0.340473	0.0203265	0.340983	0.0229152	0.465624	0.0918058	0.632232	0.0580516	0.55338	0.0966464	0.483325	0.198265
		-0.329806	-0.0107473	-0.305318	-0.0139151	-0.305806	-0.0150071	-0.430749	-0.0963442	-0.596583	-0.0688031	-0.516717	-0.102129	-0.441316	-0.219017		0.340958	0.00709237	0.340981	0.0205492	0.341487	0.0233182	0.466407	0.0913639	0.633448	0.0578936	0.554367	0.096227	0.484158	0.197327
		-0.330299	-0.0109075	-0.305834	-0.0141314	-0.306299	-0.0153795	-0.431548	-0.0958172	-0.59778	-0.0689035	-0.517719	-0.101824	-0.44211	-0.217887		0.341444	0.00716185	0.341472	0.0208286	0.341984	0.0236808	0.467217	0.0909237	0.634338	0.0577713	0.555404	0.0958524	0.484977	0.196416
		-0.330797	-0.0110537	-0.306353	-0.0143846	-0.3068	-0.01582	-0.432347	-0.0953334	-0.598701	-0.0690507	-0.518725	-0.101523	-0.442918	-0.216829		0.341944	0.00725862	0.341977	0.0211662	0.342478	0.0241537	0.468006	0.0904427	0.634757	0.0576841	0.556392	0.0956103	0.485746	0.195486
		-0.331293	-0.0112102	-0.306839	-0.0147042	-0.307293	-0.0161366	-0.433144	-0.0947856	-0.599071	-0.0689139	-0.51972	-0.101184	-0.443712	-0.215794		0.342444	0.00736239	0.34246	0.0214694	0.342983	0.0246037	0.468823	0.0900244	0.634826	0.0579434	0.557392	0.0951747	0.486587	0.194754
		-0.331799	-0.0113787	-0.307325	-0.0150085	-0.307784	-0.0165151	-0.433931	-0.0942692	-0.599166	-0.069604	-0.520742	-0.100877	-0.444533	-0.214671		0.342942	0.0074648	0.342978	0.0218508	0.343473	0.0250298	0.469624	0.0895272	0.634643	0.0547293	0.558389	0.0949078	0.487339	0.193858
		-0.33231	-0.0115639	-0.307828	-0.0152276	-0.308303	-0.0169424	-0.434737	-0.0937587	-0.599121	-0.065105	-0.521735	-0.100585	-0.445339	-0.213638		0.343454	0.00757335	0.343476	0.0220729	0.343986	0.0255034	0.470432	0.0891239	0.634062	0.0539667	0.559382	0.0945256	0.488177	0.19309
		-0.332804	-0.0117317	-0.308335	-0.0155731	-0.308793	-0.0174638	-0.435532	-0.0933232	-0.598415	-0.0597924	-0.522723	-0.100199	-0.446126	-0.212631		0.343945	0.00768663	0.343964	0.0224231	0.344486	0.0259183	0.471234	0.0886776	0.63284	0.05265	0.560396	0.094304	0.48897	0.192167
		-0.333289	-0.011869	-0.308837	-0.0158598	-0.309313	-0.0177922	-0.436337	-0.0927592	-0.597213	-0.0566587	-0.52374	-0.0999362	-0.446907	-0.211497		0.344441	0.00779994	0.344472	0.0226991	0.344985	0.0262968	0.472018	0.0882487	0.631638	0.0517403	0.561389	0.093917	0.489751	0.191414
		-0.33378	-0.012032	-0.30932	-0.0161136	-0.309818	-0.0183307	-0.437128	-0.0923334	-0.596009	-0.054779	-0.524718	-0.0996722	-0.447709	-0.210553		0.344929	0.00788028	0.344958	0.0230136	0.345474	0.0267764	0.472806	0.0878166	0.630451	0.0510186	0.562385	0.0935848	0.490553	0.190527
		-0.334296	-0.0122321	-0.309833	-0.0165553	-0.310309	-0.0186709	-0.437935	-0.091809	-0.594807	-0.053351	-0.525727	-0.0993781	-0.448505	-0.209436		0.345433	0.00800823	0.345466	0.0233792	0.345963	0.0272659	0.473621	0.0873684	0.629263	0.0504105	0.563373	0.0932746	0.49137	0.189662
		-0.334788	-0.0123655	-0.31034	-0.0168123	-0.310798	-0.0191248	-0.438723	-0.0913341	-0.593596	-0.0521902	-0.526718	-0.0990812	-0.449321	-0.208542		0.345947	0.00809863	0.345975	0.0236142	0.346473	0.0277082	0.474406	0.0869388	0.628057	0.0498528	0.564399	0.0930105	0.492182	0.188911
		-0.335287	-0.0125646	-0.310818	-0.0170721	-0.311297	-0.0195618	-0.439523	-0.09086	-0.592415	-0.051266	-0.52772	-0.0988639	-0.450123	-0.20745		0.34643	0.00821056	0.346459	0.0240338	0.346976	0.0281743	0.475214	0.0864959	0.626858	0.0493923	0.565393	0.0926569	0.492984	0.188024
		-0.335784	-0.0126914	-0.311322	-0.0174329	-0.311801	-0.0200482	-0.440313	-0.0903643	-0.591195	-0.0503395	-0.528725	-0.0985417	-0.450887	-0.20651		0.346928	0.00832915	0.346961	0.0243365	0.347456	0.0286634	0.476008	0.08611	0.62566	0.0489288	0.566383	0.0923838	0.493774	0.18737
		-0.336296	-0.0128827	-0.31181	-0.0177446	-0.312292	-0.0204978	-0.441131	-0.0899316	-0.590025	-0.0496189	-0.52972	-0.0983077	-0.451717	-0.205608		0.347442	0.00844385	0.347449	0.024618	0.347966	0.0290587	0.476822	0.0856492	0.624449	0.0484742	0.567352	0.0920044	0.494548	0.186511
		-0.336796	-0.0130411	-0.312325	-0.0180733	-0.312803	-0.0209133	-0.441909	-0.0894603	-0.588812	-0.0489447	-0.530719	-0.0979384	-0.452508	-0.204691		0.347928	0.00854991	0.347954	0.0249683	0.348462	0.0295377	0.477625	0.0852618	0.623253	0.0480532	0.568377	0.0917485	0.495378	0.185758
		-0.337306	-0.013201	-0.312824	-0.0182986	-0.313286	-0.0213616	-0.442734	-0.0890024	-0.58762	-0.0483016	-0.531718	-0.0977658	-0.45331	-0.203515		0.348431	0.00866124	0.348459	0.0252832	0.348958	0.0300639	0.478423	0.084841	0.622053	0.0476219	0.569369	0.0914788	0.496152	0.184923
		-0.337792	-0.0133646	-0.313309	-0.0187318	-0.313779	-0.0218897	-0.443542	-0.0885285	-0.58643	-0.0477359	-0.532722	-0.0975013	-0.454137	-0.202779		0.348914	0.0087632	0.348945	0.0256103	0.349461	0.0305017	0.479214	0.0844237	0.620839	0.0472228	0.570382	0.0911685	0.496973	0.184397
		-0.3383	-0.0135237	-0.313819	-0.0190788	-0.314272	-0.0223854	-0.444342	-0.0880619	-0.585221	-0.0471991	-0.533732	-0.0971882	-0.454926	-0.201711		0.34942	0.0088919	0.349452	0.0260094	0.349942	0.0310155	0.480033	0.0840231	0.619657	0.0468943	0.571362	0.090894	0.497779	0.183483
		-0.338803	-0.0136814	-0.314325	-0.0194936	-0.314781	-0.022854	-0.445144	-0.0876694	-0.584031	-0.0466814	-0.534734	-0.0969509	-0.455724	-0.200798		0.349924	0.00901252	0.349935	0.0262604	0.350459	0.0314437	0.480806	0.0836391	0.618452	0.0465353	0.572364	0.0905099	0.49859	0.18269
		-0.339299	-0.0138721	-0.314814	-0.0198626	-0.315267	-0.0234085	-0.445946	-0.0871928	-0.58282	-0.0461483	-0.535717	-0.0967378	-0.456489	-0.199866		0.350428	0.00912391	0.350438	0.0267226	0.350944	0.0319491	0.481638	0.0832023	0.617257	0.0461936	0.573375	0.0903421	0.49936	0.181964
		-0.33978	-0.0140143	-0.315328	-0.0201881	-0.315769	-0.0239	-0.446731	-0.0867285	-0.581617	-0.0457329	-0.536695	-0.0964085	-0.457282	-0.19901		0.350933	0.00924236	0.35095	0.027061	0.351469	0.0325123	0.482419	0.0828225	0.616057	0.0458574	0.574375	0.0900428	0.500175	0.18119
		-0.340295	-0.0142169	-0.315819	-0.0205937	-0.31627	-0.0244398	-0.447529	-0.0863733	-0.580437	-0.0453605	-0.537712	-0.0962765	-0.458134	-0.198221		0.35143	0.00935093	0.351435	0.0273555	0.351966	0.0329461	0.483206	0.0824324	0.614873	0.0455473	0.575393	0.089734	0.500964	0.180477
		-0.340789	-0.0143652	-0.316306	-0.0208293	-0.316773	-0.025011	-0.448337	-0.085931	-0.579235	-0.0449536	-0.538714	-0.0960301	-0.458928	-0.197102		0.351916	0.00946197	0.351936	0.027776	0.352447	0.0334183	0.484009	0.082078	0.613672	0.0452485	0.576376	0.0894985	0.501752	0.179676
		-0.341293	-0.014531	-0.316815	-0.0212485	-0.31725	-0.0254685	-0.449136	-0.085466	-0.577993	-0.044476	-0.539716	-0.0958313	-0.459736	-0.196372		0.352418	0.00957178	0.352416	0.0280326	0.352942	0.0339163	0.484811	0.0816696	0.612449	0.0449244	0.577395	0.0891887	0.502543	0.179015
		-0.341802	-0.0147116	-0.3173	-0.0216841	-0.317759	-0.0260661	-0.449927	-0.0850738	-0.576801	-0.0441921	-0.540722	-0.0955787	-0.460532	-0.195508		0.35293	0.00971763	0.352947	0.0283936	0.353439	0.0344766	0.485625	0.0813358	0.611247	0.0446052	0.578383	0.0889095	0.503364	0.178372
		-0.34229	-0.0148596	-0.317824	-0.0219905	-0.318278	-0.0266072	-0.450736	-0.0846944	-0.575605	-0.0438386	-0.541749	-0.0954305	-0.461338	-0.194376		0.353426	0.00984175	0.353449	0.0287576	0.35393	0.0348872	0.486445	0.0809598	0.610035	0.0443595	0.579392	0.0886578	0.504183	0.177503
		-0.342797	-0.0150107	-0.318313	-0.0224344	-0.318759	-0.0271862	-0.45154	-0.0842021	-0.574408	-0.0435084	-0.542734	-0.0951536	-0.462115	-0.193718		0.353932	0.00995629	0.353938	0.0291278	0.354457	0.0354409	0.48724	0.0805569	0.608858	0.044043	0.580361	0.0883981	0.504966	0.176943
		-0.343288	-0.0151398	-0.3188	-0.0228036	-0.319252	-0.0277059	-0.452337	-0.0838295	-0.573206	-0.0431911	-0.543731	-0.0950049	-0.462904	-0.192883		0.354431	0.0100666	0.35442	0.0294451	0.354952	0.0358941	0.488044	0.0801873	0.607661	0.0437587	0.581383	0.0881288	0.505742	0.176123
		-0.343769	-0.0153498	-0.319311	-0.023245	-0.319738	-0.0284106	-0.453146	-0.0834362	-0.572018	-0.0429005	-0.544728	-0.0947414	-0.463744	-0.192128		0.354917	0.0101922	0.354937	0.0298409	0.355438	0.0364953	0.488844	0.07981	0.606461	0.0435058	0.582359	0.087839	0.506538	0.175509
		-0.344286	-0.0154868	-0.319816	-0.0236561	-0.320253	-0.0288997	-0.453935	-0.0830407	-0.570812	-0.0426221	-0.545744	-0.0945112	-0.464525	-0.19124		0.35541	0.0103169	0.355431	0.0302324	0.35594	0.0369815	0.489616	0.0794171	0.605264	0.0431957	0.583366	0.0876331	0.507346	0.174785
		-0.344794	-0.0156239	-0.320294	-0.0240397	-0.320756	-0.029538	-0.454741	-0.0826313	-0.569607	-0.0422947	-0.546741	-0.0943639	-0.46534	-0.190336		0.355916	0.0104554	0.355919	0.0306141	0.356458	0.0375162	0.490432	0.0790937	0.604059	0.0429937	0.58437	0.0873162	0.508167	0.174001
		-0.345286	-0.0157782	-0.320788	-0.0245455	-0.321264	-0.0300589	-0.45553	-0.0822653	-0.5684	-0.0420481	-0.547721	-0.0941366	-0.466148	-0.189593		0.356409	0.0105528	0.356419	0.0309582	0.356943	0.0380339	0.491217	0.0787459	0.602857	0.0427266	0.585341	0.0871227	0.508954	0.173526
		-0.345791	-0.0159457	-0.321311	-0.0249619	-0.321757	-0.0306606	-0.456368	-0.0818391	-0.567218	-0.041773	-0.548728	-0.0939574	-0.466935	-0.188823		0.356913	0.0106929	0.356923	0.0313321	0.357428	0.0385877	0.492008	0.0783856	0.601641	0.0424662	0.586364	0.0868925	0.509771	0.172766
		-0.346293	-0.0161002	-0.321815	-0.0253589	-0.322281	-0.0313341	-0.457125	-0.0814502	-0.565995	-0.0415241	-0.549706	-0.0938663	-0.467706	-0.187873		0.357428	0.0108214	0.357431	0.0317465	0.357954	0.0390946	0.492804	0.0780193	0.600433	0.0422154	0.587344	0.086587	0.510544	0.172087
		-0.346796	-0.0162193	-0.322305	-0.0258287	-0.322765	-0.0319607	-0.457927	-0.0810969	-0.564801	-0.0412762	-0.550704	-0.0936795	-0.468549	-0.187406		0.357915	0.0109341	0.357921	0.0321051	0.358435	0.0396043	0.493643	0.077698	0.599251	0.041943	0.588354	0.0863516	0.511312	0.171397
		-0.347297	-0.0164247	-0.322797	-0.0262441	-0.323283	-0.0325421	-0.458746	-0.0807177	-0.563597	-0.0410708	-0.551708	-0.0934379	-0.469318	-0.186405		0.358439	0.0110701	0.358426	0.0324519	0.358958	0.0401666	0.494426	0.0773381	0.59803	0.0416948	0.589361	0.0861776	0.512141	0.170829
		-0.347808	-0.0165751	-0.323305	-0.0266825	-0.323756	-0.0331969	-0.459549	-0.0803612	-0.562396	-0.0408232	-0.552723	-0.0934369	-0.470145	-0.185673		0.358924	0.011196	0.358925	0.0327938	0.359443	0.0406368	0.495215	0.0769914	0.596853	0.0414681	0.59032	0.0858326	0.512964	0.170207
		-0.348308	-0.0166884	-0.323823	-0.0271178	-0.324284	-0.033835	-0.460323	-0.0799452	-0.561209	-0.0405614	-0.553709	-0.0931696	-0.470934	-0.184947		0.359431	0.0112955	0.359433	0.0332281	0.359965	0.0411713	0.496026	0.076665	0.595631	0.041257	0.59136	0.0856286	0.513747	0.169601
		-0.348824	-0.0168563	-0.324323	-0.0275984	-0.32476	-0.0344467	-0.461118	-0.0796135	-0.560009	-0.0403711	-0.554751	-0.0930185	-0.471713	-0.18418		0.359951	0.0114339	0.359947	0.0336072	0.360449	0.0416362	0.496826	0.0763417	0.594439	0.0410072	0.592341	0.0853922	0.514526	0.168926
		-0.349317	-0.0169349	-0.324812	-0.0280604	-0.325296	-0.0350044	-0.461937	-0.07925	-0.55879	-0.0401159	-0.555702	-0.0928312	-0.472513	-0.183403		0.36043	0.0115483	0.360435	0.0339764	0.360956	0.0421582	0.49764	0.0759969	0.593232	0.0407598	0.593345	0.0851682	0.515347	0.168215
		-0.349798	-0.0170908	-0.325332	-0.0284296	-0.325752	-0.0356214	-0.462747	-0.0788768	-0.557601	-0.0399221	-0.556697	-0.0926963	-0.47328	-0.182682		0.360941	0.0116872	0.360943	0.0343458	0.361426	0.0427106	0.498455	0.0757073	0.592023	0.0405442	0.59436	0.0848989	0.516151	0.167779
		-0.350312	-0.0172404	-0.325814	-0.0288609	-0.326287	-0.0363545	-0.463545	-0.0785313	-0.556397	-0.0396937	-0.557721	-0.0926043	-0.474117	-0.181906		0.361441	0.0118209	0.361441	0.0347151	0.361959	0.043239	0.499251	0.0753193	0.590843	0.0403275	0.595351	0.0846883	0.516941	0.167028
		-0.350803	-0.0173832	-0.326307	-0.0293803	-0.326762	-0.0368881	-0.464344	-0.0781916	-0.555206	-0.0394779	-0.5587	-0.0924251	-0.474881	-0.181187		0.361955	0.01195	0.361947	0.0350158	0.362436	0.043789	0.500052	0.0750016	0.589645	0.0400847	0.596363	0.0844514	0.51773	0.16637
		-0.351303	-0.0174994	-0.326821	-0.0298219	-0.327291	-0.0376376	-0.465151	-0.0778766	-0.554009	-0.0393922	-0.559697	-0.0923193	-0.475694	-0.180699		0.362444	0.0120666	0.36244	0.0355152	0.362955	0.044349	0.500821	0.0747268	0.58843	0.0399512	0.597346	0.084205	0.518549	0.165731
		-0.35181	-0.017632	-0.327328	-0.0304112	-0.327775	-0.0382876	-0.465967	-0.0775426	-0.552817	-0.0390997	-0.560707	-0.092164	-0.476506	-0.179905		0.362944	0.0121754	0.362944	0.0358298	0.363434	0.0449097	0.501646	0.0743765	0.587235	0.0396201	0.598372	0.0840149	0.519347	0.165268
		-0.35231	-0.0177372	-0.327813	-0.0307681	-0.328295	-0.0389866	-0.466765	-0.0772113	-0.551604	-0.0389479	-0.561721	-0.0920105	-0.477291	-0.179131		0.363428	0.0123342	0.363448	0.0362237	0.363956	0.0453941	0.502424	0.0740363	0.586043	0.0394041	0.599356	0.0837894	0.520193	0.165053
		-0.352806	-0.017874	-0.328327	-0.0312492	-0.328752	-0.0396434	-0.467548	-0.0768416	-0.550405	-0.0386954	-0.562717	-0.0920458	-0.478091	-0.17845		0.36395	0.0124313	0.363952	0.0366337	0.364437	0.0458843	0.503243	0.0737635	0.58484	0.0391938	0.600364	0.0835983	0.521037	0.164098
		-0.353295	-0.0180027	-0.328805	-0.0317549	-0.329281	-0.0402381	-0.46835	-0.0765046	-0.549214	-0.0385078	-0.563711	-0.091837	-0.478879	-0.177617		0.364429	0.0125769	0.364439	0.0370028	0.364949	0.0464695	0.504043	0.0734328	0.583644	0.0389532	0.601358	0.0833143	0.521759	0.163545
		-0.353802	-0.0181203	-0.329311	-0.0322671	-0.329754	-0.0410617	-0.469139	-0.0761702	-0.548003	-0.0383367	-0.564703	-0.0917641	-0.479668	-0.177247		0.364927	0.0126713	0.364931	0.0373264	0.365423	0.046989	0.504837	0.0731295	0.582446	0.0387557	0.602365	0.0830917	0.522556	0.163049
		-0.354309	-0.0182296	-0.329803	-0.0326671	-0.330262	-0.0415775	-0.469963	-0.0759092	-0.546802	-0.0381275	-0.565729	-0.0917651	-0.480476	-0.176408		0.365424	0.0128189	0.36542	0.0377481	0.365927	0.0474715	0.505641	0.0728249	0.581232	0.0385382	0.603374	0.0829096	0.523367	0.162323
		-0.354794	-0.018324	-0.330304	-0.0332762	-0.330745	-0.0423884	-0.470756	-0.0755478	-0.545606	-0.0379311	-0.56677	-0.0916478	-0.481347	-0.176153		0.365906	0.01292	0.365932	0.0381893	0.366433	0.0481954	0.506431	0.0725426	0.580059	0.0383444	0.604357	0.082708	0.524169	0.16169
		-0.355282	-0.0184545	-0.330814	-0.0337346	-0.331264	-0.0430548	-0.471547	-0.0752151	-0.544428	-0.0377841	-0.567746	-0.091563	-0.482164	-0.175181		0.36644	0.0130725	0.366434	0.0385146	0.366951	0.048616	0.507241	0.0722331	0.578861	0.0381384	0.605392	0.0826475	0.524973	0.161293
		-0.355777	-0.0185521	-0.331314	-0.0343113	-0.33174	-0.0437881	-0.472337	-0.0749454	-0.543218	-0.0375919	-0.568753	-0.0914953	-0.482962	-0.174731		0.366931	0.0131796	0.36693	0.0388553	0.367422	0.04919	0.508025	0.0718925	0.577651	0.0379337	0.606409	0.0822705	0.525794	0.160651
		-0.356278	-0.0186637	-0.331813	-0.0347732	-0.332273	-0.0444632	-0.473146	-0.0746152	-0.542021	-0.037406	-0.569748	-0.0914477	-0.483768	-0.173846		0.367427	0.0133129	0.367439	0.0393155	0.36793	0.0496107	0.508816	0.0716627	0.576472	0.0377363	0.607418	0.0820999	0.526575	0.160106
		-0.356777	-0.0187816	-0.332308	-0.0352645	-0.332743	-0.0451969	-0.473939	-0.0743121	-0.540808	-0.0371964	-0.570747	-0.0913152	-0.484534	-0.173225		0.36793	0.0134448	0.367949	0.0397079	0.368414	0.050184	0.509625	0.071382	0.575267	0.0375002	0.608417	0.0818487	0.527402	0.159663
		-0.357273	-0.0188558	-0.33281	-0.0358002	-0.33328	-0.0458682	-0.47474	-0.0740035	-0.53961	-0.0370235	-0.571779	-0.091319	-0.485347	-0.172771		0.368419	0.0135828	0.368431	0.0401381	0.368936	0.0508339	0.510427	0.0710999	0.574048	0.0373072	0.609405	0.0817358	0.528219	0.158958
		-0.357767	-0.0189597	-0.333306	-0.036273	-0.33374	-0.0465589	-0.475524	-0.0737211	-0.538395	-0.0368916	-0.572765	-0.0911112	-0.486185	-0.172067		0.368918	0.0136904	0.368939	0.0404513	0.369434	0.0513082	0.511231	0.0708241	0.572834	0.0370915	0.610412	0.0814179	0.528995	0.158499
		-0.358256	-0.0190708	-0.333803	-0.0367567	-0.33425	-0.0472715	-0.476349	-0.0734392	-0.537198	-0.0367296	-0.573765	-0.0911631	-0.486966	-0.171507		0.369436	0.0138182	0.369438	0.0408683	0.369965	0.051853	0.512021	0.0705286	0.571645	0.0369211	0.611403	0.0813178	0.529791	0.157988
		-0.358785	-0.0191591	-0.334297	-0.0373906	-0.334747	-0.0478954	-0.477119	-0.0731649	-0.53601	-0.0364843	-0.574765	-0.091094	-0.487746	-0.170773		0.369936	0.0139287	0.369955	0.0412073	0.370431	0.0523338	0.51283	0.0702481	0.570433	0.0366689	0.612422	0.0810662	0.530601	0.157366
		-0.359278	-0.0192783	-0.334792	-0.0377569	-0.335259	-0.048729	-0.477914	-0.0727997	-0.534807	-0.0363132	-0.575755	-0.0909958	-0.488569	-0.170266		0.370432	0.0140699	0.370433	0.0415285	0.370944	0.0529569	0.513615	0.0699747	0.569249	0.0365322	0.613432	0.0808441	0.531384	0.156918
		-0.359741	-0.0193316	-0.335301	-0.0383711	-0.335748	-0.0494511	-0.47872	-0.0725447	-0.533595	-0.036189	-0.57675	-0.091002	-0.489378	-0.169707		0.370919	0.0142165	0.370941	0.0419273	0.371428	0.0533844	0.514417	0.0697129	0.568041	0.0363121	0.614415	0.0806596	0.532188	0.156403
		-0.360263	-0.0194367	-0.335811	-0.0389591	-0.336261	-0.0501899	-0.479525	-0.0722782	-0.532408	-0.0359418	-0.577765	-0.0910349	-0.490169	-0.169015		0.371429	0.0142958	0.37143	0.0423052	0.371959	0.053932	0.515202	0.0694436	0.566848	0.0361011	0.615371	0.0804919	0.53297	0.155904
		-0.360763	-0.0195303	-0.336299	-0.0393858	-0.336767	-0.050931	-0.480322	-0.0720187	-0.531198	-0.0358334	-0.578773	-0.0910216	-0.490981	-0.168495		0.371918	0.0144471	0.371923	0.0427257	0.372451	0.0545521	0.516034	0.0691965	0.565642	0.0359508	0.616422	0.0802531	0.533794	0.155372
		-0.361272	-0.0195729	-0.336827	-0.0399566	-0.337256	-0.0516213	-0.481122	-0.0717567	-0.529987	-0.0356378	-0.579783	-0.091033	-0.491771	-0.167942		0.372429	0.0145662	0.372449	0.0431146	0.372945	0.0549537	0.516841	0.0689126	0.564452	0.0357433	0.617406	0.0800639	0.534573	0.154833
		-0.361761	-0.0196347	-0.337293	-0.0403523	-0.337766	-0.0523425	-0.481924	-0.0714731	-0.528789	-0.0354722	-0.58081	-0.0909453	-0.492562	-0.167315		0.372924	0.0146866	0.372941	0.0435014	0.373439	0.0555689	0.517627	0.0686576	0.563242	0.0355379	0.618396	0.0798633	0.53539	0.154449
		-0.362263	-0.0197244	-0.337813	-0.0410109	-0.338271	-0.0530028	-0.482753	-0.0711658	-0.527593	-0.0353301	-0.581773	-0.0909839	-0.493366	-0.166863		0.37342	0.0147868	0.373441	0.0437451	0.373962	0.0560848	0.518425	0.0683896	0.562056	0.0353627	0.619416	0.0797265	0.536198	0.153847
		-0.362762	-0.0198033	-0.338313	-0.0413663	-0.338785	-0.0537561	-0.483537	-0.0708927	-0.5264	-0.0351108	-0.582748	-0.0910373	-0.494164	-0.166243		0.373927	0.0149293	0.37393	0.0441514	0.374444	0.0566489	0.51922	0.0681744	0.56085	0.0351525	0.620422	0.0795325	0.537025	0.153445
		-0.363257	-0.0198893	-0.338821	-0.0419977	-0.339266	-0.0544019	-0.484359	-0.0707004	-0.525206	-0.0349968	-0.58377	-0.0910249	-0.494949	-0.165889		0.374437	0.0150327	0.374428	0.0445683	0.374942	0.0571264	0.520048	0.0679319	0.559641	0.0349607	0.621412	0.0793276	0.53779	0.15284
		-0.363756	-0.0199265	-0.339315	-0.0424506	-0.339765	-0.0551221	-0.485141	-0.0703863	-0.524015	-0.0347835	-0.584768	-0.0910221	-0.495728	-0.165105		0.37492	0.0151575	0.374929	0.0448766	0.375443	0.0576045	0.520835	0.0676627	0.55845	0.0347844	0.622391	0.0791422	0.538577	0.152246
		-0.36427	-0.0200255	-0.339819	-0.0429294	-0.340238	-0.055802	-0.485929	-0.0701539	-0.522808	-0.0346541	-0.58579	-0.091095	-0.496541	-0.164572		0.375431	0.0152813	0.375423	0.045245	0.375934	0.0581045	0.521619	0.0674053	0.557257	0.0345871	0.623378	0.0790087	0.539366	0.152015
		-0.364778	-0.0200548	-0.340292	-0.0434394	-0.340748	-0.0565835	-0.486716	-0.0698277	-0.521598	-0.0344891	-0.586755	-0.0911074	-0.497334	-0.164253		0.375941	0.0154065	0.375913	0.0456305	0.376433	0.0585829	0.522417	0.0671539	0.556059	0.0344185	0.624391	0.0788267	0.540208	0.151384
		-0.365279	-0.0201006	-0.34079	-0.0439514	-0.341253	-0.0572618	-0.487514	-0.0696599	-0.520387	-0.0343001	-0.587769	-0.0911417	-0.498101	-0.163556		0.376421	0.0155249	0.376435	0.0459913	0.376924	0.0591039	0.523229	0.066919	0.554859	0.0342331	0.625406	0.0786489	0.541002	0.151035
		-0.365779	-0.0201895	-0.341294	-0.0444705	-0.341747	-0.0578539	-0.488332	-0.0694271	-0.51919	-0.0341174	-0.588747	-0.0912322	-0.498924	-0.163197		0.376928	0.0156327	0.376931	0.046324	0.377447	0.0596773	0.524035	0.0666718	0.553642	0.0340137	0.626382	0.0784602	0.541776	0.150501
		-0.366269	-0.0202236	-0.34181	-0.0450077	-0.342244	-0.0586906	-0.48913	-0.0691543	-0.518006	-0.0340204	-0.589736	-0.091309	-0.499746	-0.162528		0.377424	0.0157574	0.377437	0.0467546	0.377932	0.0600727	0.524833	0.0664443	0.552436	0.0338181	0.627397	0.0782505	0.542593	0.150057
		-0.366774	-0.0202858	-0.342292	-0.0454044	-0.34274	-0.0592366	-0.489935	-0.0689004	-0.516787	-0.0337849	-0.590738	-0.0912951	-0.500563	-0.162261		0.377926	0.0158458	0.377916	0.0469141	0.37844	0.0605418	0.525641	0.0661924	0.551227	0.0336459	0.628383	0.0780913	0.543412	0.149554
		-0.367286	-0.0203562	-0.342799	-0.0460172	-0.343236	-0.0600398	-0.490713	-0.0686144	-0.515598	-0.0336347	-0.591748	-0.0914372	-0.501365	-0.161643		0.378426	0.0159693	0.378424	0.047373	0.378925	0.0610694	0.526427	0.0659586	0.550031	0.0334697	0.629385	0.0779488	0.54422	0.149249
		-0.367763	-0.0203785	-0.343294	-0.0463928	-0.343737	-0.0607937	-0.491535	-0.0684083	-0.51439	-0.0334391	-0.592723	-0.091623	-0.50215	-0.161062		0.37893	0.0160757	0.378913	0.0477658	0.379436	0.0615262	0.527233	0.0657366	0.548848	0.0332947	0.630384	0.0777486	0.54498	0.148654
		-0.368271	-0.0204089	-0.343802	-0.0469238	-0.344243	-0.0614647	-0.492348	-0.0681891	-0.513177	-0.0332863	-0.593751	-0.0916497	-0.50294	-0.160694		0.379442	0.0161855	0.379446	0.0481139	0.379944	0.0620647	0.528033	0.0654922	0.547639	0.0330714	0.631384	0.0775723	0.545732	0.148158
		-0.368791	-0.0204811	-0.344278	-0.0473864	-0.344753	-0.0620368	-0.493134	-0.0679641	-0.511995	-0.0331374	-0.594722	-0.091755	-0.50375	-0.160158		0.379932	0.0162757	0.379966	0.0484627	0.380442	0.0624841	0.528851	0.0652645	0.546433	0.032896	0.632381	0.0774064	0.546544	0.147871
		-0.369284	-0.0205106	-0.344806	-0.0479026	-0.345285	-0.0628392	-0.493939	-0.0677294	-0.510808	-0.0329295	-0.595745	-0.0919643	-0.504584	-0.159823		0.380434	0.0163899	0.380457	0.0487993	0.380946	0.0630319	0.529637	0.0650876	0.545252	0.0327158	0.633378	0.0772306	0.547334	0.147459
		-0.36978	-0.0205481	-0.345314	-0.0483185	-0.345753	-0.0632999	-0.494735	-0.0675252	-0.509601	-0.0328045	-0.596755	-0.0919895	-0.505327	-0.159188		0.380924	0.0165261	0.380926	0.0490838	0.381438	0.063437	0.530427	0.064837	0.544064	0.0325337	0.634284	0.0771373	0.548182	0.14694
		-0.370266	-0.020566	-0.345821	-0.0488801	-0.346255	-0.0640586	-0.495532	-0.0672994	-0.508402	-0.0326032	-0.59775	-0.0921759	-0.506135	-0.158635		0.381415	0.0166302	0.381444	0.0494591	0.381937	0.0639056	0.53122	0.0646157	0.542875	0.0323454	0.634815	0.0769994	0.548975	0.146553
		-0.370784	-0.0205831	-0.346314	-0.0493366	-0.346753	-0.0646667	-0.49632	-0.0670353	-0.507219	-0.0324576	-0.598623	-0.0921563	-0.506977	-0.158519		0.381925	0.016709	0.381933	0.0497477	0.382436	0.0644033	0.532024	0.0643731	0.54168	0.0321232	0.634937	0.0770376	0.549758	0.146117
		-0.371269	-0.0206371	-0.346802	-0.0497497	-0.347263	-0.0654071	-0.497125	-0.0668404	-0.506023	-0.0322652	-0.599144	-0.0922555	-0.507733	-0.157806		0.382451	0.0168228	0.38244	0.0500802	0.382943	0.0648288	0.53283	0.0641829	0.540468	0.0319609	0.634838	0.0725995	0.550558	0.145693
		-0.37176	-0.0206368	-0.347319	-0.0503334	-0.347757	-0.0660377	-0.497914	-0.0666074	-0.504811	-0.0321143	-0.599304	-0.0925376	-0.508524	-0.157386		0.382926	0.0169214	0.382943	0.0504268	0.383431	0.0652451	0.533622	0.0639889	0.539267	0.0317494	0.634228	0.0713218	0.55139	0.145221
		-0.372272	-0.020675	-0.347803	-0.0507352	-0.348285	-0.0668292	-0.498746	-0.0664708	-0.503623	-0.031918	-0.599239	-0.0856747	-0.509381	-0.157181		0.383429	0.0170048	0.383419	0.050659	0.383934	0.0657462	0.534428	0.0637675	0.538078	0.0315693	0.633218	0.0697562	0.552168	0.144752
		-0.372761	-0.0206895	-0.348323	-0.0512218	-0.348782	-0.0673267	-0.499527	-0.0662257	-0.50242	-0.0317313	-0.598565	-0.078888	-0.51012	-0.156508		0.38393	0.0171142	0.383943	0.0510188	0.384441	0.0661619	0.535218	0.06354	0.53687	0.0313708	0.632185	0.0686777	0.552949	0.144462
		-0.373267	-0.020737	-0.348817	-0.0515674	-0.349263	-0.0679318	-0.500342	-0.0660319	-0.501205	-0.0315366	-0.597564	-0.0750448	-0.51092	-0.156168		0.38444	0.0172348	0.38442	0.0512945	0.384924	0.066577	0.536034	0.0633443	0.535684	0.031156	0.631184	0.067774	0.55373	0.144033
		-0.37376	-0.0207324	-0.349304	-0.0519545	-0.349764	-0.0685759	-0.501133	-0.0658093	-0.500002	-0.0314019	-0.596557	-0.0725822	-0.511703	-0.155661		0.384938	0.0173178	0.384928	0.0515601	0.38542	0.0670311	0.53684	0.0631198	0.534453	0.0309677	0.630198	0.0669738	0.554555	0.143566
		-0.374283	-0.020781	-0.34982	-0.0525505	-0.350263	-0.0692093	-0.501954	-0.0656189	-0.49879	-0.0311799	-0.595553	-0.0708088	-0.512494	-0.155484		0.385423	0.0174159	0.385416	0.0518256	0.38592	0.0674538	0.537619	0.0629044	0.533247	0.0307607	0.6292	0.0662304	0.555404	0.143211
		-0.374774	-0.0207957	-0.350305	-0.0529271	-0.350765	-0.0697017	-0.502754	-0.0653818	-0.497588	-0.0309551	-0.594559	-0.0693471	-0.513334	-0.155004		0.385941	0.0174983	0.38593	0.0522764	0.386446	0.0679044	0.538442	0.06274	0.532065	0.0305724	0.628203	0.0656175	0.556166	0.142811
		-0.375276	-0.0207638	-0.35081	-0.0533841	-0.351259	-0.0703936	-0.503562	-0.06523	-0.4964	-0.0308113	-0.593577	-0.0680422	-0.514102	-0.154256		0.386421	0.0175875	0.386422	0.0524796	0.386943	0.0683502	0.539239	0.0625087	0.530867	0.0303848	0.627207	0.0650232	0.556968	0.142355
		-0.375774	-0.0207777	-0.351312	-0.0536795	-0.351755	-0.07089	-0.50436	-0.0650095	-0.495191	-0.0305998	-0.592565	-0.0669265	-0.514923	-0.154302		0.386928	0.017684	0.386926	0.0527727	0.387444	0.0686911	0.540038	0.0623255	0.529663	0.030177	0.626229	0.0645137	0.557774	0.142028
		-0.376266	-0.0207882	-0.351797	-0.0541277	-0.352248	-0.0714818	-0.505158	-0.064794	-0.494003	-0.0304297	-0.59157	-0.0659209	-0.515725	-0.153692		0.387431	0.0177604	0.387427	0.0530378	0.387935	0.0691474	0.540836	0.0621355	0.528466	0.0299787	0.625229	0.0639356	0.558601	0.141677
		-0.376769	-0.0208027	-0.352313	-0.0546241	-0.352763	-0.0720353	-0.505961	-0.0646487	-0.492805	-0.0302274	-0.590576	-0.0649901	-0.516504	-0.153213		0.387929	0.0178297	0.387936	0.0533436	0.388433	0.0694691	0.541643	0.0619264	0.527286	0.0298027	0.624206	0.0634075	0.559372	0.141162
		-0.377272	-0.0207921	-0.352815	-0.0548981	-0.353236	-0.0725136	-0.506744	-0.0644094	-0.491604	-0.0300134	-0.58958	-0.0642061	-0.517302	-0.152834		0.388433	0.0179516	0.388418	0.0535143	0.38893	0.0698662	0.542426	0.0617351	0.526064	0.0295636	0.623197	0.0629547	0.560178	0.140939
		-0.37777	-0.0208017	-0.353299	-0.0553247	-0.353742	-0.0731667	-0.507562	-0.0642276	-0.490399	-0.0298514	-0.5886	-0.0635065	-0.518129	-0.152573		0.388945	0.0180184	0.388938	0.05385	0.389434	0.0702067	0.543231	0.0615458	0.52485	0.0293765	0.622208	0.0625134	0.560961	0.140375
		-0.378265	-0.0207876	-0.353797	-0.0558068	-0.354232	-0.0739103	-0.508349	-0.0640539	-0.489214	-0.0296715	-0.587602	-0.062641	-0.518908	-0.15215		0.389433	0.0181012	0.389419	0.0541159	0.389949	0.0707209	0.544039	0.0613579	0.523656	0.0291498	0.621213	0.0620959	0.561754	0.140094
		-0.378761	-0.0207792	-0.354292	-0.0562055	-0.354759	-0.0742417	-0.509145	-0.0638536	-0.488013	-0.0294668	-0.586593	-0.062123	-0.519706	-0.151723		0.389929	0.0181726	0.389936	0.0544085	0.390447	0.0709931	0.544832	0.0611815	0.522479	0.0289454	0.620205	0.0615798	0.562588	0.139828
		-0.379267	-0.0207824	-0.354801	-0.056491	-0.355219	-0.074839	-0.509955	-0.0636858	-0.48681	-0.0292334	-0.585587	-0.0613547	-0.520524	-0.151441		0.39043	0.0182506	0.390434	0.0546378	0.390944	0.0714363	0.54561	0.0609459	0.521252	0.0286967	0.619204	0.0612157	0.563325	0.139277
		-0.379761	-0.0207815	-0.355281	-0.0568181	-0.355742	-0.0754189	-0.510751	-0.063524	-0.485607	-0.0290181	-0.584583	-0.0608886	-0.521309	-0.15108		0.390922	0.0183457	0.390944	0.0549645	0.391446	0.0718103	0.54641	0.0608061	0.520058	0.0285162	0.61823	0.060843	0.564143	0.139012
		-0.38026	-0.0207728	-0.355785	-0.0571726	-0.356239	-0.0757851	-0.511534	-0.0633039	-0.484415	-0.0288657	-0.583601	-0.0603176	-0.522107	-0.150625		0.391417	0.0184039	0.391428	0.0552936	0.391935	0.0721405	0.547199	0.0606028	0.51887	0.02835	0.617245	0.0603773	0.564969	0.138676
		-0.380775	-0.0207472	-0.356281	-0.0575152	-0.356722	-0.07633	-0.512323	-0.0631753	-0.48321	-0.0286152	-0.5826	-0.0597967	-0.522918	-0.150346		0.391912	0.0184723	0.391918	0.0553407	0.392453	0.0723941	0.548015	0.0604365	0.517668	0.0281229	0.616219	0.0600471	0.565766	0.138278
		-0.381251	-0.0207463	-0.356774	-0.0579002	-0.357244	-0.0767817	-0.513113	-0.0629857	-0.48203	-0.0284558	-0.581608	-0.0592148	-0.523726	-0.14994		0.392424	0.0185436	0.392421	0.0555846	0.392923	0.0728021	0.548813	0.0602658	0.516476	0.027892	0.615242	0.0596906	0.566553	0.137773
		-0.381769	-0.0207528	-0.357276	-0.0582488	-0.357753	-0.0772004	-0.513899	-0.0627888	-0.480799	-0.0281673	-0.580612	-0.0589312	-0.524522	-0.14962		0.3929	0.0186122	0.392923	0.0558482	0.393448	0.0730736	0.549609	0.0600351	0.515242	0.02767	0.614224	0.0592731	0.567343	0.137652
		-0.382253	-0.0207107	-0.357782	-0.0585004	-0.358213	-0.0777187	-0.514709	-0.0626718	-0.479604	-0.0280015	-0.579598	-0.0583045	-0.525307	-0.149344		0.393424	0.0186829	0.393432	0.0560821	0.393935	0.0735374	0.550414	0.0598864	0.514046	0.0274173	0.613221	0.0589457	0.568168	0.137136
		-0.382764	-0.0207127	-0.35828	-0.0588601	-0.35873	-0.0782185	-0.515513	-0.0624651	-0.478403	-0.0277596	-0.578593	-0.0579075	-0.526088	-0.14885		0.393913	0.0187544	0.393919	0.0563914	0.394454	0.0737414	0.551202	0.0597282	0.512842	0.0271815	0.61223	0.0586363	0.568932	0.136806
		-0.383265	-0.0207004	-0.358773	-0.0591693	-0.359226	-0.0786842	-0.516316	-0.0622944	-0.477204	-0.0275758	-0.577546	-0.0574161	-0.526927	-0.148764		0.394412	0.0188253	0.394423	0.0565504	0.394933	0.0740922	0.552	0.059543	0.511665	0.0269959	0.611222	0.0582946	0.569749	0.136434
		-0.383782	-0.0206699	-0.359263	-0.0594637	-0.359755	-0.0789944	-0.517135	-0.0621429	-0.476006	-0.0272963	-0.576557	-0.0570935	-0.527769	-0.148366		0.394919	0.0189108	0.394923	0.0566992	0.395444	0.074357	0.552808	0.0593846	0.51046	0.0267172	0.610212	0.0579258	0.57057	0.136173
		-0.384272	-0.0206587	-0.359777	-0.0598034	-0.360226	-0.0794152	-0.517942	-0.0619923	-0.47479	-0.0270295	-0.575567	-0.0567232	-0.528485	-0.147902		0.39541	0.018944	0.395433	0.0569459	0.395932	0.0746132	0.553599	0.0591908	0.509257	0.0264587	0.609236	0.0575745	0.57133	0.135784
		-0.384794	-0.0206322	-0.360287	-0.0600803	-0.360727	-0.0798428	-0.518731	-0.0617877	-0.473592	-0.0268116	-0.574561	-0.0563753	-0.529317	-0.147839		0.395917	0.0190062	0.395923	0.0571166	0.39643	0.0749408	0.554395	0.0589864	0.508049	0.0262466	0.608225	0.0573138	0.572153	0.135506
		-0.385275	-0.0205936	-0.360765	-0.0602975	-0.361219	-0.0802398	-0.519534	-0.0616684	-0.472391	-0.0265815	-0.573579	-0.0560164	-0.53014	-0.147355		0.396415	0.0190566	0.396426	0.0572947	0.396922	0.0752023	0.55523	0.0588282	0.50686	0.0260023	0.607228	0.0568944	0.572978	0.13506
		-0.385777	-0.0205768	-0.361279	-0.0606253	-0.361743	-0.0806297	-0.520349	-0.061528	-0.471202	-0.0263434	-0.572578	-0.0556604	-0.530952	-0.14698		0.396903	0.0191286	0.396919	0.0575023	0.397434	0.0754225	0.556026	0.0586551	0.505666	0.0256965	0.606223	0.0567047	0.573717	0.134846
		-0.386286	-0.020569	-0.361774	-0.0607607	-0.362221	-0.080932	-0.521162	-0.0612939	-0.470012	-0.0260868	-0.571589	-0.0553325	-0.531731	-0.146686		0.397405	0.0191664	0.397416	0.0576707	0.397912	0.0757702	0.556814	0.0585079	0.504476	0.025473	0.605199	0.0561528	0.57454	0.134383
		-0.386786	-0.0205271	-0.362267	-0.0610996	-0.362736	-0.0812746	-0.521943	-0.0611842	-0.468816	-0.0257836	-0.570601	-0.0549884	-0.532508	-0.146528		0.397908	0.0192133	0.397911	0.0578037	0.398442	0.0759316	0.557629	0.0583223	0.503275	0.0251506	0.604191	0.0560084	0.57535	0.134196
		-0.387275	-0.0204974	-0.362773	-0.0612805	-0.363225	-0.0817428	-0.522741	-0.0610302	-0.467616	-0.0255222	-0.569567	-0.0546038	-0.533345	-0.146223		0.398425	0.0192821	0.398446	0.0579738	0.398916	0.0761971	0.558422	0.0581897	0.502059	0.0248886	0.603161	0.0557125	0.576141	0.133819
		-0.387776	-0.0204756	-0.363263	-0.0615088	-0.363743	-0.0819464	-0.523545	-0.0609044	-0.466433	-0.025228	-0.568583	-0.0543636	-0.534143	-0.145712		0.398918	0.0193215	0.398925	0.0581757	0.399461	0.0764792	0.559202	0.0580023	0.500867	0.024651	0.602199	0.0554232	0.576962	0.133439
		-0.388281	-0.0204491	-0.363767	-0.0617349	-0.364233	-0.0823135	-0.524343	-0.0607568	-0.465212	-0.0249546	-0.567582	-0.0539923	-0.534928	-0.145521		0.399416	0.0193603	0.399432	0.0583686	0.399936	0.0766986	0.560009	0.0578311	0.499669	0.024355	0.601156	0.0551396	0.577764	0.133092
		-0.388783	-0.0204366	-0.364271	-0.0620187	-0.364735	-0.0825901	-0.525137	-0.0606127	-0.464015	-0.0246689	-0.566571	-0.0537821	-0.535711	-0.145346		0.399927	0.0194256	0.399942	0.0584913	0.400465	0.0768628	0.560806	0.0577106	0.498479	0.0240665	0.600169	0.0548975	0.578572	0.132942
		-0.389247	-0.0203758	-0.364785	-0.0621328	-0.365224	-0.0829577	-0.525922	-0.0604827	-0.46283	-0.0243518	-0.565546	-0.0532521	-0.536528	-0.144974		0.400438	0.0194597	0.400436	0.0586498	0.400918	0.0770989	0.561592	0.0575581	0.497284	0.0237371	0.599183	0.0545648	0.579358	0.132418
		-0.389768	-0.0203667	-0.365285	-0.0623963	-0.365751	-0.083267	-0.52674	-0.0603264	-0.461607	-0.0240455	-0.564533	-0.0530815	-0.537334	-0.144871		0.400929	0.0194964	0.40094	0.0587713	0.40144	0.0773189	0.562404	0.0573893	0.496073	0.0234271	0.598184	0.0543051	0.580139	0.132191
		-0.390263	-0.0203128	-0.365811	-0.0625863	-0.366212	-0.0834366	-0.527543	-0.0601976	-0.460384	-0.0237282	-0.563531	-0.0529223	-0.538117	-0.144315		0.401433	0.019538	0.401427	0.058892	0.401934	0.0775328	0.563198	0.0572027	0.494849	0.0231101	0.597169	0.0540277	0.580945	0.131844
		-0.390759	-0.0202835	-0.366288	-0.0627693	-0.366748	-0.0837354	-0.528335	-0.0601069	-0.459189	-0.0233909	-0.562538	-0.052613	-0.538919	-0.144278		0.401938	0.0195906	0.401954	0.0590681	0.402444	0.0776753	0.563998	0.0570497	0.493663	0.0228165	0.596179	0.0537694	0.58173	0.131613
		-0.391272	-0.0202443	-0.366786	-0.0629518	-0.367218	-0.0841267	-0.529145	-0.0599173	-0.457992	-0.0230775	-0.561544	-0.0523581	-0.539734	-0.143966		0.402431	0.0196085	0.402441	0.0591345	0.402926	0.0779409	0.564812	0.0569144	0.492464	0.0224805	0.595187	0.0534572	0.582534	0.131184
		-0.391754	-0.0202098	-0.367277	-0.062982	-0.36775	-0.0842227	-0.529932	-0.059804	-0.456808	-0.0227802	-0.560526	-0.0521527	-0.540523	-0.143722		0.402948	0.0196603	0.402944	0.059269	0.403453	0.0781176	0.565595	0.0567441	0.491266	0.0221425	0.594175	0.0532261	0.583349	0.130969
		-0.392256	-0.020169	-0.367773	-0.0632457	-0.368221	-0.0844355	-0.530733	-0.0596132	-0.455615	-0.0224264	-0.559522	-0.0518391	-0.541325	-0.143424		0.403412	0.0196674	0.403432	0.0593338	0.403929	0.0781912	0.566401	0.0566182	0.490088	0.021824	0.593184	0.0529616	0.584151	0.13065
		-0.392765	-0.020119	-0.368281	-0.0634739	-0.368743	-0.0846978	-0.531542	-0.0595392	-0.454401	-0.022012	-0.558547	-0.0516193	-0.542138	-0.143085		0.403919	0.0197202	0.403932	0.0594658	0.404435	0.0784431	0.567217	0.0564638	0.488884	0.0214441	0.592182	0.0526732	0.58495	0.130269
		-0.393248	-0.0201085	-0.368776	-0.0635213	-0.369221	-0.0848984	-0.532356	-0.0594886	-0.453193	-0.0216667	-0.55752	-0.0513167	-0.542954	-0.142896		0.404414	0.019716	0.404431	0.059618	0.404902	0.0786667	0.568008	0.0563156	0.487678	0.0210727	0.59117	0.0524416	0.585721	0.130004
		-0.39375	-0.0200513	-0.369276	-0.0636549	-0.369733	-0.0850788	-0.533158	-0.0593304	-0.452015	-0.0212926	-0.556532	-0.0511642	-0.543739	-0.142896		0.404913	0.0197649	0.404925	0.0596893	0.405441	0.0787391	0.568817	0.0561609	0.486477	0.020718	0.590176	0.0521275	0.586521	0.129873
		-0.394257	-0.0200119	-0.369784	-0.0637608	-0.370207	-0.085279	-0.533939	-0.0591785	-0.4508	-0.020884	-0.555553	-0.0509226	-0.544531	-0.142218		0.405422	0.0197831	0.405435	0.0598585	0.405937	0.0788286	0.569604	0.0560216	0.485272	0.02028	0.589169	0.0519226	0.587346	0.129442
		-0.394742	-0.0199559	-0.370255	-0.0638415	-0.370735	-0.0855941	-0.534758	-0.0590667	-0.449594	-0.0204596	-0.554531	-0.0506271	-0.545301	-0.142258		0.405915	0.0197832	0.405926	0.0598424	0.406425	0.0789645	0.570396	0.0558714	0.484057	0.0199369	0.588184	0.0516447	0.588114	0.12914
		-0.395233	-0.0199388	-0.370766	-0.0640386	-0.371223	-0.085658	-0.535537	-0.0589438	-0.448406	-0.0200702	-0.553537	-0.0504303	-0.546145	-0.142128		0.406421	0.0198126	0.406423	0.0599142	0.406919	0.0791223	0.571214	0.0557606	0.48286	0.0195486	0.587183	0.0513955	0.588927	0.128809
		-0.395749	-0.0198851	-0.371269	-0.0641975	-0.371716	-0.0858153	-0.536325	-0.058822	-0.447198	-0.0196187	-0.552537	-0.0501138	-0.546907	-0.141733		0.406925	0.0198642	0.406925	0.0599614	0.407432	0.0792639	0.572026	0.055643	0.481664	0.0190982	0.586187	0.0511691	0.58972	0.128715
		-0.396242	-0.0198336	-0.371766	-0.0642598	-0.372223	-0.0859939	-0.537116	-0.0587098	-0.446014	-0.019185	-0.55155	-0.0499746	-0.547693	-0.141497		0.407401	0.01987	0.407424	0.0601454	0.407914	0.0793945	0.572832	0.0555015	0.480452	0.018655	0.585151	0.0509118	0.590526	0.128168
		-0.396747	-0.0198113	-0.372271	-0.0642682	-0.372726	-0.0861747	-0.537931	-0.0585926	-0.444799	-0.0187575	-0.550537	-0.0496925	-0.548513	-0.141289		0.407915	0.0198935	0.407919	0.0601281	0.408467	0.0795319	0.573626	0.0553624	0.479273	0.0182551	0.584158	0.0506606	0.59135	0.128039
		-0.397243	-0.0197612	-0.372765	-0.0644189	-0.373227	-0.0862064	-0.538737	-0.0585041	-0.4436	-0.0183109	-0.549551	-0.0495309	-0.549317	-0.141205		0.40843	0.0199096	0.408435	0.0602438	0.40894	0.0796664	0.574439	0.0552116	0.478063	0.0177651	0.583182	0.0503942	0.592132	0.127806
		-0.397731	-0.0197133	-0.37326	-0.0643833	-0.373734	-0.0863525	-0.539521	-0.058417	-0.442383	-0.0178222	-0.548538	-0.0492836	-0.550126	-0.14102		0.408913	0.0199248	0.408931	0.0603078	0.409442	0.0797272	0.575233	0.0550614	0.476863	0.0173168	0.582206	0.0501988	0.592924	0.127244
		-0.398241	-0.0196737	-0.373768	-0.0646127	-0.374225	-0.0864654	-0.540336	-0.0583086	-0.441189	-0.0173123	-0.547528	-0.0490886	-0.550882	-0.140654		0.409407	0.019936	0.409439	0.060388	0.40993	0.0797766	0.576028	0.0549375	0.475648	0.0168539	0.581195	0.0499571	0.593718	0.127202
		-0.398746	-0.0196255	-0.374283	-0.0645607	-0.374725	-0.086593	-0.541156	-0.0581679	-0.439992	-0.0168071	-0.546553	-0.0488279	-0.551715	-0.140702		0.409919	0.0199549	0.409915	0.060364	0.410439	0.0798377	0.576831	0.0547761	0.474447	0.016294	0.580196	0.0496864	0.594545	0.126931
		-0.399247	-0.0195863	-0.374787	-0.0646217	-0.375229	-0.0866621	-0.541961	-0.0580374	-0.438796	-0.0163157	-0.545542	-0.0487169	-0.552527	-0.140319		0.410422	0.0199396	0.410442	0.0604322	0.410941	0.0799203	0.577632	0.0546598	0.473271	0.0158602	0.579219	0.0494782	0.595294	0.126632
		-0.399746	-0.0195342	-0.37528	-0.0647195	-0.375738	-0.0867616	-0.542747	-0.0579413	-0.437607	-0.0157171	-0.54456	-0.0484934	-0.553308	-0.140315		0.410924	0.0199536	0.410937	0.0604106	0.411423	0.0799943	0.57842	0.0545018	0.472066	0.0153203	0.578209	0.0492423	0.596132	0.126338
		-0.400247	-0.0194889	-0.375778	-0.0646934	-0.376235	-0.0867355	-0.543551	-0.0578748	-0.436393	-0.0151296	-0.543555	-0.0483433	-0.554108	-0.13996		0.411419	0.0199719	0.411433	0.0604942	0.411941	0.0800039	0.579216	0.0544221	0.470876	0.014746	0.577222	0.0489911	0.596947	0.126031
		-0.400724	-0.019438	-0.376287	-0.0647653	-0.376736	-0.0868673	-0.544367	-0.0577729	-0.435211	-0.014569	-0.542582	-0.0480487	-0.554902	-0.139806		0.411922	0.0199604	0.411915	0.0604999	0.412439	0.0800843	0.580014	0.0542472	0.469668	0.0141681	0.576223	0.0487299	0.59774	0.125848
		-0.401235	-0.019383	-0.376778	-0.0647443	-0.377241	-0.0867901	-0.545147	-0.0576581	-0.434001	-0.0139526	-0.54158	-0.047871	-0.555696	-0.139823		0.412421	0.0199751	0.41243	0.0605947	0.412947	0.0800935	0.580812	0.0541512	0.468463	0.0136012	0.575196	0.048566	0.598533	0.125543
		-0.401734	-0.0193465	-0.377266	-0.0648082	-0.377736	-0.0868996	-0.545957	-0.0575653	-0.43281	-0.0133438	-0.540574	-0.0476703	-0.556527	-0.139482		0.412925	0.019986	0.412917	0.0604796	0.413427	0.0801028	0.581616	0.0540044	0.467258	0.0130017	0.574195	0.0482776	0.599304	0.125328
		-0.402251	-0.0192903	-0.377786	-0.0648243	-0.378242	-0.0868696	-0.546751	-0.0574994	-0.43162	-0.0126884	-0.539537	-0.0473963	-0.557303	-0.139255		0.413421	0.0199626	0.413431	0.0606392	0.413931	0.0801554	0.582408	0.0538845	0.46605	0.0124094	0.573217	0.0480641	0.600169	0.125021
		-0.402746	-0.0192423	-0.378278	-0.0648501	-0.378728	-0.0869089	-0.547548	-0.0573859	-0.430413	-0.0119953	-0.538542	-0.0471904	-0.558106	-0.139026		0.413907	0.0199703	0.413934	0.0605905	0.414421	0.080169	0.583209	0.0537274	0.464862	0.0117694	0.572153	0.0478611	0.600939	0.124689
		-0.403245	-0.0191901	-0.378784	-0.0647979	-0.379222	-0.0869087	-0.548356	-0.0572565	-0.429202	-0.0113018	-0.537561	-0.0470488	-0.558908	-0.13891		0.414412	0.0199732	0.414429	0.060531	0.414937	0.0801528	0.583988	0.053624	0.46367	0.0111391	0.571196	0.0476133	0.601689	0.124544
		-0.403766	-0.019162	-0.379269	-0.0647326	-0.379728	-0.0869615	-0.549149	-0.057227	-0.428011	-0.0106571	-0.536538	-0.0469425	-0.559749	-0.139022		0.414906	0.0199641	0.414932	0.0605742	0.415432	0.0801393	0.584807	0.0534674	0.462466	0.0104237	0.570181	0.0473854	0.60252	0.124344
		-0.404259	-0.0190903	-0.379773	-0.0647492	-0.380235	-0.0869368	-0.549943	-0.0571237	-0.426832	-0.00987999	-0.535527	-0.0466004	-0.560528	-0.138687		0.415419	0.0199573	0.415435	0.0605454	0.415918	0.0801456	0.585599	0.0533829	0.461285	0.00973422	0.569213	0.0471443	0.603318	0.123879
		-0.404759	-0.0190403	-0.38028	-0.0647516	-0.380722	-0.0868169	-0.550746	-0.0570506	-0.425621	-0.00912672	-0.534572	-0.0464783	-0.561309	-0.138597		0.415907	0.0199648	0.415925	0.0604931	0.416437	0.0802324	0.586409	0.0532484	0.460081	0.00902391	0.568202	0.0469551	0.604154	0.123749
		-0.405255	-0.0189878	-0.38077	-0.0646816	-0.381212	-0.0869059	-0.551552	-0.0569597	-0.424416	-0.00826597	-0.533548	-0.0462753	-0.562149	-0.138582		0.416388	0.0199351	0.416409	0.0604295	0.416923	0.0801883	0.587211	0.0531336	0.458894	0.00829595	0.567208	0.0467606	0.604924	0.123387
		-0.405751	-0.0189468	-0.381272	-0.0647249	-0.381724	-0.086839	-0.552346	-0.0568663	-0.423221	-0.00753533	-0.532539	-0.046068	-0.562911	-0.138315		0.41689	0.019938	0.416922	0.060473	0.417434	0.0801228	0.588005	0.052986	0.457691	0.00745649	0.566202	0.0464799	0.605802	0.123572
		-0.406259	-0.0188854	-0.381769	-0.064663	-0.382229	-0.0868466	-0.553141	-0.0568288	-0.422004	-0.00663681	-0.531542	-0.0459145	-0.563715	-0.138229		0.417409	0.0199183	0.417418	0.0605038	0.417927	0.0800846	0.588813	0.0528987	0.45647	0.00671921	0.565215	0.0462921	0.60661	0.123042
		-0.406753	-0.0188465	-0.382259	-0.0646103	-0.38272	-0.0867331	-0.553936	-0.056725	-0.420816	-0.0058214	-0.53055	-0.0457006	-0.564519	-0.137976		0.41789	0.0199225	0.417928	0.060416	0.418444	0.0800517	0.589616	0.0527362	0.455273	0.00589022	0.5642	0.0460581	0.60738	0.122716
		-0.40725	-0.0187814	-0.382772	-0.0645168	-0.383217	-0.0866253	-0.554745	-0.0566284	-0.419605	-0.00491765	-0.529553	-0.0454985	-0.565267	-0.138008		0.418435	0.0198886	0.418433	0.0604101	0.418923	0.0800284	0.590416	0.0526496	0.454076	0.00507749	0.563198	0.0458098	0.608168	0.122499
		-0.407752	-0.0187426	-0.38326	-0.0644735	-0.383722	-0.0866617	-0.555539	-0.0565814	-0.418398	-0.00393231	-0.528543	-0.045417	-0.566131	-0.138254		0.41892	0.0198762	0.418949	0.0603409	0.419451	0.0800629	0.591215	0.0525056	0.452859	0.0042124	0.562195	0.0456607	0.608963	0.122339
		-0.408247	-0.0186797	-0.383769	-0.0644027	-0.384237	-0.0865712	-0.556342	-0.0565221	-0.417213	-0.00302355	-0.52756	-0.0451696	-0.566936	-0.138123		0.419417	0.0198804	0.419441	0.0603656	0.419942	0.0800289	0.591993	0.0523855	0.451681	0.00328301	0.561199	0.0453704	0.60982	0.122066
		-0.408739	-0.0186423	-0.384276	-0.0643021	-0.384741	-0.0864302	-0.557143	-0.0563887	-0.416008	-0.00201008	-0.526533	-0.0449676	-0.567735	-0.137757		0.419924	0.0198507	0.419923	0.0603225	0.420448	0.0798835	0.59281	0.0522753	0.450477	0.00229564	0.560183	0.0452112	0.61059	0.121694
		-0.409249	-0.0185717	-0.384775	-0.0642788	-0.385224	-0.0863658	-0.557946	-0.0563473	-0.414825	-0.00103464	-0.525561	-0.0447722	-0.568598	-0.137781		0.420421	0.0198214	0.420435	0.0602668	0.420955	0.0798631	0.593602	0.0521616	0.449269	0.00143083	0.559226	0.0449515	0.611397	0.121538
		-0.409746	-0.0185403	-0.385264	-0.0642178	-0.385737	-0.0863406	-0.558748	-0.056284	-0.413624	0.000136318	-0.524549	-0.0445491	-0.569365	-0.137433		0.420922	0.019817	0.420939	0.0602458	0.421438	0.079799	0.594416	0.0520567	0.44807	0.000475058	0.558205	0.0447518	0.612169	0.121315
		-0.410249	-0.0184637	-0.385775	-0.0641376	-0.386241	-0.0861856	-0.559538	-0.0562114	-0.412391	0.00123381	-0.523558	-0.0444161	-0.570175	-0.137551		0.42143	0.0198016	0.421433	0.0601486	0.421959	0.0797202	0.595226	0.0519049	0.446861	-0.000607843	0.557225	0.0444973	0.612948	0.12113
		-0.410742	-0.018426	-0.386294	-0.0641414	-0.386748	-0.0861702	-0.560365	-0.0561601	-0.411204	0.0023416	-0.522562	-0.0442326	-0.570962	-0.137454		0.421918	0.0197637	0.421933	0.0600612	0.422437	0.0796294	0.596016	0.0518089	0.445667	-0.0016154	0.55622	0.0443014	0.613773	0.120831
		-0.41125	-0.018393	-0.386773	-0.0639581	-0.387241	-0.0859722	-0.561148	-0.0560902	-0.409989	0.00349572	-0.521558	-0.0439758	-0.571764	-0.137219		0.422425	0.0197641	0.422408	0.0599522	0.422937	0.0795539	0.596805	0.051675	0.444464	-0.00268885	0.555212	0.0441041	0.614585	0.12044
		-0.411751	-0.0183333	-0.387262	-0.0638693	-0.387702	-0.0859683	-0.561951	-0.0560326	-0.408793	0.00469675	-0.520552	-0.043848	-0.57257	-0.137297		0.422912	0.0197254	0.422929	0.0599743	0.423437	0.0794736	0.597603	0.0515912	0.443262	-0.00375761	0.554195	0.0439016	0.615396	0.120406
		-0.412249	-0.0182885	-0.387767	-0.0639612	-0.388244	-0.0857872	-0.562746	-0.0559817	-0.407605	0.00592038	-0.519559	-0.0435921	-0.573381	-0.137362		0.423413	0.0197209	0.423424	0.0599132	0.423929	0.0793938	0.59841	0.0514757	0.442055	-0.00489651	0.553207	0.0436523	0.616194	0.120154
		-0.412763	-0.0182213	-0.388275	-0.0637516	-0.388714	-0.0857553	-0.563561	-0.0559654	-0.406417	0.00717928	-0.51856	-0.0434553	-0.574164	-0.137068		0.423916	0.0196952	0.423927	0.0597575	0.424439	0.0792928	0.599216	0.0513687	0.440855	-0.00608346	0.552201	0.0434998	0.616998	0.12002
		-0.413247	-0.018153	-0.388771	-0.0636603	-0.389247	-0.0855574	-0.564332	-0.0558538	-0.405211	0.00852207	-0.51753	-0.0433219	-0.574964	-0.137152		0.424415	0.0196521	0.42443	0.0597465	0.424935	0.0791976	0.600007	0.0512201	0.439652	-0.00725895	0.551219	0.0432572	0.61777	0.119632
		-0.413773	-0.0181178	-0.389257	-0.0635276	-0.389713	-0.0854068	-0.565137	-0.0558794	-0.404025	0.00988268	-0.516537	-0.0430493	-0.57577	-0.137		0.424908	0.0196423	0.424929	0.0596353	0.425414	0.0791304	0.600821	0.0511601	0.438472	-0.00850431	0.55021	0.0430818	0.618576	0.11951
		-0.414237	-0.0180577	-0.389768	-0.0634758	-0.390242	-0.0852458	-0.56594	-0.0558377	-0.402806	0.0112524	-0.515544	-0.0428772	-0.576542	-0.136897		0.425397	0.0195948	0.425428	0.0595894	0.425932	0.0790101	0.601613	0.0510288	0.437266	-0.0096977	0.549207	0.0427973	0.619374	0.119254
		-0.41476	-0.0180237	-0.390267	-0.0632656	-0.390707	-0.0850814	-0.566743	-0.0557456	-0.401607	0.0127363	-0.51454	-0.0427085	-0.57734	-0.137133		0.425919	0.0195832	0.425933	0.0594976	0.426422	0.0788724	0.602402	0.0509307	0.436066	-0.0110278	0.548212	0.0426386	0.620197	0.118989
		-0.415264	-0.0179668	-0.39076	-0.0631921	-0.391246	-0.0848849	-0.567546	-0.0556949	-0.400404	0.014193	-0.513562	-0.0424883	-0.57819	-0.136975		0.426397	0.0195453	0.426425	0.0594514	0.426924	0.078773	0.603212	0.0508244	0.434868	-0.0123003	0.547205	0.0423646	0.620964	0.118812
		-0.41575	-0.0179171	-0.39127	-0.0630918	-0.391728	-0.0847662	-0.568344	-0.0556437	-0.399192	0.0157868	-0.512557	-0.0423206	-0.578992	-0.137084		0.426909	0.0195122	0.426902	0.0592645	0.42739	0.0786673	0.604013	0.0507123	0.433658	-0.0137288	0.546199	0.0421854	0.621812	0.118688
		-0.416248	-0.0178693	-0.391762	-0.0629397	-0.392224	-0.084578	-0.569144	-0.055599	-0.398004	0.0173046	-0.511573	-0.0421366	-0.579805	-0.136946		0.427392	0.0194824	0.427413	0.0592147	0.427922	0.0785394	0.604819	0.0505926	0.432458	-0.0151633	0.54522	0.0419332	0.622553	0.118318
		-0.416743	-0.0178159	-0.392261	-0.0628701	-0.392696	-0.0844116	-0.569958	-0.0555407	-0.396793	0.0189611	-0.510583	-0.0419345	-0.580582	-0.136943		0.427879	0.0194509	0.427918	0.0591571	0.428391	0.0783726	0.605612	0.0505198	0.431258	-0.0166213	0.544229	0.0417783	0.623361	0.118146
		-0.417244	-0.0177623	-0.392764	-0.0627468	-0.393217	-0.0842442	-0.570766	-0.0555162	-0.395603	0.0205595	-0.50956	-0.0417501	-0.581419	-0.136748		0.428385	0.0194383	0.428405	0.058973	0.428938	0.0782501	0.60642	0.0503931	0.430049	-0.0180327	0.543223	0.0414957	0.624174	0.117963
		-0.417744	-0.0177101	-0.39326	-0.0626429	-0.393718	-0.0841862	-0.571567	-0.0554901	-0.394408	0.0223136	-0.50858	-0.0415299	-0.582164	-0.137004		0.428889	0.0193955	0.4289	0.0588344	0.429406	0.0781727	0.607229	0.050302	0.428867	-0.0195178	0.54223	0.0413122	0.624961	0.117718
		-0.418249	-0.0176504	-0.393755	-0.0625073	-0.394212	-0.0838443	-0.572367	-0.055474	-0.393222	0.0240305	-0.507585	-0.0413455	-0.582987	-0.136998		0.429401	0.0193642	0.429409	0.0588282	0.429904	0.0779566	0.608029	0.05019	0.427656	-0.0210513	0.541227	0.0410835	0.625719	0.117575
		-0.418743	-0.017591	-0.39424	-0.0623223	-0.394693	-0.0837531	-0.573158	-0.0554098	-0.392029	0.0257343	-0.506601	-0.0411872	-0.583783	-0.137007		0.429892	0.019328	0.429904	0.0586623	0.430398	0.0778578	0.608814	0.050112	0.426475	-0.0226643	0.540221	0.0412679	0.626579	0.11727
		-0.419239	-0.0175456	-0.394723	-0.0622	-0.395211	-0.0835192	-0.573947	-0.0553598	-0.390815	0.0277502	-0.50558	-0.0409775	-0.584558	-0.136904		0.430399	0.019305	0.43041	0.0585706	0.430919	0.0777061	0.609608	0.0499818	0.42528	-0.0242217	0.539227	0.0406509	0.627385	0.117115
		-0.419723	-0.0175002	-0.395228	-0.0620549	-0.39568	-0.0833872	-0.574752	-0.0553821	-0.389616	0.0295672	-0.504574	-0.0407845	-0.585389	-0.137192		0.430898	0.0192475	0.430924	0.0585006	0.431399	0.0775398	0.610424	0.049893	0.42408	-0.0259001	0.538219	0.0404257	0.628145	0.116883
		-0.420246	-0.017457	-0.395748	-0.0619716	-0.396205	-0.0831572	-0.57554	-0.0553601	-0.388436	0.0315104	-0.503565	-0.0405843	-0.586176	-0.137116		0.431395	0.0192331	0.431416	0.0583696	0.431932	0.0773609	0.611186	0.0497869	0.422878	-0.0275541	0.537227	0.0401894	0.628945	0.116734
		-0.420748	-0.0173967	-0.396244	-0.0617616	-0.396689	-0.0830458	-0.576345	-0.0553486	-0.387231	0.0335578	-0.50257	-0.0404599	-0.586976	-0.136882		0.431892	0.0191857	0.431893	0.0581576	0.432402	0.0772633	0.612016	0.0496774	0.421694	-0.0292383	0.536249	0.0399886	0.629749	0.116473
		-0.421244	-0.0173473	-0.396733	-0.0615724	-0.397199	-0.0827845	-0.577156	-0.0553776	-0.386031	0.0355459	-0.501577	-0.0401921	-0.587772	-0.137255		0.432384	0.0191516	0.432415	0.0581636	0.432913	0.0770819	0.612817	0.0495918	0.420508	-0.0310266	0.535227	0.0397801	0.630549	0.116229
		-0.421724	-0.0173069	-0.397239	-0.0615196	-0.39768	-0.0825548	-0.57794	-0.0553357	-0.384828	0.0376459	-0.500562	-0.0399619	-0.588572	-0.137221		0.43289	0.0191217	0.432905	0.0579045	0.433394	0.0769759	0.613638	0.0494916	0.419295	-0.0328014	0.534257	0.0395819	0.631353	0.1162
		-0.422234	-0.0172604	-0.397708	-0.0613086	-0.39819	-0.082287	-0.578752	-0.055348	-0.383623	0.0398059	-0.499571	-0.0397741	-0.589357	-0.13728		0.433387	0.0190749	0.4334	0.0578839	0.433926	0.0767331	0.614433	0.0493762	0.418098	-0.0346354	0.533249	0.0393408	0.632128	0.115863
		-0.422748	-0.0172072	-0.398243	-0.0612377	-0.39868	-0.0821587	-0.57957	-0.055305	-0.382424	0.0419451	-0.498576	-0.0395711	-0.590153	-0.137417		0.433886	0.0190277	0.433903	0.0577349	0.43441	0.0766048	0.615243	0.0492743	0.416869	-0.0366058	0.53222	0.0390845	0.632951	0.115643
		-0.423259	-0.0171607	-0.398749	-0.0609622	-0.3992	-0.0819681	-0.580377	-0.0553759	-0.381227	0.0442278	-0.497569	-0.0393304	-0.590959	-0.137536		0.434384	0.0189941	0.434394	0.0576612	0.434912	0.0763967	0.616028	0.0491705	0.415667	-0.0383869	0.531239	0.0388948	0.633783	0.115617
		-0.423752	-0.0170959	-0.399234	-0.0609306	-0.399687	-0.0818492	-0.581173	-0.0552923	-0.38002	0.0464999	-0.496545	-0.0391898	-0.591748	-0.137724		0.434877	0.0189592	0.434878	0.057518	0.435384	0.0762726	0.616817	0.049075	0.41447	-0.0403022	0.530229	0.0386493	0.634364	0.115451
		-0.424239	-0.0170412	-0.399741	-0.0607753	-0.400199	-0.0815876	-0.581979	-0.0552772	-0.378805	0.048862	-0.495577	-0.0389577	-0.592546	-0.137619		0.435372	0.0189113	0.435375	0.0573453	0.435903	0.0760758	0.617621	0.049019	0.413275	-0.0421996	0.529249	0.0384556	0.634746	0.115245
		-0.424751	-0.0170105	-0.400243	-0.0605664	-0.400695	-0.0813261	-0.582767	-0.0553037	-0.377621	0.0512691	-0.494573	-0.038759	-0.593352	-0.13786		0.435869	0.0188805	0.435885	0.057308	0.436392	0.0758962	0.618427	0.0488953	0.412089	-0.0441709	0.528253	0.0381783	0.635181	0.115108
		-0.425264	-0.0169508	-0.400721	-0.0604107	-0.401206	-0.0810701	-0.583591	-0.0553526	-0.376425	0.0535977	-0.493568	-0.0385216	-0.594152	-0.137818		0.436388	0.0188279	0.436395	0.0571345	0.436917	0.0757227	0.619207	0.0488233	0.410883	-0.0461158	0.527259	0.0379919	0.634845	0.106472
		-0.425778	-0.0169234	-0.401237	-0.0602811	-0.401685	-0.0808407	-0.584382	-0.0553037	-0.375244	0.0559869	-0.492586	-0.0383668	-0.594925	-0.137963		0.43688	0.0187823	0.436887	0.0570304	0.437422	0.0755665	0.620011	0.0487164	0.409691	-0.0481567	0.52624	0.0377677	0.634204	0.104762
		-0.426266	-0.0168681	-0.401732	-0.0600733	-0.402218	-0.080655	-0.585171	-0.0553707	-0.374017	0.0584989	-0.491584	-0.0381351	-0.595735	-0.138233		0.437376	0.018755	0.43741	0.0568829	0.437933	0.0753498	0.620801	0.0486117	0.408481	-0.0501828	0.52525	0.0375252	0.633405	0.102926
		-0.426753	-0.016795	-0.402233	-0.0599385	-0.402701	-0.0804179	-0.585974	-0.0554204	-0.372814	0.0611322	-0.490584	-0.0379197	-0.596524	-0.138363		0.437909	0.0187003	0.437898	0.0566427	0.438396	0.0751379	0.621604	0.0485198	0.407271	-0.0522258	0.524251	0.0372686	0.632544	0.1015
		-0.427244	-0.0167506	-0.402734	-0.0597915	-0.403215	-0.0801495	-0.586763	-0.0553257	-0.371625	0.0636024	-0.48958	-0.03767	-0.597366	-0.138567		0.438402	0.0186593	0.438403	0.0565677	0.438924	0.0749955	0.622422	0.0484289	0.406066	-0.0542618	0.523262	0.0370608	0.631807	0.10048
		-0.427749	-0.0167171	-0.403226	-0.0596381	-0.403685	-0.0798976	-0.587562	-0.0553781	-0.370409	0.0662867	-0.488565	-0.0374493	-0.598151	-0.138519		0.438899	0.0186211	0.438914	0.0564633	0.439408	0.0748199	0.623208	0.0483821	0.404873	-0.0563627	0.522218	0.0368043	0.630954	0.0991495
		-0.428253	-0.0166683	-0.403749	-0.0594157	-0.404214	-0.0797059	-0.58834	-0.0554342	-0.369221	0.0688441	-0.487558	-0.037231	-0.59872	-0.138912		0.439396	0.0185864	0.439403	0.0562608	0.439937	0.07463	0.624027	0.0483048	0.403679	-0.0585102	0.521242	0.0365752	0.630195	0.098244
		-0.42875	-0.0166119	-0.40425	-0.0592889	-0.404693	-0.0795099	-0.589145	-0.0554802	-0.36801	0.0714932	-0.486541	-0.0370156	-0.599163	-0.139072		0.439874	0.0185449	0.439926	0.0561813	0.440421	0.0744461	0.624824	0.0481896	0.402493	-0.0605339	0.520244	0.036325	0.629397	0.0973976
		-0.429252	-0.0165786	-0.404745	-0.0591687	-0.405212	-0.0793391	-0.589944	-0.0554922	-0.366835	0.0740696	-0.485565	-0.0367516	-0.599548	-0.138771		0.440398	0.0185058	0.440409	0.0559858	0.440929	0.0741973	0.625631	0.0480765	0.401285	-0.0625882	0.519191	0.0358933	0.628591	0.096553
		-0.429739	-0.0165134	-0.405252	-0.0589385	-0.405695	-0.0790102	-0.590741	-0.0555609	-0.365637	0.0767919	-0.484583	-0.0365919	-0.599258	-0.125281		0.440893	0.0184592	0.44091	0.0559162	0.44141	0.0740516	0.626407	0.048021	0.400093	-0.0647716	0.51818	0.035798	0.627799	0.0958248
		-0.430252	-0.016476	-0.405737	-0.0587938	-0.4062	-0.0787512	-0.591539	-0.0555958	-0.364436	0.0793973	-0.483617	-0.0363565	-0.598634	-0.115849		0.4414	0.0184156	0.441401	0.0557563	0.441913	0.0737868	0.627216	0.0479106	0.398894	-0.0669379	0.5172	0.0355446	0.627016	0.0951042
		-0.430745	-0.0164274	-0.40623	-0.0586076	-0.406702	-0.078494	-0.592343	-0.0556153	-0.363222	0.0822192	-0.482596	-0.0360991	-0.597771	-0.110488		0.441903	0.0183682	0.441911	0.0555835	0.442398	0.0736336	0.628003	0.0478297	0.397657	-0.0690804	0.516199	0.0352879	0.626208	0.0941891
		-0.431251	-0.0163758	-0.406734	-0.0584055	-0.40719	-0.0783277	-0.59313	-0.0557051	-0.362025	0.0850212	-0.481586	-0.0357574	-0.596963	-0.107558		0.4424	0.0183289	0.442395	0.0554266	0.442897	0.0734833	0.628798	0.0477443	0.396464	-0.0711898	0.515184	0.035061	0.625385	0.0936649
		-0.431732	-0.0163176	-0.407236	-0.0582307	-0.407723	-0.0781159	-0.593929	-0.055688	-0.360817	0.0876863	-0.480549	-0.035502	-0.596176	-0.104771		0.442893	0.0182788	0.442899	0.0552593	0.443407	0.0732497	0.629594	0.0476488	0.395274	-0.0732858	0.514183	0.0348048	0.624597	0.0929557
		-0.432247	-0.0162887	-0.407735	-0.0580296	-0.408186	-0.0778479	-0.594727	-0.0557701	-0.359628	0.0903271	-0.479525	-0.0353156	-0.595389	-0.102851		0.443384	0.0182327	0.443396	0.0551738	0.443904	0.0730858	0.630397	0.0475655	0.394058	-0.0753899	0.513179	0.034544	0.623764	0.0923438
		-0.432753	-0.0162276	-0.408232	-0.0578956	-0.408701	-0.0775762	-0.595524	-0.0558513	-0.358419	0.093108	-0.47851	-0.0351259	-0.594591	-0.101103		0.443899	0.0181882	0.44388	0.0550263	0.444387	0.0728338	0.6312	0.0474808	0.392859	-0.0775746	0.512195	0.0342675	0.623006	0.0918252
		-0.43322	-0.016191	-0.40874	-0.0577151	-0.409194	-0.0773594	-0.596322	-0.0558775	-0.35722	0.0957424	-0.477518	-0.0348276	-0.59381	-0.0993719		0.444379	0.0181379	0.444379	0.0548564	0.4449	0.0726921	0.631997	0.0473794	0.391684	-0.0795519	0.511184	0.0340218	0.622188	0.0912343
		-0.433707	-0.016146	-0.409234	-0.0575429	-0.409697	-0.0771328	-0.597114	-0.0559451	-0.356019	0.0985616	-0.476531	-0.0345702	-0.592943	-0.0978583		0.4449	0.0181067	0.444897	0.0547256	0.445406	0.0724834	0.6328	0.0473105	0.390487	-0.0816708	0.510184	0.0337707	0.621432	0.0906833
		-0.434212	-0.0160914	-0.409731	-0.0574242	-0.410196	-0.0768488	-0.597931	-0.0560483	-0.354843	0.101193	-0.475531	-0.0343319	-0.592193	-0.096867		0.445388	0.0180554	0.445397	0.054592	0.445907	0.0722886	0.633626	0.0472057	0.389275	-0.0837392	0.509217	0.0334628	0.620607	0.0900504
		-0.434734	-0.0160508	-0.410225	-0.0572204	-0.410701	-0.0765898	-0.598705	-0.0561298	-0.35363	0.104015	-0.474509	-0.0340078	-0.591385	-0.0954925		0.445874	0.0180101	0.445894	0.054425	0.44641	0.0720665	0.634389	0.047155	0.388075	-0.0857276	0.508225	0.0332244	0.619813	0.0895433
		-0.435236	-0.0160135	-0.410733	-0.0570433	-0.411193	-0.0763474	-0.599113	-0.056309	-0.352448	0.10666	-0.473532	-0.0338244	-0.590591	-0.0942896		0.446379	0.0179648	0.446399	0.0542856	0.446908	0.0718563	0.634765	0.0471467	0.386876	-0.0877557	0.507215	0.0328988	0.619015	0.0890934
		-0.435721	-0.0159593	-0.411242	-0.0568706	-0.411682	-0.0761564	-0.599193	-0.0557371	-0.351236	0.109194	-0.472529	-0.0335046	-0.589769	-0.0933574		0.446879	0.0179064	0.446906	0.0540927	0.447415	0.0716495	0.634857	0.0468088	0.385666	-0.0898144	0.506187	0.0327083	0.618209	0.0885539
		-0.436211	-0.0159172	-0.411743	-0.0566734	-0.412207	-0.0759292	-0.599136	-0.0534228	-0.350065	0.111609	-0.47157	-0.0332739	-0.588994	-0.0924842		0.447385	0.0178695	0.447414	0.0540244	0.447921	0.071413	0.634769	0.0457714	0.384473	-0.091677	0.505215	0.0323177	0.61743	0.0880049
		-0.436736	-0.0158717	-0.412233	-0.0565116	-0.4127	-0.075654	-0.59867	-0.0499057	-0.348858	0.114113	-0.47056	-0.0329975	-0.588181	-0.0915387		0.447894	0.017822	0.447891	0.0537898	0.448413	0.0712251	0.634349	0.0445704	0.383273	-0.0936581	0.504215	0.0320927	0.616609	0.0876103
		-0.437222	-0.0158277	-0.412745	-0.0563137	-0.413195	-0.0753964	-0.597853	-0.0477526	-0.347651	0.116732	-0.469552	-0.0326767	-0.587382	-0.0904921		0.448402	0.017778	0.448411	0.0537162	0.448893	0.071	0.633551	0.0437254	0.382079	-0.0956308	0.503228	0.0317202	0.615835	0.0870994
		-0.437711	-0.0157893	-0.413242	-0.0562101	-0.413705	-0.0751858	-0.597061	-0.0465391	-0.346463	0.119102	-0.468542	-0.0322897	-0.586649	-0.0898859		0.448888	0.0177259	0.448904	0.0535062	0.449409	0.0708172	0.632723	0.043166	0.380867	-0.0975107	0.502243	0.0314576	0.615031	0.0866628
		-0.43823	-0.0157524	-0.413749	-0.0559625	-0.414214	-0.0749027	-0.596265	-0.0455535	-0.345255	0.121442	-0.467546	-0.0320719	-0.585769	-0.0888107		0.449406	0.0176959	0.449395	0.0532958	0.449919	0.0706349	0.631919	0.0427102	0.379684	-0.0992381	0.5012	0.0311176	0.614248	0.0860528
		-0.438712	-0.0156969	-0.414234	-0.0557247	-0.414696	-0.0746441	-0.595455	-0.0447208	-0.344027	0.123862	-0.466556	-0.0317941	-0.585009	-0.0884313		0.449883	0.0176433	0.449903	0.0531925	0.450411	0.0704139	0.631124	0.0423353	0.378465	-0.101027	0.500213	0.0307798	0.613427	0.0857649
		-0.439202	-0.0156448	-0.414723	-0.0555831	-0.415213	-0.0744134	-0.594664	-0.0440525	-0.342818	0.126027	-0.465554	-0.0314643	-0.584231	-0.0876306		0.450406	0.0176047	0.450405	0.0530586	0.450907	0.0701738	0.630332	0.0419746	0.377267	-0.102763	0.499204	0.0305202	0.612642	0.0853379
		-0.43971	-0.0156122	-0.415244	-0.0555042	-0.415699	-0.0741553	-0.593861	-0.0434976	-0.341635	0.128077	-0.464558	-0.0311216	-0.583449	-0.0868319		0.450899	0.0175643	0.450908	0.0529318	0.451398	0.0699707	0.62953	0.041667	0.376047	-0.104398	0.498215	0.0301267	0.611831	0.084806
		-0.44022	-0.015574	-0.415743	-0.0552548	-0.416193	-0.0738777	-0.593058	-0.04291	-0.340427	0.130017	-0.463557	-0.031585	-0.582607	-0.0863648		0.451397	0.0175011	0.451388	0.0527183	0.451891	0.0697148	0.628741	0.0413662	0.374862	-0.106028	0.497206	0.0298846	0.611025	0.0843275
		-0.440711	-0.0155365	-0.416223	-0.0550521	-0.416709	-0.0736944	-0.592255	-0.0424692	-0.339246	0.132074	-0.462565	-0.0305136	-0.581816	-0.0858005		0.45188	0.0174611	0.45189	0.0526291	0.452384	0.0695606	0.627939	0.0411003	0.37367	-0.107477	0.496228	0.0294582	0.610229	0.0840987
		-0.441215	-0.015492	-0.416738	-0.0549105	-0.417193	-0.0734101	-0.591469	-0.0419954	-0.338041	0.133823	-0.461547	-0.030186	-0.581035	-0.0849312		0.452402	0.0174179	0.452396	0.0524106	0.452913	0.0693371	0.627144	0.0408418	0.372472	-0.109065	0.495204	0.0291364	0.609402	0.0835249
		-0.441721	-0.0154436	-0.417226	-0.0548102	-0.417687	-0.0731629	-0.590677	-0.0416164	-0.336835	0.135582	-0.460509	-0.0297927	-0.580263	-0.0844813		0.452884	0.01737	0.452888	0.0522407	0.45338	0.0690918	0.626339	0.04059	0.371268	-0.110453	0.494193	0.0288072	0.608617	0.0831913
		-0.442241	-0.0154062	-0.417734	-0.0545261	-0.418204	-0.0729498	-0.589867	-0.0411953	-0.335631	0.137226	-0.459544	-0.0295132	-0.5794	-0.0840428		0.453391	0.0173235	0.453376	0.0521663	0.453894	0.0689402	0.625539	0.0403486	0.370062	-0.111872	0.493202	0.0284737	0.607805	0.0827605
		-0.442743	-0.0153551	-0.418221	-0.0544262	-0.418696	-0.0726852	-0.589082	-0.0408541	-0.334434	0.138683	-0.458517	-0.0291341	-0.578615	-0.0832364		0.453875	0.0172749	0.453882	0.0519753	0.454407	0.0686917	0.624742	0.0401407	0.368856	-0.113258	0.49219	0.0280414	0.607003	0.0823887
		-0.44323	-0.0153243	-0.418737	-0.0542427	-0.419186	-0.0724486	-0.588285	-0.0405137	-0.333231	0.140101	-0.457552	-0.0287901	-0.577787	-0.082737		0.454383	0.0172276	0.454378	0.0518407	0.4549	0.0684547	0.62394	0.0399016	0.367655	-0.114631	0.491205	0.0277605	0.606249	0.0820723
		-0.443727	-0.0152794	-0.419221	-0.0540501	-0.419692	-0.0722142	-0.587502	-0.040226	-0.332017	0.141483	-0.45657	-0.028428	-0.57701	-0.0823042		0.454882	0.0171903	0.454884	0.0516627	0.455401	0.0683162	0.623135	0.0397079	0.366465	-0.115746	0.490228	0.027255	0.605424	0.0812945
		-0.444242	-0.015242	-0.419715	-0.0538637	-0.420181	-0.0719857	-0.586702	-0.0398846	-0.330826	0.142485	-0.45555	-0.0280244	-0.576219	-0.0819134		0.455388	0.0171339	0.45538	0.0515943	0.455891	0.0680376	0.622361	0.0394793	0.365254	-0.116976	0.489215	0.0269635	0.604569	0.0811973
		-0.444727	-0.0151922	-0.420233	-0.0537164	-0.420683	-0.0717225	-0.585886	-0.0395842	-0.329638	0.143501	-0.454553	-0.0276472	-0.575407	-0.081351		0.455883	0.0170943	0.455899	0.0514205	0.456403	0.0678946	0.621533	0.0392795	0.364054	-0.117992	0.488215	0.0265342	0.60379	0.0808732
		-0.445229	-0.0151537	-0.420726	-0.0536003	-0.421184	-0.07149	-0.585087	-0.0393578	-0.328442	0.144566	-0.453555	-0.0272642	-0.57463	-0.0809564		0.456386	0.0170534	0.456383	0.0512333	0.45691	0.067638	0.620741	0.0391093	0.362872	-0.11893	0.487224	0.0261215	0.602921	0.0803813
		-0.445739	-0.0151222	-0.421211	-0.0533396	-0.42168	-0.0712961	-0.584299	-0.039106	-0.327242	0.145341	-0.452559	-0.0267889	-0.573769	-0.0806018		0.456891	0.0170007	0.456897	0.0510334	0.457412	0.067445	0.619954	0.0389029	0.361671	-0.119872	0.486221	0.0257147	0.602187	0.0801602
		-0.446235	-0.0150871	-0.421708	-0.0533198	-0.422184	-0.0710524	-0.583512	-0.038823	-0.326046	0.145979	-0.451539	-0.0264021	-0.572999	-0.0801062		0.457395	0.0169522	0.457394	0.0508875	0.457908	0.0672034	0.619132	0.0387158	0.360472	-0.120739	0.485225	0.0253248	0.601397	0.0799162
		-0.446732	-0.0150401	-0.422222	-0.0530297	-0.422701	-0.0707412	-0.582676	-0.0385355	-0.324839	0.146508	-0.450562	-0.0259397	-0.572188	-0.079601		0.457905	0.0169099	0.457901	0.050776	0.458417	0.0670343	0.61835	0.0385253	0.359252	-0.121579	0.484238	0.0248195	0.600576	0.0791975
		-0.447213	-0.0149927	-0.422722	-0.0529309	-0.423196	-0.0705848	-0.581893	-0.0382934	-0.323605	0.147072	-0.449542	-0.0254734	-0.571391	-0.079174		0.458396	0.0168569	0.458403	0.0506455	0.458908	0.0668102	0.617549	0.0383685	0.358053	-0.122245	0.483215	0.0244425	0.599741	0.0790945
		-0.447717	-0.0149602	-0.423242	-0.0527559	-0.423726	-0.0702824	-0.581086	-0.038096	-0.322417	0.147285	-0.448542	-0.0250371	-0.570561	-0.0788537		0.458914	0.0168212	0.458899	0.0505052	0.459422	0.0665851	0.616739	0.0381898	0.356851	-0.122945	0.48221	0.0239753	0.59896	0.0786408
		-0.448204	-0.0149224	-0.423726	-0.0525294	-0.424204	-0.0700982	-0.580291	-0.0378954	-0.321191	0.147511	-0.447548	-0.0246728	-0.569801	-0.0785296		0.459405	0.0167764	0.459406	0.05034	0.459892	0.0664588	0.615964	0.0380254	0.355635	-0.12358	0.481232	0.0234883	0.59816	0.0783949
		-0.44872	-0.0148848	-0.424253	-0.0523935	-0.424715	-0.0698309	-0.579504	-0.0376978	-0.320005	0.147571	-0.446554	-0.0241264	-0.569016	-0.0781655		0.459891	0.0167313	0.459898	0.0502142	0.460416	0.0662061	0.615169	0.0378416	0.35445	-0.124022	0.480207	0.0230408	0.59735	0.0779011
		-0.449212	-0.0148547	-0.424733	-0.052197	-0.425223	-0.0696612	-0.578677	-0.0374574	-0.31883	0.147417	-0.445564	-0.0236461	-0.568189	-0.0777194		0.460404	0.016685	0.460401	0.0500709	0.460893	0.0660099	0.614357	0.0376982	0.353251	-0.124481	0.479223	0.0224923	0.596577	0.0776667
		-0.449699	-0.0148071	-0.425248	-0.0520807	-0.425735	-0.0693567	-0.577882	-0.0372489	-0.317632	0.147279	-0.444571	-0.0231365	-0.567393	-0.0772409		0.460884	0.016641	0.460908	0.0498761	0.461424	0.0657685	0.613552	0.0375036	0.352054	-0.124949	0.478233	0.0220679	0.595771	0.0773826
		-0.450202	-0.0147651	-0.425755	-0.0518621	-0.426206	-0.0691311	-0.577056	-0.0370447	-0.316428	0.147122	-0.443555	-0.0225913	-0.5666	-0.0770312		0.461391	0.0165989	0.461395	0.0497671	0.46189	0.0656124	0.612743	0.0373666	0.350871	-0.125186	0.477215	0.0215284	0.594992	0.0769537
		-0.450714	-0.0147339	-0.426244	-0.051745	-0.426729	-0.0688774	-0.576271	-0.0369064	-0.315223	0.146741	-0.442565	-0.02211	-0.565737	-0.0760132		0.461888	0.0165554	0.461897	0.0495683	0.462412	0.0653761	0.611945	0.0372051	0.349659	-0.125525	0.476203	0.0210204	0.594179	0.0766811
		-0.451222	-0.0146989	-0.426741	-0.0515174	-0.427223	-0.0687187	-0.57547	-0.036767	-0.31403	0.146291	-0.44155	-0.0215896	-0.56495	-0.0760247		0.46238	0.0165096	0.462391	0.0494669	0.462898	0.0652235	0.61114	0.0370419	0.348467	-0.125766	0.475198	0.0204882	0.593384	0.0763455
		-0.451716	-0.0146578	-0.427239	-0.0513535	-0.427722	-0.0683598	-0.574669	-0.0365557	-0.312838	0.145843	-0.440546	-0.0210099	-0.56415	-0.0757883		0.462877	0.016468	0.462892	0.0493074	0.463426	0.0649529	0.610337	0.0369072	0.347261	-0.125851	0.474219	0.0199229	0.592517	0.0759281
		-0.452219	-0.0146209	-0.427739	-0.0511705	-0.428201	-0.0681954	-0.573883	-0.036372	-0.311637	0.145152	-0.439549	-0.0203795	-0.563358	-0.0755957		0.463384	0.01642	0.463385	0.0490999	0.463898	0.0647945	0.609551	0.0367512	0.346083	-0.125915	0.473218	0.0194262	0.59175	0.0757508
		-0.452729	-0.0145847	-0.428237	-0.0510877	-0.428723	-0.0679737	-0.573071	-0.0362129	-0.31043	0.144512	-0.438552	-0.0198702	-0.562558	-0.0752697		0.463865	0.0163763	0.463898	0.0490157	0.464419	0.0645152	0.608746	0.0365878	0.344881	-0.12591	0.472244	0.0187672	0.590982	0.0753237
		-0.45322	-0.014543	-0.428729	-0.0508917	-0.429181	-0.0677371	-0.572275	-0.0360422	-0.309238	0.143829	-0.437552	-0.0192933	-0.561767	-0.0749228		0.464394	0.0163264	0.464378	0.0488742	0.464904	0.0643874	0.607939	0.0364668	0.343676	-0.125954	0.471232	0.0182536	0.590186	0.0751083
		-0.453718	-0.0145082	-0.429232	-0.0507479	-0.429724	-0.067504	-0.571475	-0.0358961	-0.308041	0.14299	-0.436552	-0.018662	-0.560963	-0.0745453		0.464882	0.0162885	0.464893	0.0486891	0.465408	0.064167	0.607157	0.0363291	0.342477	-0.125779	0.470218	0.0176163	0.589395	0.0746889
		-0.454242	-0.0144724	-0.42975	-0.0505675	-0.43021	-0.0672531	-0.570685	-0.0357215	-0.306833	0.142117	-0.435559	-0.0179738	-0.56019	-0.074349		0.465403	0.0162379	0.465378	0.0485668	0.465902	0.0640065	0.606357	0.036154	0.341272	-0.125666	0.469219	0.0169375	0.588599	0.0744964
		-0.454714	-0.0144432	-0.430233	-0.0504283	-0.430722	-0.0670198	-0.569878	-0.0355718	-0.305629	0.14126	-0.434547	-0.0173258	-0.559363	-0.0739143		0.465888	0.016203	0.465885	0.0484246	0.466402	0.0637467	0.605539	0.0359631	0.340076	-0.125417	0.468215	0.0163904	0.587793	0.0741303
		-0.45522	-0.0143925	-0.430726	-0.0502353	-0.431196	-0.0668416	-0.569081	-0.0354557	-0.304435	0.140267	-0.433589	-0.0167695	-0.558534	-0.073575		0.466387	0.016162	0.466392	0.0483416	0.466882	0.063524	0.604755	0.0359045	0.338859	-0.12523	0.46723	0.0157265	0.586966	0.07377
		-0.455734	-0.0143714	-0.431233	-0.0500436	-0.431707	-0.0665638	-0.568274	-0.0352729	-0.303221	0.139252	-0.432575	-0.0160205	-0.55773	-0.0735044		0.466871	0.0161167	0.466876	0.0481357	0.467399	0.0633103	0.60394	0.0357444	0.337675	-0.124854	0.466231	0.0150205	0.586175	0.0734059
		-0.456224	-0.0143419	-0.431734	-0.0499472	-0.432176	-0.0663835	-0.56748	-0.0351816	-0.302033	0.138332	-0.431584	-0.0153683	-0.55697	-0.0730889		0.467379	0.016072	0.467381	0.0479678	0.467907	0.0631539	0.603138	0.0355887	0.336458	-0.124572	0.465232	0.014398	0.585347	0.0731695
		-0.456734	-0.0143071	-0.432232	-0.0498173	-0.43271	-0.0661219	-0.566696	-0.0350003	-0.300844	0.137184	-0.430577	-0.0145592	-0.556141	-0.0728734		0.467866	0.0160336	0.467867	0.0478403	0.468398	0.0629523	0.602344	0.0354714	0.335268	-0.124186	0.464241	0.0137116	0.58456	0.0729713
		-0.457212	-0.0142601	-0.432729	-0.0495934	-0.433181	-0.0659337	-0.565861	-0.0347971	-0.299637	0.136168	-0.429592	-0.0139044	-0.555359	-0.0723663		0.468367	0.0159888	0.468386	0.0476716	0.468872	0.0627439	0.601556	0.0353529	0.334068	-0.123754	0.463242	0.0130421	0.583789	0.0725538
		-0.457714	-0.0142262	-0.433219	-0.0494528	-0.433697	-0.065668	-0.565065	-0.0347226	-0.298428	0.135161	-0.428596	-0.0131231	-0.554536	-0.0724597		0.468883	0.0159549	0.468888	0.0475847	0.469409	0.0626057	0.60074	0.0351982	0.332878	-0.12331	0.462245	0.0121758	0.582981	0.0723193
		-0.45821	-0.0141929	-0.433719	-0.0492384	-0.434162	-0.0654711	-0.564265	-0.0346935	-0.297236	0.133984	-0.427576	-0.012316	-0.553755	-0.0718783		0.469372	0.01591	0.46938	0.0474714	0.469878	0.0623608	0.599948	0.0350741	0.331667	-0.12291	0.461251	0.011482	0.582225	0.0720867
		-0.458719	-0.0141774	-0.434206	-0.0491455	-0.434685	-0.0652567	-0.563475	-0.0345	-0.29603	0.132923	-0.426586	-0.0115597	-0.552977	-0.07168		0.469871	0.0158592	0.469878	0.0473145	0.470402	0.0621683	0.599164	0.0349399	0.330461	-0.122375	0.460231	0.0106659	0.581405	0.0716463
		-0.459222	-0.0141273	-0.434721	-0.0489965	-0.435191	-0.0650732	-0.562679	-0.034375	-0.294815	0.13184	-0.425581	-0.0106934	-0.552149	-0.0713293		0.470381	0.0158247	0.470384	0.0471839	0.470873	0.0619784	0.598337	0.0348019	0.329245	-0.121823	0.459242	0.00987951	0.580573	0.0714004
		-0.459691	-0.0140906	-0.435209	-0.0488331	-0.435694	-0.0647884	-0.561888	-0.034312	-0.293611	0.130692	-0.424578	-0.0098298	-0.551346	-0.0709823		0.470876	0.0157851	0.470864	0.0470031	0.471402	0.0617829	0.597544	0.0346889	0.328061	-0.12123	0.458235	0.00915481	0.579769	0.071063
		-0.460211	-0.0140595	-0.435707	-0.0487103	-0.436173	-0.0646584	-0.561076	-0.03412	-0.292422	0.129455	-0.423579	-0.0089971	-0.550554	-0.0709766		0.47138	0.015745	0.471385	0.0468926	0.471883	0.061623	0.596737	0.0345587	0.326855	-0.120618	0.457249	0.00820405	0.579005	0.0707771
		-0.460698	-0.0140204	-0.436197	-0.0485068	-0.436706	-0.0644119	-0.560298	-0.0340593	-0.291228	0.128391	-0.422554	-0.00816592	-0.549746	-0.0705324		0.471867	0.0157033	0.471879	0.0467595	0.47239	0.0613968	0.595949	0.034419	0.325663	-0.119966	0.456248	0.0074141	0.578218	0.070594
		-0.46121	-0.0139951	-0.436699	-0.0483382	-0.437177	-0.0642302	-0.559488	-0.0338708	-0.290032	0.127275	-0.421564	-0.00710103	-0.548971	-0.0702102		0.472378	0.0156587	0.472366	0.0465598	0.472879	0.0612628	0.595132	0.0343242	0.324484	-0.119257	0.455241	0.00664078	0.577405	0.0701823
		-0.461681	-0.01396	-0.437215	-0.0482315	-0.43769	-0.0639909	-0.55868	-0.0337868	-0.28882	0.126115	-0.4206	-0.00627795	-0.54818	-0.0701836		0.472881	0.015621	0.472876	0.0464835	0.473397	0.0610139	0.59435	0.0342057	0.323253	-0.118645	0.454228	0.00565381	0.576633	0.0700888
		-0.462224	-0.0139266	-0.437707	-0.0481229	-0.438158	-0.0637292	-0.55788	-0.0336697	-0.287627	0.124984	-0.419582	-0.00523474	-0.547415	-0.0698194		0.473356	0.0155828	0.473386	0.0463477	0.473889	0.060843	0.593532	0.0340596	0.322067	-0.117899	0.453245	0.00472612	0.575805	0.0696447
		-0.462711	-0.0138889	-0.438201	-0.0479832	-0.438688	-0.06358	-0.557065	-0.0335284	-0.286432	0.123786	-0.41857	-0.00423804	-0.546574	-0.0695011		0.473869	0.0155475	0.473889	0.0461664	0.474383	0.0606036	0.592731	0.0339547	0.320861	-0.117224	0.452255	0.00380068	0.57501	0.069475
		-0.463207	-0.0138564	-0.438701	-0.0478012	-0.439185	-0.0633602	-0.55628	-0.0334157	-0.285228	0.122766	-0.417575	-0.00331589	-0.545788	-0.0691846		0.474372	0.0154947	0.474369	0.046049	0.474845	0.0604961	0.591914	0.0338234	0.319653	-0.116501	0.451269	0.0028911	0.57416	0.0689755
		-0.463723	-0.0138303	-0.439216	-0.0476849	-0.439679	-0.063177	-0.555466	-0.0333119	-0.284018	0.121648	-0.416572	-0.00213389	-0.544934	-0.0689959		0.474861	0.0154618	0.474877	0.0459612	0.475404	0.0602622	0.591135	0.033705	0.318438	-0.115714	0.450249	0.00182144	0.57337	0.0688383
		-0.464223	-0.0137867	-0.439708	-0.0474402	-0.440174	-0.0629035	-0.554666	-0.0331693	-0.282819	0.12057	-0.415568	-0.00111446	-0.544138	-0.0687709		0.475364	0.0154134	0.475375	0.0458038	0.475855	0.0600736	0.590336	0.0335671	0.317255	-0.114953	0.449252	0.000813782	0.572596	0.0684818
		-0.46473	-0.0137636	-0.440195	-0.0473258	-0.440674	-0.0627696	-0.553875	-0.0330844	-0.281629	0.119518	-0.414579	-3.30733e-05	-0.543368	-0.0685345		0.475853	0.0153742	0.475871	0.0457092	0.476394	0.0599168	0.58954	0.0334688	0.316065	-0.114181	0.448266	-0.00016995	0.571802	0.0683178
		-0.465214	-0.0137468	-0.440711	-0.047163	-0.441172	-0.0625119	-0.553072	-0.0329479	-0.280425	0.118431	-0.41357	0.00110007	-0.542549	-0.0682391		0.476353	0.0153392	0.476368	0.0455345	0.476894	0.059761	0.588739	0.0333498	0.314858	-0.113436	0.447244	-0.00123175	0.570996	0.0680033
		-0.4657	-0.0137038	-0.441212	-0.0470772	-0.441674	-0.0623783	-0.552269	-0.0328761	-0.279223	0.117422	-0.412576	0.00227106	-0.541766	-0.0681952		0.476887	0.0152994	0.476879	0.0453957	0.477409	0.0595718	0.587941	0.0332293	0.313665	-0.112658	0.446231	-0.00241937	0.570177	0.0676773
		-0.466211	-0.0136656	-0.441711	-0.0470274	-0.442179	-0.0621667	-0.551461	-0.0327602	-0.278028	0.11637	-0.411591	0.00345072	-0.540976	-0.0679359		0.477365	0.0152665	0.477382	0.0452507	0.477896	0.0594484	0.587143	0.0331019	0.312457	-0.111843	0.445231	-0.00348436	0.569413	0.0675095
		-0.466698	-0.0136355	-0.442225	-0.0468097	-0.4427	-0.0620083	-0.550662	-0.0326532	-0.276819	0.115363	-0.410583	0.00467003	-0.540177	-0.0675242		0.477857	0.01522	0.477881	0.0451497	0.478402	0.0592005	0.586343	0.0329971	0.311244	-0.111061	0.444229	-0.00470996	0.568582	0.067113
		-0.467222	-0.0136166	-0.442716	-0.0466314	-0.443185	-0.0617358	-0.549869	-0.0325536	-0.275624	0.114281	-0.409576	0.00578149	-0.53936	-0.0673679		0.478379	0.0151873	0.478382	0.0450199	0.47891	0.0589862	0.585531	0.0328767	0.310071	-0.110231	0.443245	-0.00580684	0.567805	0.0669281
		-0.467705	-0.0135744	-0.443224	-0.0465288	-0.443686	-0.061589	-0.549067	-0.0324185	-0.274445	0.113263	-0.408596	0.0073286	-0.538583	-0.0670533		0.47889	0.0151463	0.478885	0.0449433	0.479399	0.0588241	0.584728	0.0327609	0.308876	-0.10938	0.442244	-0.00706538	0.56699	0.0665278
		-0.468211	-0.0135625	-0.443731	-0.0463932	-0.444191	-0.0614023	-0.548267	-0.0323197	-0.273218	0.112342	-0.407612	0.00855134	-0.537767	-0.066794		0.479377	0.015111	0.479385	0.044763	0.479921	0.0586923	0.583925	0.032674	0.30767	-0.108603	0.441253	-0.008205	0.566207	0.0664229
		-0.468704	-0.0135179	-0.444216	-0.0462119	-0.444682	-0.0611576	-0.547475	-0.0322316	-0.272035	0.111335	-0.406622	0.00977928	-0.536979	-0.066632		0.479885	0.0150635	0.479871	0.0446351	0.480387	0.0584572	0.583149	0.0325577	0.306473	-0.107808	0.440238	-0.00945129	0.565392	0.0660073
		-0.469195	-0.0134887	-0.444711	-0.0461313	-0.44519	-0.0609743	-0.54668	-0.0320897	-0.270823	0.110374	-0.405587	0.0113283	-0.536152	-0.0663994		0.480388	0.0150354	0.48038	0.0445624	0.480888	0.0583018	0.582331	0.0324591	0.305267	-0.107014	0.439266	-0.0107833	0.564601	0.0658891
		-0.469705	-0.0134607	-0.445217	-0.04597	-0.445698	-0.0607844	-0.545874	-0.0320552	-0.269645	0.109417	-0.404575	0.0126777	-0.535384	-0.0662278		0.480888	0.0149937	0.480886	0.0443333	0.48139	0.0581588	0.581539	0.0323247	0.304075	-0.106165	0.438249	-0.0120412	0.563784	0.0655669
		-0.470202	-0.0134308	-0.445723	-0.0458822	-0.446179	-0.0605756	-0.545062	-0.0319076	-0.268433	0.108575	-0.403601	0.0140789	-0.534548	-0.0658618		0.481376	0.0149554	0.481379	0.0442759	0.481869	0.0579346	0.580751	0.0322236	0.302866	-0.105343	0.437236	-0.0133604	0.563035	0.0653248
		-0.470696	-0.0133952	-0.446227	-0.0457313	-0.446692	-0.0603807	-0.5443	-0.0318367	-0.267225	0.107638	-0.402599	0.0156193	-0.533761	-0.0656311		0.481874	0.0149205	0.481884	0.0441826	0.482365	0.0577794	0.579956	0.032112	0.301675	-0.10459	0.436231	-0.0147728	0.562185	0.0648921
		-0.471198	-0.0133632	-0.446704	-0.0455622	-0.447198	-0.0602129	-0.543477	-0.0317095	-0.266024	0.106776	-0.401603	0.0170877	-0.532969	-0.0654596		0.482372	0.0148886	0.482382	0.0440596	0.482872	0.0576413	0.579153	0.0320044	0.300458	-0.103794	0.435218	-0.0160996	0.561379	0.0648406
		-0.4717	-0.0133384	-0.447207	-0.0454895	-0.447677	-0.060024	-0.54268	-0.0316295	-0.264826	0.105864	-0.400588	0.0187411	-0.532163	-0.0650821		0.482876	0.01485	0.482878	0.0438874	0.483374	0.0574454	0.578339	0.0318766	0.299244	-0.102953	0.434226	-0.0178979	0.560604	0.0644117
		-0.472204	-0.0133206	-0.447706	-0.0453183	-0.448194	-0.0598457	-0.541889	-0.0315088	-0.263621	0.105094	-0.399584	0.0203745	-0.531336	-0.0649506		0.48337	0.0148131	0.48338	0.0437395	0.483878	0.0572624	0.577573	0.0317902	0.298063	-0.102138	0.43322	-0.0193099	0.55981	0.0641963
		-0.472687	-0.013279	-0.448202	-0.0451959	-0.448682	-0.0596839	-0.541066	-0.031409	-0.262427	0.104178	-0.398582	0.0219703	-0.530563	-0.0647523		0.483864	0.0147728	0.483881	0.04371	0.484396	0.0571333	0.576768	0.0316738	0.296849	-0.101381	0.432204	-0.0207311	0.559027	0.0639542
		-0.473189	-0.01326	-0.4487	-0.0450772	-0.449181	-0.0594853	-0.54028	-0.031332	-0.261227	0.103353	-0.397584	0.0236995	-0.529739	-0.0645197		0.484354	0.0147343	0.484371	0.043498	0.48488	0.0569436	0.57596	0.0315679	0.295644	-0.100618	0.431201	-0.0222488	0.558189	0.0636701
		-0.473681	-0.0132287	-0.449218	-0.0449154	-0.449683	-0.0592526	-0.539446	-0.0312402	-0.260024	0.102607	-0.396579	0.0257412	-0.528943	-0.0641251		0.484862	0.0147014	0.48487	0.0433677	0.485363	0.0567637	0.575156	0.0314849	0.294437	-0.0998083	0.430203	-0.0237392	0.557429	0.0634375
		-0.474182	-0.0132058	-0.44971	-0.0447512	-0.450197	-0.0591209	-0.538664	-0.0311429	-0.258827	0.101703	-0.395564	0.0274206	-0.528181	-0.0642586		0.485357	0.0146733	0.485364	0.0433136	0.485863	0.0566139	0.574366	0.0313544	0.29326	-0.0990546	0.429203	-0.0252871	0.556581	0.0631745
		-0.474683	-0.0131692	-0.450202	-0.0446391	-0.45068	-0.0589641	-0.537878	-0.0310904	-0.257619	0.100972	-0.394556	0.0292196	-0.527318	-0.0638201		0.485884	0.0146336	0.485877	0.0431331	0.486384	0.0564568	0.573555	0.0312499	0.292059	-0.0982891	0.428224	-0.0268029	0.5558	0.0627589
		-0.475201	-0.0131542	-0.450715	-0.0446084	-0.451181	-0.0587816	-0.537075	-0.0309412	-0.25643	0.100152	-0.393578	0.0308528	-0.526564	-0.0634808		0.486373	0.0145957	0.486376	0.0430681	0.486894	0.056259	0.57273	0.0311286	0.290858	-0.0975223	0.427213	-0.0284531	0.555009	0.0627341
		-0.475706	-0.013127	-0.451191	-0.0443566	-0.451685	-0.0585502	-0.536277	-0.0308873	-0.255221	0.0994577	-0.392576	0.0326735	-0.525741	-0.0633874		0.486885	0.0145678	0.48688	0.0429952	0.48739	0.0561284	0.571932	0.0310205	0.289658	-0.0967672	0.42623	-0.0300969	0.554163	0.0623357
		-0.476208	-0.0130902	-0.451706	-0.0442983	-0.452174	-0.0583882	-0.535473	-0.0307119	-0.254017	0.0986954	-0.391582	0.0347232	-0.524939	-0.0630881		0.48737	0.0145304	0.487379	0.042914	0.487858	0.0559592	0.571135	0.030934	0.288457	-0.0960172	0.425231	-0.0318572	0.55339	0.0620707
		-0.476692	-0.0130617	-0.452189	-0.0441232	-0.452692	-0.0582395	-0.534699	-0.0306783	-0.252822	0.0980154	-0.390585	0.0366085	-0.524194	-0.0629641		0.487861	0.0144943	0.487886	0.042683	0.488378	0.0557739	0.570319	0.0308511	0.287238	-0.0952902	0.424227	-0.0336509	0.552628	0.0618438
		-0.477199	-0.0130336	-0.45271	-0.0440366	-0.453203	-0.0580548	-0.533877	-0.0305907	-0.251631	0.0972571	-0.389593	0.0386106	-0.523331	-0.0625962		0.488358	0.0144625	0.488384	0.0426029	0.488888	0.0556339	0.569529	0.0307559	0.28606	-0.094559	0.423227	-0.0352656	0.551795	0.0616627
		-0.477677	-0.0130089	-0.453215	-0.0438712	-0.453677	-0.0578196	-0.53309	-0.0304799	-0.250447	0.0964778	-0.388588	0.0406697	-0.522535	-0.062682		0.488861	0.0144296	0.48888	0.0424997	0.489375	0.0554878	0.568729	0.0306604	0.284884	-0.0938242	0.422237	-0.0371181	0.551003	0.0613501
		-0.478197	-0.012987	-0.453708	-0.0437403	-0.454174	-0.0576967	-0.53227	-0.030341	-0.249235	0.0958432	-0.387592	0.0427193	-0.521761	-0.0621158		0.48936	0.0144023	0.48938	0.0423495	0.489877	0.0553175	0.567937	0.0305716	0.283676	-0.0931104	0.421223	-0.0389614	0.550191	0.0610431
		-0.478691	-0.0129658	-0.45421	-0.0436769	-0.454678	-0.0574998	-0.531469	-0.0303408	-0.248037	0.0951453	-0.386589	0.0448624	-0.520961	-0.062152		0.489872	0.0143623	0.489871	0.0422268	0.490366	0.0551326	0.56715	0.0304514	0.282486	-0.0924156	0.420225	-0.0407249	0.549397	0.0607114
		-0.479193	-0.0129366	-0.454713	-0.0434811	-0.455184	-0.0573641	-0.530676	-0.0302467	-0.24682	0.0944882	-0.385587	0.0469592	-0.520159	-0.0618089		0.490387	0.0143319	0.49038	0.0421456	0.490894	0.0550228	0.566361	0.0303656	0.281263	-0.091703	0.419225	-0.0426229	0.548595	0.0606314
		-0.479689	-0.0129066	-0.455212	-0.043411	-0.455669	-0.0572491	-0.529876	-0.0301551	-0.245625	0.0938701	-0.384579	0.0492529	-0.519369	-0.0616735		0.490867	0.0142845	0.490869	0.0420184	0.491387	0.0548459	0.565541	0.0302316	0.28004	-0.0910784	0.418233	-0.0445474	0.547806	0.0602825
		-0.480201	-0.0128803	-0.455719	-0.0433508	-0.456185	-0.0570213	-0.52909	-0.0300654	-0.244411	0.0932266	-0.383593	0.0514154	-0.518559	-0.0612961		0.491359	0.0142632	0.491361	0.0419227	0.491872	0.0546787	0.56475	0.0301569	0.278852	-0.0903968	0.417202	-0.0464181	0.546975	0.0599813
		-0.480699	-0.0128574	-0.456202	-0.0431233	-0.456675	-0.0569033	-0.528278	-0.0299908	-0.243197	0.0925941	-0.382572	0.0536272	-0.517762	-0.0612141		0.491875	0.0142246	0.49187	0.0418143	0.492375	0.0545376	0.563944	0.0300341	0.277639	-0.0897431	0.416209	-0.0483223	0.546194	0.0596858
		-0.481219	-0.0128385	-0.456725	-0.0430926	-0.457181	-0.0566223	-0.52747	-0.0298738	-0.242016	0.0919924	-0.381579	0.0561247	-0.516964	-0.0608728		0.492353	0.0141952	0.492365	0.041741	0.49288	0.0543911	0.563152	0.029962	0.276452	-0.0890339	0.415216	-0.0503567	0.545404	0.0596267
		-0.481706	-0.0127994	-0.4572	-0.0429106	-0.457636	-0.0565333	-0.52667	-0.0297627	-0.240812	0.0913914	-0.380569	0.0583605	-0.516158	-0.0607356		0.492851	0.0141592	0.492859	0.0415688	0.49337	0.0542472	0.562344	0.029842	0.275246	-0.0884307	0.414222	-0.052279	0.544627	0.0591768
		-0.482202	-0.0127854	-0.457708	-0.0428428	-0.458174	-0.056384	-0.525885	-0.0296741	-0.239609	0.0907651	-0.379592	0.0606546	-0.515376	-0.0603524		0.493345	0.0141279	0.493362	0.0414961	0.493871	0.0540905	0.561557	0.029773	0.274061	-0.0877414	0.413211	-0.0543153	0.543849	0.0589805
		-0.482691	-0.0127597	-0.458184	-0.0427015	-0.458658	-0.0562235	-0.525077	-0.0295917	-0.238412	0.0901318	-0.378597	0.0631823	-0.514537	-0.0602514		0.493851	0.0140982	0.493848	0.0413281	0.494361	0.0539403	0.560753	0.0296361	0.272845	-0.0871237	0.412234	-0.0562998	0.543005	0.0587078
		-0.483206	-0.0127309	-0.458687	-0.0425954	-0.45916	-0.0560382	-0.52426	-0.029503	-0.237207	0.0895865	-0.377595	0.0655904	-0.513752	-0.0599197		0.494348	0.0140602	0.494364	0.0413022	0.494882	0.0537542	0.559947	0.0295456	0.271647	-0.0864701	0.411228	-0.0584041	0.542205	0.0584333
		-0.4837	-0.0127053	-0.459214	-0.0425359	-0.459668	-0.0559294	-0.523475	-0.0294675	-0.236015	0.0889718	-0.376575	0.0681752	-0.512994	-0.0599464		0.494828	0.014033	0.494843	0.0410864	0.495367	0.053656	0.559155	0.0294452	0.270456	-0.0858789	0.410233	-0.0605383	0.541411	0.0581645
		-0.484199	-0.0126808	-0.459694	-0.0423917	-0.460178	-0.0557044	-0.522681	-0.0293466	-0.234811	0.0883915	-0.375599	0.0705692	-0.512177	-0.059466		0.495344	0.0140043	0.495351	0.0409885	0.495865	0.0534704	0.55834	0.0293347	0.269267	-0.0852508	0.409228	-0.0625671	0.540609	0.0579224
		-0.484693	-0.0126529	-0.460211	-0.0422182	-0.460664	-0.0555853	-0.521871	-0.0292262	-0.233622	0.0878234	-0.374593	0.0732247	-0.511381	-0.0591552		0.495853	0.0139662	0.495862	0.0408922	0.496367	0.0533997	0.557549	0.02925	0.26808	-0.084677	0.408249	-0.0647163	0.539876	0.057728
		-0.485194	-0.0126428	-0.460689	-0.0421658	-0.461175	-0.0554218	-0.521079	-0.0291724	-0.232427	0.0873131	-0.373587	0.0758158	-0.5106	-0.0591781		0.496374	0.0139377	0.496374	0.0408167	0.496911	0.0531905	0.556746	0.0291393	0.266871	-0.0840644	0.407219	-0.0669283	0.539026	0.0573524
		-0.485684	-0.0126131	-0.461212	-0.0421067	-0.461645	-0.0552744	-0.52025	-0.0290516	-0.231215	0.0867329	-0.372584	0.0785107	-0.509784	-0.058875		0.496869	0.013901	0.496892	0.0407524	0.497389	0.0530769	0.555942	0.0290588	0.265678	-0.0835074	0.406217	-0.0690306	0.538256	0.0572742
		-0.486192	-0.0125907	-0.461698	-0.0419466	-0.462196	-0.0551073	-0.519449	-0.0289617	-0.230017	0.0861779	-0.371567	0.0812637	-0.509001	-0.0586119		0.497363	0.0138799	0.497381	0.0406403	0.49788	0.0528912	0.555154	0.0289544	0.264467	-0.0829225	0.405213	-0.0711947	0.537426	0.0568434
		-0.48668	-0.0125723	-0.462224	-0.041845	-0.462678	-0.0549364	-0.518659	-0.028873	-0.22882	0.0856643	-0.370582	0.0837721	-0.508161	-0.0583431		0.497879	0.0138463	0.497871	0.0404464	0.498383	0.0527594	0.554325	0.0288394	0.263258	-0.0823877	0.404216	-0.0733284	0.536648	0.0565822
		-0.487179	-0.0125339	-0.462701	-0.0417429	-0.463183	-0.0548112	-0.517853	-0.0287874	-0.227627	0.0851784	-0.369572	0.0865193	-0.507382	-0.0582497		0.498374	0.0138201	0.498372	0.0404065	0.498904	0.0526058	0.553511	0.0287205	0.262051	-0.0817944	0.40324	-0.0754433	0.535865	0.0563897
		-0.487678	-0.0125136	-0.463212	-0.0415878	-0.463681	-0.054683	-0.517057	-0.0287162	-0.226394	0.0846217	-0.368605	0.0893467	-0.506578	-0.0579695		0.498863	0.0137813	0.498886	0.0403419	0.499388	0.0524922	0.552742	0.0286235	0.26085	-0.0812434	0.402223	-0.0777312	0.535016	0.0560751
		-0.488182	-0.0124933	-0.463713	-0.0414815	-0.464212	-0.0544793	-0.516254	-0.0285955	-0.225219	0.0841131	-0.367597	0.0920219	-0.505799	-0.0577445		0.499363	0.0137574	0.49938	0.0402136	0.499905	0.0523316	0.551943	0.028529	0.25963	-0.0807111	0.401254	-0.0798238	0.534221	0.055833
		-0.488692	-0.0124697	-0.464212	-0.0414125	-0.46467	-0.0543512	-0.515451	-0.0285136	-0.224007	0.0836505	-0.366599	0.0947803	-0.504995	-0.0575138		0.499869	0.0137233	0.499897	0.0401766	0.500381	0.0522379	0.551132	0.0284176	0.258446	-0.0801873	0.400239	-0.081982	0.533431	0.0555661
		-0.489177	-0.0124393	-0.4647	-0.0412829	-0.465198	-0.0542059	-0.51465	-0.0283696	-0.222807	0.0831047	-0.365604	0.0975395	-0.504216	-0.0571364		0.500363	0.0137009	0.500379	0.0399971	0.500896	0.0520233	0.550321	0.0283272	0.25725	-0.0796694	0.39923	-0.0843331	0.53264	0.0553317
		-0.489684	-0.0124277	-0.465234	-0.0411857	-0.465679	-0.054071	-0.513854	-0.0283299	-0.221619	0.0826618	-0.364595	0.10041	-0.503441	-0.0571859		0.50087	0.0136694	0.500887	0.0399113	0.501383	0.0519432	0.549534	0.0282382	0.256039	-0.0791456	0.398248	-0.0863637	0.531815	0.0549866
		-0.490179	-0.0124036	-0.46572	-0.0410849	-0.466189	-0.0539373	-0.513055	-0.028199	-0.220435	0.0821619	-0.363597	0.103147	-0.502598	-0.0567284		0.50135	0.0136379	0.501361	0.0398164	0.501888	0.0517656	0.548728	0.028133	0.254868	-0.0786192	0.397247	-0.0886821	0.531034	0.0548494
		-0.490703	-0.0123901	-0.466215	-0.0409725	-0.466664	-0.053786	-0.512258	-0.028122	-0.219205	0.0817435	-0.362604	0.106143	-0.501789	-0.0565721		0.501858	0.0136072	0.501877	0.0397063	0.502375	0.0516424	0.547945	0.0280426	0.253673	-0.0781166	0.396217	-0.0910014	0.530257	0.0544204
		-0.491175	-0.0123582	-0.4667	-0.0409162	-0.467174	-0.0536005	-0.511479	-0.028028	-0.218018	0.0812108	-0.361587	0.108953	-0.500989	-0.0561279		0.502358	0.0135827	0.502369	0.0395874	0.502885	0.0515221	0.547151	0.0279305	0.252462	-0.0776338	0.395248	-0.0930564	0.529436	0.0541955
		-0.491691	-0.0123367	-0.467193	-0.0408472	-0.46767	-0.0534915	-0.510686	-0.0279174	-0.216806	0.0807863	-0.360586	0.111787	-0.500213	-0.0561184		0.502864	0.013552	0.502872	0.0395036	0.50337	0.0513892	0.54634	0.0278296	0.251249	-0.0771801	0.394247	-0.0954908	0.528615	0.0538638
		-0.492176	-0.0123184	-0.467705	-0.0407224	-0.468169	-0.053318	-0.509876	-0.0278547	-0.215617	0.0803428	-0.359586	0.114752	-0.499375	-0.0557752		0.503361	0.0135228	0.503361	0.0394223	0.503901	0.0512066	0.545541	0.0277275	0.250066	-0.0766913	0.393245	-0.0976194	0.52783	0.0536464
		-0.492686	-0.012294	-0.468208	-0.0405775	-0.468657	-0.0532462	-0.509086	-0.0277447	-0.214405	0.0799221	-0.358573	0.117428	-0.498535	-0.0555369		0.503864	0.0134887	0.503866	0.0393451	0.504363	0.0511419	0.544739	0.0276312	0.248843	-0.0762475	0.392228	-0.0998767	0.527024	0.05341
		-0.493195	-0.0122735	-0.468696	-0.0404735	-0.469185	-0.0530705	-0.508283	-0.0276578	-0.213214	0.0793873	-0.357583	0.120441	-0.4978	-0.0553387		0.504358	0.0134701	0.504384	0.0392498	0.504896	0.0510117	0.543978	0.0275435	0.247667	-0.0757395	0.391228	-0.101956	0.526251	0.0531393
		-0.493686	-0.0122548	-0.469204	-0.0404239	-0.469675	-0.0529669	-0.507486	-0.0275653	-0.212021	0.0790284	-0.35659	0.123332	-0.497005	-0.0552758		0.504863	0.0134312	0.504869	0.039112	0.505382	0.0508641	0.543156	0.027436	0.246458	-0.0753341	0.390228	-0.104122	0.525447	0.0528057
		-0.494192	-0.0122202	-0.469705	-0.040306	-0.470186	-0.052808	-0.506704	-0.0274691	-0.210821	0.0786249	-0.355601	0.126248	-0.496186	-0.0545666		0.505365	0.0134144	0.50538	0.0390496	0.505872	0.050682	0.54236	0.027349	0.245244	-0.07488	0.389249	-0.106272	0.524614	0.0524855
		-0.494682	-0.0122099	-0.470181	-0.0401701	-0.470659	-0.0526603	-0.505889	-0.0273752	-0.209624	0.0781674	-0.354611	0.128807	-0.495399	-0.0546524		0.505861	0.0133814	0.505851	0.0389927	0.506348	0.0506235	0.54156	0.0272381	0.244054	-0.0744053	0.388219	-0.108477	0.523835	0.0523005
		-0.495187	-0.0121968	-0.470704	-0.0400683	-0.471175	-0.0525405	-0.505075	-0.0272793	-0.208406	0.0778283	-0.353627	0.131822	-0.494605	-0.0543874		0.506355	0.013357	0.50636	0.0388896	0.506871	0.0504622	0.540748	0.0271413	0.242862	-0.0740022	0.38724	-0.110614	0.523018	0.0519936
		-0.495696	-0.0121685	-0.471193	-0.0399937	-0.471651	-0.0523934	-0.50427	-0.0271459	-0.207196	0.0773648	-0.35263	0.13442	-0.493778	-0.053989		0.506862	0.0133318	0.506852	0.0387729	0.507345	0.0503457	0.539974	0.0270513	0.241652	-0.0735849	0.38622	-0.112655	0.52225	0.0516486
		-0.496185	-0.0121622	-0.471694	-0.039882	-0.472193	-0.0522092	-0.503503	-0.0271262	-0.205991	0.0769975	-0.351641	0.13729	-0.49298	-0.0537964		0.507347	0.013297	0.507349	0.0386447	0.507884	0.0502243	0.539185	0.0269225	0.240452	-0.0731668	0.385259	-0.11476	0.521442	0.0514484
		-0.496677	-0.0121323	-0.472187	-0.0398356	-0.472666	-0.0521294	-0.502686	-0.0270017	-0.204787	0.0766309	-0.350639	0.140062	-0.492203	-0.053642		0.507844	0.0132689	0.507855	0.0386144	0.508355	0.0501053	0.538383	0.0268552	0.239217	-0.0727692	0.384224	-0.116906	0.520593	0.0509928
		-0.497173	-0.0121067	-0.472696	-0.0397024	-0.473166	-0.0519611	-0.501885	-0.0268919	-0.203592	0.076168	-0.349638	0.142726	-0.491387	-0.0533313		0.508355	0.0132445	0.508348	0.0384807	0.508873	0.0499568	0.537558	0.0267278	0.238058	-0.0723435	0.383245	-0.118864	0.51981	0.0505086
		-0.497678	-0.012085	-0.473192	-0.0396233	-0.473675	-0.051874	-0.501089	-0.026808	-0.202408	0.0757622	-0.348642	0.145356	-0.490589	-0.0530243		0.508845	0.0132207	0.508859	0.0384195	0.509368	0.0498414	0.536754	0.0266437	0.236853	-0.0719539	0.382227	-0.120884	0.518987	0.0504171
		-0.498187	-0.0120789	-0.473694	-0.0395851	-0.474172	-0.0517293	-0.500275	-0.0267557	-0.201217	0.0754491	-0.347622	0.148223	-0.489806	-0.0530091		0.50936	0.0132006	0.509351	0.0382656	0.509872	0.0497071	0.535977	0.0265227	0.235634	-0.0715684	0.381248	-0.122926	0.518194	0.0501711
		-0.49869	-0.0120427	-0.474202	-0.0394623	-0.474685	-0.0515895	-0.499493	-0.0266022	-0.200015	0.0750312	-0.346629	0.150793	-0.489012	-0.0525363		0.50984	0.0131666	0.509846	0.038194	0.510359	0.0496069	0.535152	0.0264402	0.23445	-0.071166	0.38025	-0.124738	0.517373	0.0499405
		-0.49917	-0.0120289	-0.47469	-0.0393085	-0.475158	-0.0514659	-0.498679	-0.0265183	-0.198791	0.0746915	-0.345601	0.153174	-0.488204	-0.0521684		0.510347	0.0131441	0.510356	0.038216	0.510848	0.0494552	0.534346	0.0263272	0.233254	-0.0708029	0.37924	-0.126801	0.516582	0.0495954
		-0.499664	-0.0120031	-0.475188	-0.0392419	-0.475653	-0.0513211	-0.497874	-0.0264272	-0.197621	0.0742475	-0.344629	0.155742	-0.48744	-0.0520426		0.510845	0.0131152	0.510846	0.0381156	0.511353	0.0494083	0.533551	0.0262277	0.232059	-0.0703977	0.378243	-0.128657	0.515761	0.0492027
		-0.500176	-0.0119883	-0.475675	-0.0391504	-0.476173	-0.0512343	-0.497055	-0.02629	-0.196421	0.0739488	-0.343607	0.158174	-0.486596	-0.0518462		0.511347	0.0130884	0.511354	0.0380029	0.511861	0.0492104	0.532735	0.0261175	0.230859	-0.070081	0.37724	-0.130433	0.514997	0.0490959
		-0.500675	-0.0119633	-0.476196	-0.0390198	-0.47668	-0.0510968	-0.496276	-0.0262339	-0.195223	0.073526	-0.34261	0.160528	-0.485815	-0.0515107		0.511836	0.0130628	0.511858	0.0379012	0.51236	0.0491462	0.531952	0.0260369	0.229676	-0.0696928	0.376241	-0.132384	0.514195	0.0485602
		-0.501186	-0.0119445	-0.47669	-0.0389655	-0.477169	-0.0509645	-0.495479	-0.0261335	-0.194014	0.0732193	-0.341608	0.162779	-0.484981	-0.0511103		0.512344	0.013039	0.512352	0.0377916	0.512879	0.0489861	0.531133	0.0258821	0.228455	-0.0693587	0.375256	-0.134044	0.513317	0.0483734
		-0.501702	-0.0119285	-0.477188	-0.0389064	-0.477644	-0.0508642	-0.494684	-0.0260219	-0.192811	0.0729376	-0.340608	0.165187	-0.484203	-0.0508873		0.512833	0.0130096	0.512841	0.0377086	0.513356	0.0488968	0.530359	0.0258095	0.227274	-0.06899	0.374227	-0.135935	0.512587	0.048198
		-0.502186	-0.0119038	-0.477682	-0.0388312	-0.478153	-0.0507332	-0.493892	-0.0259175	-0.191614	0.072486	-0.339613	0.167414	-0.483378	-0.0507805		0.513344	0.012985	0.513349	0.0375907	0.513864	0.0487479	0.529565	0.0257112	0.22607	-0.0686275	0.373236	-0.1375	0.511805	0.0477577
		-0.502692	-0.011894	-0.478168	-0.0387236	-0.478656	-0.050583	-0.493079	-0.0258241	-0.190419	0.0721812	-0.338647	0.169469	-0.482601	-0.0504336		0.513837	0.0129647	0.513837	0.0375427	0.514354	0.0486379	0.528767	0.025598	0.224872	-0.0682876	0.372235	-0.139098	0.51098	0.0473669
		-0.503196	-0.0118683	-0.478685	-0.0386135	-0.479169	-0.0504667	-0.492245	-0.0257011	-0.189218	0.0717959	-0.337628	0.171414	-0.481788	-0.0501		0.514344	0.0129335	0.514347	0.0374335	0.514839	0.0484906	0.527961	0.0255158	0.22368	-0.0679652	0.371236	-0.140713	0.510204	0.0471114
		-0.503684	-0.0118533	-0.479171	-0.0385232	-0.479649	-0.0503351	-0.491477	-0.0255808	-0.188012	0.0714023	-0.336623	0.173452	-0.480925	-0.0493565		0.514846	0.0129101	0.514857	0.0373881	0.515345	0.0484327	0.527155	0.0254044	0.222472	-0.0676072	0.370226	-0.142237	0.509391	0.0469208
		-0.504192	-0.011834	-0.479681	-0.0384565	-0.480149	-0.0502026	-0.490658	-0.0254847	-0.186819	0.0711611	-0.335604	0.175376	-0.480142	-0.0492993		0.515332	0.0128845	0.515352	0.0372894	0.515873	0.0482821	0.526364	0.0252639	0.221265	-0.0672967	0.369232	-0.143713	0.508587	0.0464652
		-0.50471	-0.0118216	-0.480182	-0.0383146	-0.480655	-0.050106	-0.489867	-0.0254309	-0.185605	0.0708224	-0.334626	0.177045	-0.479324	-0.0492593		0.515844	0.0128601	0.515842	0.0371754	0.516368	0.0481894	0.525568	0.0251747	0.220068	-0.0669796	0.368241	-0.145207	0.507817	0.0460572
		-0.505215	-0.0117864	-0.48068	-0.0382738	-0.481143	-0.0499875	-0.489069	-0.025269	-0.184395	0.0704627	-0.333639	0.178818	-0.478498	-0.0485806		0.51635	0.0128374	0.516344	0.0371384	0.51686	0.048019	0.524747	0.0250583	0.218863	-0.0666646	0.367246	-0.146465	0.506981	0.0457331
		-0.505716	-0.0117907	-0.481187	-0.0381871	-0.481658	-0.0498934	-0.488275	-0.0251782	-0.183214	0.0701604	-0.332621	0.180317	-0.477732	-0.0485482		0.516844	0.0128126	0.516849	0.0370356	0.517353	0.0479424	0.523954	0.024958	0.217667	-0.0663638	0.366242	-0.147914	0.506194	0.0454147
		-0.506197	-0.0117582	-0.481698	-0.0381366	-0.48216	-0.0497798	-0.487463	-0.0250847	-0.182005	0.0698237	-0.331602	0.181882	-0.476956	-0.04847		0.517326	0.0127895	0.517345	0.0369371	0.517876	0.0478307	0.523161	0.0248561	0.216479	-0.0660495	0.365232	-0.149142	0.5054	0.0451707
		-0.506694	-0.0117381	-0.482199	-0.0380718	-0.482657	-0.0496273	-0.486645	-0.0249338	-0.180812	0.0695394	-0.330634	0.183246	-0.476137	-0.0480506		0.517838	0.0127665	0.517858	0.0368035	0.518358	0.0477478	0.522356	0.024723	0.215268	-0.0657466	0.364245	-0.150326	0.504594	0.0447609
		-0.50718	-0.0117192	-0.48269	-0.0379007	-0.483175	-0.0495411	-0.485871	-0.0248563	-0.179623	0.0692079	-0.329653	0.184482	-0.475354	-0.0476408		0.518362	0.0127512	0.518366	0.036774	0.518862	0.0475984	0.52157	0.0246074	0.214068	-0.0654678	0.363244	-0.151451	0.503788	0.0443376
		-0.507707	-0.0117037	-0.483193	-0.0378577	-0.483658	-0.0494891	-0.485083	-0.0247643	-0.178421	0.0688836	-0.32865	0.185564	-0.474548	-0.0472194		0.518847	0.0127189	0.518842	0.036703	0.519365	0.0474966	0.520741	0.0245083	0.212866	-0.0651615	0.362258	-0.152653	0.503011	0.0441775
		-0.508181	-0.0116906	-0.483689	-0.0377663	-0.484158	-0.0493015	-0.484297	-0.0246502	-0.177213	0.0686072	-0.327631	0.186972	-0.473762	-0.047065		0.519357	0.0127018	0.51935	0.036606	0.519879	0.047401	0.519947	0.0243467	0.211644	-0.0648449	0.361244	-0.15363	0.502203	0.0437676
		-0.508682	-0.0116773	-0.484203	-0.0376163	-0.484663	-0.0492254	-0.483485	-0.0245107	-0.176023	0.0682704	-0.326633	0.187691	-0.472946	-0.0467124		0.519848	0.0126736	0.519862	0.0365888	0.520368	0.0472875	0.51916	0.0242766	0.210457	-0.0646062	0.360262	-0.154655	0.501424	0.0433082
		-0.509212	-0.0116562	-0.484689	-0.0376814	-0.48518	-0.0490683	-0.482662	-0.0244126	-0.174792	0.0680825	-0.325626	0.188658	-0.472144	-0.0463978		0.520332	0.0126454	0.520332	0.0364644	0.520873	0.0471728	0.518356	0.0241767	0.20924	-0.0643323	0.359242	-0.1557	0.500618	0.0428087
		-0.509694	-0.0116352	-0.485203	-0.0375878	-0.485653	-0.0490065	-0.481881	-0.0242823	-0.173606	0.0677391	-0.324614	0.189406	-0.471352	-0.0461119		0.520855	0.0126259	0.520839	0.0363879	0.521359	0.0470798	0.517548	0.0240396	0.208045	-0.0640294	0.358226	-0.156568	0.499818	0.0427268
		-0.51018	-0.0116189	-0.485698	-0.037447	-0.486143	-0.0488558	-0.481058	-0.0241188	-0.172415	0.067453	-0.323642	0.189978	-0.470561	-0.045742		0.521344	0.0126109	0.521345	0.0362636	0.521865	0.0469679	0.516739	0.0239302	0.206866	-0.0637515	0.357238	-0.157274	0.498974	0.0422597
		-0.510678	-0.0115959	-0.486191	-0.0373924	-0.486641	-0.0487578	-0.480251	-0.0240716	-0.171213	0.067177	-0.322602	0.190811	-0.469759	-0.045397		0.521851	0.0125853	0.521849	0.0362657	0.522349	0.0468279	0.515961	0.0237901	0.205659	-0.0634837	0.356252	-0.158124	0.498233	0.0417069
		-0.511173	-0.0115808	-0.486676	-0.037306	-0.487158	-0.0486569	-0.47947	-0.0239514	-0.170021	0.0668482	-0.321585	0.191256	-0.468961	-0.0449375		0.522356	0.012563	0.522355	0.0361457	0.522857	0.046744	0.515141	0.0237017	0.20447	-0.0632359	0.355274	-0.158791	0.497431	0.0414381
		-0.511658	-0.0115697	-0.487188	-0.0372581	-0.487651	-0.0485299	-0.478673	-0.0238437	-0.168809	0.0666366	-0.320613	0.191449	-0.468155	-0.0446973		0.522839	0.0125332	0.522849	0.0361855	0.523363	0.0466561	0.51435	0.0235912	0.203263	-0.0629715	0.35425	-0.159349	0.496627	0.041053
		-0.512163	-0.0115489	-0.487675	-0.0371741	-0.488154	-0.0484573	-0.477859	-0.0236861	-0.167589	0.0663466	-0.319623	0.191658	-0.46737	-0.0443732		0.523346	0.0125152	0.523355	0.036041	0.523862	0.0465493	0.513524	0.0234519	0.202055	-0.0627254	0.353237	-0.159847	0.495791	0.0405573
		-0.512666	-0.01154	-0.488192	-0.0371426	-0.488657	-0.0483229	-0.477066	-0.0235966	-0.166405	0.0660342	-0.318619	0.191941	-0.466584	-0.0439843		0.523847	0.0125061	0.523857	0.0359847	0.524357	0.0464349	0.512744	0.0233329	0.20085	-0.0624549	0.352259	-0.16039	0.495035	0.0402542
		-0.513152	-0.011517	-0.488685	-0.0369669	-0.48916	-0.0482473	-0.47626	-0.0234375	-0.16518	0.0657957	-0.31761	0.191844	-0.465787	-0.0435516		0.524351	0.0124729	0.524359	0.03591	0.524844	0.0463297	0.51195	0.0232094	0.199663	-0.0622096	0.351254	-0.160951	0.494204	0.0397166
		-0.513667	-0.011506	-0.489181	-0.0369555	-0.489663	-0.0481291	-0.475484	-0.0233369	-0.16399	0.0655585	-0.316623	0.191772	-0.465004	-0.0432752		0.524839	0.0124535	0.524848	0.0358177	0.525344	0.0462188	0.511169	0.0230625	0.198458	-0.0619826	0.350248	-0.161445	0.49339	0.0393506
		-0.51417	-0.0114835	-0.489689	-0.0369048	-0.490163	-0.0480554	-0.474657	-0.0231553	-0.162812	0.0652204	-0.315639	0.19176	-0.464162	-0.0429721		0.525349	0.0124229	0.525343	0.0357337	0.525859	0.0461215	0.510347	0.0229428	0.197263	-0.0617396	0.349267	-0.161679	0.492636	0.0391504
		-0.514655	-0.0114707	-0.49017	-0.0367387	-0.490675	-0.0479095	-0.47385	-0.0230527	-0.161611	0.0649603	-0.31463	0.191393	-0.463383	-0.0424878		0.525844	0.0124126	0.525846	0.03564	0.526355	0.0460403	0.509559	0.0228181	0.196065	-0.0614678	0.348228	-0.16255	0.491796	0.0385099
		-0.515166	-0.0114522	-0.49068	-0.0366901	-0.491162	-0.0478183	-0.473085	-0.0229663	-0.160397	0.0647771	-0.31363	0.191162	-0.462535	-0.0420418		0.526368	0.0123862	0.526356	0.0355519	0.526846	0.0459202	0.508749	0.0226579	0.194852	-0.061284	0.347227	-0.16255	0.491034	0.0379342
		-0.515672	-0.0114299	-0.491186	-0.0366317	-0.491672	-0.047723	-0.472275	-0.0227809	-0.159219	0.0644615	-0.312649	0.190868	-0.461785	-0.0417863		0.526857	0.0123627	0.526841	0.0355079	0.527363	0.0458555	0.507951	0.0225464	0.193654	-0.0610571	0.34621	-0.162748	0.490236	0.0378312
		-0.516159	-0.0114102	-0.491698	-0.0365575	-0.492165	-0.0475991	-0.47148	-0.0226889	-0.158007	0.0642979	-0.311601	0.190686	-0.460966	-0.0411515		0.527351	0.0123403	0.527338	0.0354338	0.527851	0.0457393	0.507152	0.0224328	0.192463	-0.0608076	0.345229	-0.162761	0.489432	0.0371964
		-0.516665	-0.0114007	-0.492166	-0.0364672	-0.492652	-0.0475475	-0.470676	-0.0225452	-0.156818	0.0639965	-0.310598	0.190306	-0.460179	-0.0410447		0.527845	0.0123222	0.527851	0.0353612	0.528361	0.0456508	0.506359	0.022267	0.191269	-0.0606106	0.344224	-0.162714	0.48859	0.0367579
		-0.517162	-0.0113787	-0.492676	-0.0363861	-0.493147	-0.0474084	-0.469905	-0.0223806	-0.155612	0.0637758	-0.309606	0.189609	-0.459363	-0.0405224		0.528349	0.0123004	0.528354	0.0352987	0.528844	0.0455546	0.505558	0.0221595	0.190063	-0.0603698	0.343229	-0.162835	0.487803	0.0362394
		-0.517647	-0.0113579	-0.493173	-0.0363843	-0.493656	-0.0473642	-0.469087	-0.0222534	-0.154408	0.0635403	-0.308585	0.188792	-0.458582	-0.0399676		0.528839	0.0122769	0.528846	0.0352348	0.529372	0.0454592	0.504757	0.0219846	0.188853	-0.0601694	0.342221	-0.162825	0.486995	0.0358448
		-0.518159	-0.0113499	-0.493666	-0.0362991	-0.494132	-0.0472019	-0.468286	-0.0221094	-0.153217	0.0632755	-0.307586	0.188037	-0.457748	-0.0397045		0.529358	0.012248	0.529348	0.0351511	0.529852	0.0453624	0.503962	0.0218766	0.187662	-0.0599508	0.341213	-0.162739	0.486203	0.0354311
		-0.518654	-0.0113331	-0.494195	-0.0361743	-0.494654	-0.0470987	-0.467479	-0.0219412	-0.152031	0.0630734	-0.306604	0.187063	-0.456959	-0.0391879		0.529848	0.0122296	0.529854	0.0350717	0.530378	0.0452396	0.503171	0.0217085	0.18646	-0.059707	0.340214	-0.162726	0.485404	0.0347524
		-0.519146	-0.0113205	-0.494695	-0.0361475	-0.495161	-0.0470696	-0.466697	-0.0218076	-0.15082	0.0628247	-0.305584	0.186368	-0.456159	-0.0387666		0.530333	0.0122133	0.530347	0.0349763	0.530851	0.0451655	0.502368	0.0215781	0.185283	-0.0595079	0.339226	-0.162527	0.484627	0.0343692
		-0.519658	-0.0113071	-0.4952	-0.0360592	-0.495664	-0.0469227	-0.46589	-0.021651	-0.14963	0.0625947	-0.304596	0.185302	-0.455359	-0.0382462		0.530826	0.0121969	0.530846	0.0349636	0.531374	0.0450366	0.501569	0.0214011	0.184074	-0.0593031	0.338202	-0.162231	0.483831	0.0338888
		-0.520171	-0.0112935	-0.495708	-0.0360338	-0.496133	-0.0468334	-0.465109	-0.0214955	-0.148408	0.0623183	-0.303572	0.184449	-0.45457	-0.0378153		0.531328	0.0121712	0.531354	0.0348705	0.531841	0.0449691	0.500778	0.0212509	0.182862	-0.0590976	0.337197	-0.162029	0.483017	0.0332502
		-0.520665	-0.0112767	-0.496168	-0.0358871	-0.496653	-0.0467336	-0.464297	-0.021332	-0.147209	0.0621484	-0.302597	0.183389	-0.453778	-0.0374055		0.531838	0.0121529	0.531848	0.0347284	0.532355	0.0448355	0.499977	0.0211068	0.18166	-0.0588839	0.33621	-0.161672	0.482219	0.0328175
		-0.521171	-0.0112637	-0.496679	-0.03593	-0.497155	-0.0466687	-0.463487	-0.0211488	-0.146022	0.0618713	-0.301599	0.182381	-0.452945	-0.0369556		0.532331	0.0121326	0.532326	0.0346816	0.532825	0.0447826	0.499191	0.0209848	0.180467	-0.0586816	0.335196	-0.161429	0.481412	0.0322189
		-0.521651	-0.0112495	-0.497179	-0.0358143	-0.497638	-0.0465346	-0.462687	-0.021002	-0.144817	0.0616712	-0.300594	0.181314	-0.452187	-0.0364561		0.532846	0.0121166	0.532846	0.0346307	0.533349	0.0446937	0.498377	0.0208082	0.17925	-0.0584787	0.334215	-0.161055	0.480621	0.0317613
		-0.522158	-0.0112293	-0.497682	-0.0357237	-0.498144	-0.0464735	-0.461872	-0.020839	-0.14363	0.0614922	-0.299593	0.180291	-0.451364	-0.0360596		0.533336	0.0120919	0.53335	0.0346419	0.533817	0.0445899	0.497587	0.0206452	0.178065	-0.058309	0.333215	-0.160586	0.479855	0.0310312
		-0.522653	-0.0112253	-0.498167	-0.0356576	-0.498659	-0.0463346	-0.46106	-0.020651	-0.142424	0.0612018	-0.298586	0.179202	-0.450593	-0.035297		0.533832	0.0120713	0.53384	0.0345154	0.534372	0.044483	0.496783	0.0204907	0.176855	-0.0580929	0.332225	-0.160166	0.479042	0.0307071
		-0.523146	-0.0112016	-0.498665	-0.0356108	-0.499125	-0.0463291	-0.46026	-0.0205252	-0.141223	0.0610781	-0.297584	0.178009	-0.449768	-0.0348833		0.534321	0.0120596	0.534356	0.0345104	0.534841	0.0444315	0.49596	0.0202757	0.17564	-0.0578921	0.331241	-0.159722	0.478217	0.0299369
		-0.523653	-0.0111954	-0.499168	-0.0355113	-0.499667	-0.046202	-0.45948	-0.0203259	-0.14002	0.0607904	-0.296565	0.17687	-0.448996	-0.0345917		0.534848	0.0120358	0.534863	0.0344015	0.535381	0.0443076	0.49515	0.0201466	0.174461	-0.0576875	0.330228	-0.159257	0.477438	0.0294699
		-0.524154	-0.0111703	-0.499663	-0.035473	-0.500134	-0.0461107	-0.458661	-0.0201705	-0.138791	0.0605723	-0.295586	0.175875	-0.448183	-0.0338596		0.535349	0.0120243	0.535336	0.0343425	0.535856	0.0442274	0.494358	0.0199772	0.173267	-0.0574965	0.32921	-0.158764	0.476622	0.0288084
		-0.524657	-0.0111612	-0.500173	-0.0354293	-0.500661	-0.0459891	-0.457877	-0.019989	-0.137597	0.0603632	-0.294586	0.174565	-0.447369	-0.0331771		0.535858	0.0120017	0.535859	0.0342706	0.536378	0.0441429	0.493545	0.0197979	0.172058	-0.0573495	0.3282	-0.158196	0.475759	0.0281793
		-0.525148	-0.0111516	-0.500674	-0.0353619	-0.501155	-0.0459316	-0.457075	-0.0197885	-0.136404	0.060174	-0.293582	0.173335	-0.446579	-0.0328454		0.536342	0.0119782	0.536369	0.0342561	0.536856	0.0440428	0.492738	0.0196318	0.170852	-0.0571493	0.327226	-0.157527	0.475032	0.027758
		-0.525646	-0.0111288	-0.501187	-0.0352787	-0.50168	-0.0458504	-0.456275	-0.0196069	-0.135205	0.0600042	-0.292568	0.172215	-0.445792	-0.0321534		0.536827	0.0119593	0.53686	0.0341206	0.537384	0.0439588	0.491959	0.0194405	0.169637	-0.0569959	0.326208	-0.156962	0.474214	0.0271041
		-0.526143	-0.011119	-0.501695	-0.0352071	-0.502167	-0.0457592	-0.455487	-0.0194239	-0.134012	0.0597625	-0.291597	0.170936	-0.444952	-0.0316711		0.537361	0.0119387	0.537346	0.0340043	0.537864	0.0438882	0.491149	0.0192545	0.168444	-0.0568006	0.325226	-0.156349	0.473424	0.0263587
		-0.526655	-0.0111105	-0.502205	-0.0351153	-0.502678	-0.0456683	-0.45469	-0.0192486	-0.132813	0.0595795	-0.290588	0.169809	-0.444144	-0.0311431		0.537844	0.0119241	0.537856	0.0339755	0.538383	0.0437637	0.490346	0.0190841	0.167255	-0.056618	0.32421	-0.155756	0.472631	0.0257849
		-0.527142	-0.0110873	-0.502688	-0.0351242	-0.503155	-0.0456194	-0.453885	-0.0190066	-0.131614	0.0594056	-0.289595	0.168662	-0.443399	-0.0304663		0.538339	0.0119088	0.538377	0.0339371	0.538862	0.0437216	0.48955	0.01889	0.166067	-0.0564179	0.323234	-0.154971	0.471804	0.0250872
		-0.527667	-0.011086	-0.503204	-0.0350093	-0.503672	-0.0454601	-0.453068	-0.0188147	-0.130427	0.0591438	-0.288603	0.167396	-0.442582	-0.0300316		0.538839	0.0118886	0.538857	0.0339074	0.539379	0.0436062	0.488759	0.0186956	0.164872	-0.0562904	0.322231	-0.154288	0.471041	0.0245
		-0.528148	-0.0110643	-0.503695	-0.0349125	-0.504163	-0.0454493	-0.452261	-0.0185826	-0.129209	0.0590124	-0.287619	0.166226	-0.441793	-0.0292195		0.539323	0.0118741	0.539371	0.0337866	0.539853	0.0435261	0.487959	0.0185031	0.163659	-0.0561029	0.32122	-0.153551	0.470208	0.0235239
		-0.528642	-0.0110591	-0.50421	-0.0349166	-0.504671	-0.045299	-0.451491	-0.0184715	-0.127992	0.0588193	-0.286587	0.165024	-0.440972	-0.0285828		0.539847	0.0118547	0.539858	0.033746	0.540367	0.0434266	0.487166	0.0182962	0.162449	-0.0559529	0.320215	-0.152852	0.469417	0.0229882
		-0.529155	-0.0110295	-0.504703	-0.0349142	-0.50514	-0.0452567	-0.450688	-0.0182006	-0.126792	0.0586534	-0.285568	0.163787	-0.440134	-0.02811		0.540342	0.0118443	0.540369	0.0336592	0.540854	0.0433379	0.486355	0.0180943	0.161236	-0.0557759	0.319208	-0.152113	0.468633	0.0223039
		-0.529651	-0.0110328	-0.505186	-0.034813	-0.505669	-0.045159	-0.449887	-0.0179926	-0.125603	0.0584234	-0.284575	0.162717	-0.439362	-0.0272464		0.540836	0.0118222	0.540843	0.0336399	0.541366	0.043262	0.485564	0.0179111	0.160056	-0.0556166	0.318219	-0.151353	0.467836	0.0215699
		-0.53014	-0.0110195	-0.505686	-0.0347383	-0.506128	-0.0451333	-0.449087	-0.0177156	-0.124399	0.0582351	-0.283575	0.161488	-0.438566	-0.0267298		0.541354	0.0117971	0.541354	0.0335627	0.541842	0.0431476	0.48476	0.017722	0.158831	-0.0554545	0.31721	-0.150648	0.467034	0.0208569
		-0.530652	-0.010998	-0.50618	-0.0346408	-0.50667	-0.0450018	-0.448283	-0.0175149	-0.123184	0.0581584	-0.282581	0.160348	-0.437772	-0.0258376		0.541828	0.0117787	0.541848	0.0334653	0.542368	0.0430998	0.483945	0.0174884	0.157651	-0.0552899	0.31621	-0.149806	0.466215	0.0201001
		-0.53117	-0.0109954	-0.506694	-0.0346841	-0.507159	-0.0449321	-0.44748	-0.0173191	-0.122	0.05793	-0.281566	0.159194	-0.436935	-0.0252085		0.542341	0.0117628	0.542358	0.0333946	0.542846	0.043001	0.483146	0.0173055	0.156448	-0.0551408	0.315225	-0.149003	0.46544	0.0193337
		-0.531653	-0.0109626	-0.507173	-0.0345302	-0.507657	-0.0448065	-0.446666	-0.0170219	-0.120811	0.0577504	-0.280578	0.157951	-0.436177	-0.0246061		0.542831	0.0117515	0.542858	0.0334166	0.54337	0.0429012	0.48235	0.0170425	0.155248	-0.0549866	0.314224	-0.14823	0.464615	0.0183329
		-0.532152	-0.0109684	-0.507671	-0.0344802	-0.508166	-0.0447513	-0.445877	-0.0168599	-0.119623	0.0576187	-0.279597	0.15682	-0.435367	-0.0239637		0.543343	0.0117336	0.543345	0.0333321	0.543853	0.042855	0.481554	0.0168511	0.154054	-0.0548269	0.31321	-0.147457	0.463813	0.0177781
		-0.532658	-0.0109542	-0.508181	-0.0345057	-0.508657	-0.0447109	-0.445093	-0.0166418	-0.118415	0.0574193	-0.278605	0.155826	-0.434554	-0.0230143		0.543816	0.0117068	0.543848	0.0332461	0.544358	0.0427506	0.480746	0.0166027	0.152856	-0.0547072	0.312235	-0.146514	0.463028	0.0169679
		-0.533148	-0.0109324	-0.508674	-0.0343748	-0.50915	-0.0446401	-0.444288	-0.0163588	-0.117214	0.0572285	-0.277586	0.15463	-0.433767	-0.0223585		0.544336	0.0116948	0.544345	0.0331882	0.544833	0.0426949	0.479954	0.0163777	0.15167	-0.0545056	0.311233	-0.145761	0.462232	0.0160376
		-0.533675	-0.0109206	-0.50917	-0.0343117	-0.50965	-0.0444991	-0.443475	-0.0160598	-0.11602	0.0570785	-0.276616	0.153514	-0.432996	-0.0216722		0.544833	0.0116821	0.544827	0.0331493	0.545344	0.0426041	0.479167	0.0161585	0.15047	-0.0543796	0.310208	-0.144897	0.461445	0.0152236
		-0.534154	-0.0109075	-0.509668	-0.0342557	-0.510164	-0.0444689	-0.442681	-0.0158421	-0.114826	0.0569322	-0.275615	0.152481	-0.43218	-0.0208391		0.545306	0.0116632	0.545335	0.033076	0.54584	0.0425129	0.478351	0.0158835	0.14928	-0.0542239	0.309246	-0.14406	0.460647	0.0144553
		-0.534644	-0.0108993	-0.510161	-0.034175	-0.51064	-0.0443533	-0.44184	-0.0156069	-0.113626	0.0567451	-0.274623	0.151322	-0.431386	-0.0200575		0.545836	0.011638	0.545826	0.0330507	0.54634	0.042433	0.477553	0.0156591	0.148071	-0.0540993	0.30822	-0.143225	0.459845	0.0135117
		-0.535165	-0.0108881	-0.510659	-0.0341272	-0.511145	-0.0442842	-0.441074	-0.0152756	-0.112421	0.0565695	-0.273608	0.150328	-0.430572	-0.0190262		0.546324	0.0116275	0.546324	0.0330144	0.546837	0.0423637	0.476749	0.0154015	0.146874	-0.0539352	0.307221	-0.142375	0.459071	0.0126214
		-0.535654	-0.0108717	-0.511177	-0.034019	-0.511639	-0.0441897	-0.440257	-0.0150462	-0.111235	0.0564393	-0.27262	0.149233	-0.429793	-0.0184524		0.546806	0.0116107	0.546814	0.0330107	0.54733	0.0422987	0.475946	0.0151269	0.145689	-0.0537915	0.306232	-0.141513	0.458244	0.0116072
		-0.53616	-0.0108598	-0.511652	-0.0340507	-0.512144	-0.0441458	-0.439462	-0.0147118	-0.110018	0.0562853	-0.271618	0.148294	-0.428982	-0.0175335		0.54731	0.011586	0.547307	0.0328136	0.54783	0.0421772	0.475153	0.0148377	0.144458	-0.0536761	0.30524	-0.140676	0.457437	0.0107951
		-0.536647	-0.0108486	-0.512136	-0.0339451	-0.51266	-0.0441105	-0.438643	-0.01447	-0.108807	0.0560978	-0.270611	0.147243	-0.428199	-0.0166242		0.54782	0.0115804	0.547818	0.0327711	0.548316	0.0421175	0.47433	0.0145734	0.143255	-0.0535753	0.304234	-0.139828	0.456631	0.00982096
		-0.537137	-0.0108415	-0.512678	-0.0339434	-0.513133	-0.0439793	-0.43785	-0.0141926	-0.107599	0.0560537	-0.269623	0.146195	-0.427391	-0.0157434		0.548342	0.0115639	0.54833	0.0327224	0.548827	0.0420568	0.47355	0.0143335	0.142048	-0.0533931	0.303244	-0.139042	0.455854	0.00874958
		-0.537637	-0.0108227	-0.513129	-0.0338627	-0.513631	-0.0438893	-0.437071	-0.0138256	-0.106396	0.055843	-0.268614	0.145169	-0.426583	-0.014897		0.54881	0.0115426	0.548835	0.0326963	0.549329	0.0419775	0.47275	0.0140215	0.140872	-0.0532573	0.302224	-0.138192	0.455021	0.00776399
		-0.538144	-0.0108161	-0.513655	-0.0338867	-0.51413	-0.0438431	-0.436257	-0.0135657	-0.10521	0.055667	-0.26761	0.144218	-0.42581	-0.0139724		0.549313	0.0115275	0.549326	0.0325902	0.549833	0.041889	0.471954	0.0137241	0.139641	-0.0531288	0.301229	-0.137327	0.454232	0.00687753
		-0.538665	-0.0108047	-0.514163	-0.0337817	-0.514642	-0.0438115	-0.435466	-0.013219	-0.104004	0.0555284	-0.266622	0.143217	-0.425019	-0.0128095		0.549815	0.0115135	0.549828	0.0325343	0.550323	0.0417873	0.471151	0.0134675	0.138446	-0.0529743	0.300226	-0.136421	0.453451	0.00584809
		-0.539137	-0.0107845	-0.514666	-0.0337497	-0.515153	-0.043697	-0.434675	-0.012903	-0.102806	0.055385	-0.2656	0.142453	-0.424206	-0.0119879		0.550312	0.0114883	0.550313	0.032531	0.550822	0.0417353	0.47037	0.0131558	0.137248	-0.0528532	0.299229	-0.135613	0.452626	0.00481484
		-0.539654	-0.0107908	-0.515162	-0.0336992	-0.515644	-0.0436056	-0.433868	-0.0125771	-0.101607	0.0552332	-0.264623	0.141239	-0.423398	-0.0109203		0.550812	0.0114795	0.550821	0.0324305	0.551326	0.0416135	0.469568	0.0128516	0.136054	-0.0527403	0.298209	-0.134741	0.45183	0.00364624
		-0.540169	-0.0107637	-0.515651	-0.0335872	-0.516126	-0.0435542	-0.433078	-0.0122285	-0.100414	0.0551217	-0.263609	0.140464	-0.422619	-0.0101845		0.551317	0.0114644	0.551311	0.0323845	0.55182	0.0415734	0.468754	0.0125187	0.135223	-0.0526126	0.297213	-0.133916	0.451041	0.00272165
		-0.540682	-0.0107542	-0.51614	-0.033565	-0.516646	-0.0435028	-0.432284	-0.0118774	-0.099553	0.0548805	-0.262601	0.139429	-0.421796	-0.00885762		0.551815	0.0114441	0.551813	0.0323819	0.552312	0.041515	0.467951	0.0121435	0.134899	-0.052725	0.296225	-0.133058	0.450226	0.00142342
		-0.541169	-0.0107403	-0.516659	-0.0335827	-0.517127	-0.0434197	-0.431497	-0.0115488	-0.099228	0.0555452	-0.261608	0.138555	-0.420971	-0.00808936		0.552315	0.0114288	0.552332	0.0323245	0.552822	0.0414373	0.467152	0.011856	0.134834	-0.0503268	0.295212	-0.132232	0.44942	0.000462607
		-0.54166	-0.0107413	-0.517161	-0.0335034	-0.517639	-0.0433317	-0.430696	-0.0111864	-0.099075	0.0531165	-0.260616	0.137755	-0.420171	-0.00686738		0.552821	0.0114169	0.552809	0.0322451	0.553322	0.0413573	0.466344	0.0115044	0.134895	-0.0507824	0.29423	-0.131451	0.448647	-0.000627835
		-0.54217	-0.0107333	-0.517642	-0.0334082	-0.518123	-0.0432744	-0.429897	-0.0107345	-0.099193	0.0520642	-0.259609	0.136798	-0.419411	-0.00584556		0.553306	0.0114059	0.553308	0.0322229	0.553824	0.0412788	0.465561	0.0111862	0.135686	-0.0485473	0.293226	-0.130583	0.447818	-0.00184029
		-0.542667	-0.010718	-0.518135	-0.033386	-0.518633	-0.0432376	-0.42909	-0.0103523	-0.100036	0.0480108	-0.258594	0.136047	-0.418605	-0.0047208		0.553786	0.0113789	0.553818	0.0321447	0.55433	0.0412144	0.464771	0.0108351	0.136874	-0.0473018	0.292223	-0.129782	0.447043	-0.00305845
		-0.543165	-0.010687	-0.518652	-0.0333141	-0.519137	-0.0431111	-0.428302	-0.00996993	-0.101241	0.0464586	-0.257618	0.135118	-0.417793	-0.00358842		0.554315	0.0113675	0.554311	0.0320439	0.554839	0.0411533	0.463951	0.0104972	0.138089	-0.0463025	0.291225	-0.129041	0.446201	-0.00425565
		-0.543676	-0.01069	-0.519147	-0.0333635	-0.519626	-0.0430996	-0.427499	-0.00960655	-0.102424	0.0453537	-0.256624	0.134218	-0.417007	-0.00232641		0.554824	0.011353	0.554826	0.0320453	0.555339	0.0410513	0.463155	0.0100674	0.139295	-0.0455086	0.29021	-0.12817	0.445448	-0.0054071
		-0.544158	-0.0106782	-0.519658	-0.0332446	-0.520139	-0.0430251	-0.426707	-0.00918952	-0.103638	0.0443997	-0.255601	0.133508	-0.416218	-0.00124168		0.555337	0.011337	0.555318	0.0319924	0.555842	0.0409993	0.46235	0.0097414	0.140491	-0.0448066	0.289218	-0.12739	0.444627	-0.00677777
		-0.544666	-0.0106814	-0.520159	-0.0331642	-0.520637	-0.0429525	-0.4259	-0.00875881	-0.104833	0.0436602	-0.254595	0.132632	-0.415426	-0.000174119		0.555827	0.0113192	0.555825	0.0318298	0.556325	0.0408993	0.46155	0.00931956	0.141695	-0.0441801	0.288218	-0.126555	0.443842	-0.00806648
		-0.545168	-0.0106636	-0.520665	-0.0331093	-0.521143	-0.0428369	-0.425077	-0.00832359	-0.106031	0.0429451	-0.253602	0.131831	-0.414624	0.00124803		0.556326	0.0113029	0.556327	0.0318483	0.556815	0.0408491	0.460766	0.00898269	0.1429	-0.0436298	0.287201	-0.125816	0.44305	-0.00933612
		-0.545661	-0.0106515	-0.521169	-0.0331151	-0.521625	-0.0428321	-0.424289	-0.00792365	-0.107225	0.0423465	-0.252606	0.130857	-0.413795	0.00244523		0.556822	0.0112899	0.556827	0.031817	0.557322	0.0407629	0.459961	0.00858049	0.144099	-0.0430735	0.286223	-0.124997	0.442244	-0.0106019
		-0.546163	-0.0106417	-0.521649	-0.0330335	-0.522137	-0.0427607	-0.423499	-0.00740468	-0.108445	0.0417532	-0.251613	0.130196	-0.413004	0.00375109		0.557319	0.0112733	0.557332	0.0317849	0.557834	0.0406992	0.459176	0.00821573	0.145314	-0.0426031	0.285233	-0.124231	0.441444	-0.0119154
		-0.546632	-0.0106362	-0.52216	-0.0330268	-0.522634	-0.0426723	-0.422667	-0.0070115	-0.109639	0.0412203	-0.250611	0.129481	-0.412185	0.0051618		0.557837	0.011267	0.557825	0.0317041	0.55834	0.040639	0.458382	0.00775835	0.146506	-0.0421466	0.284222	-0.12341	0.44067	-0.0132747
		-0.54715	-0.0106195	-0.52266	-0.0329189	-0.523133	-0.0426257	-0.421867	-0.00654056	-0.110848	0.0407011	-0.249621	0.128702	-0.411396	0.00650388		0.55833	0.0112438	0.558335	0.031717	0.558826	0.0405513	0.457562	0.00731252	0.147701	-0.0417435	0.283223	-0.122669	0.439872	-0.0149046
		-0.547662	-0.0106112	-0.523164	-0.0329913	-0.523651	-0.0425841	-0.421069	-0.00607759	-0.112044	0.0402398	-0.248623	0.127868	-0.410608	0.00773349		0.558831	0.0112361	0.558823	0.031564	0.559325	0.040483	0.456768	0.00694935	0.148892	-0.0413334	0.282232	-0.121975	0.439032	-0.0160351
		-0.548179	-0.0106035	-0.523646	-0.0327912	-0.524155	-0.0424796	-0.420279	-0.00558888	-0.113238	0.0397954	-0.247624	0.127212	-0.409806	0.00907939		0.559322	0.0112091	0.559324	0.03157	0.559834	0.0404546	0.455951	0.00647859	0.150094	-0.0409439	0.281232	-0.121187	0.43826	-0.0176479
		-0.548657	-0.0105923	-0.524135	-0.0328233	-0.524639	-0.0424348	-0.419483	-0.00510888	-0.114458	0.0393614	-0.246628	0.126495	-0.408998	0.0104863		0.559813	0.0112017	0.55983	0.0315438	0.560326	0.0403456	0.455154	0.00605756	0.15131	-0.0405332	0.280218	-0.12046	0.437457	-0.0190109
		-0.549166	-0.0105726	-0.524652	-0.0326828	-0.52515	-0.0423476	-0.418668	-0.00461553	-0.11564	0.0389911	-0.245591	0.125696	-0.408198	0.0119103		0.56032	0.0111897	0.560323	0.0314335	0.560822	0.0402948	0.454354	0.00558317	0.15251	-0.040203	0.279208	-0.119721	0.436628	-0.0205417
		-0.549648	-0.0105662	-0.525149	-0.0327601	-0.525641	-0.0423376	-0.417877	-0.00408571	-0.116833	0.0385586	-0.244595	0.125102	-0.407438	0.0132925		0.560815	0.0111684	0.560829	0.0314139	0.561322	0.0402244	0.45356	0.00512839	0.153691	-0.0398391	0.278224	-0.119023	0.435809	-0.021922
		-0.550148	-0.0105573	-0.525641	-0.0326108	-0.526152	-0.0422469	-0.417081	-0.00353732	-0.118055	0.0381246	-0.243579	0.124352	-0.406592	0.0150349		0.561304	0.0111561	0.561327	0.0313864	0.56183	0.0401514	0.452759	0.00464221	0.154889	-0.0395402	0.277216	-0.118293	0.435054	-0.0235081
		-0.550654	-0.0105626	-0.526131	-0.0325797	-0.526638	-0.0422194	-0.41628	-0.0030115	-0.119248	0.0377723	-0.242593	0.123614	-0.405826	0.0163941		0.561811	0.0111442	0.561817	0.031268	0.562314	0.0401071	0.451978	0.00419468	0.156081	-0.0392002	0.27625	-0.117596	0.434247	-0.0253954
		-0.551156	-0.0105552	-0.52664	-0.0325919	-0.527143	-0.0421146	-0.415487	-0.0024897	-0.120439	0.0373972	-0.241598	0.122957	-0.405005	0.0179573		0.562313	0.0111259	0.562309	0.0312682	0.562839	0.0400148	0.451156	0.00362463	0.157289	-0.0388507	0.275209	-0.116907	0.433395	-0.0271683
		-0.551633	-0.010534	-0.527141	-0.0325739	-0.527632	-0.042078	-0.41468	-0.00185662	-0.121628	0.0370886	-0.240623	0.122405	-0.404249	0.0194424		0.562805	0.0111099	0.562813	0.0312468	0.563314	0.03996	0.450371	0.00317824	0.158488	-0.0385643	0.274231	-0.116238	0.432595	-0.0286552
		-0.552162	-0.0105308	-0.52765	-0.0324998	-0.52815	-0.0419878	-0.413891	-0.00133804	-0.122829	0.036688	-0.239599	0.121504	-0.403387	0.0213259		0.563311	0.0111004	0.563324	0.0311756	0.563832	0.0398781	0.449566	0.00261777	0.159699	-0.0382472	0.273237	-0.115528	0.431818	-0.0301822
		-0.552637	-0.0105069	-0.528172	-0.0325034	-0.52864	-0.0419902	-0.413081	-0.000718645	-0.124022	0.0363796	-0.238619	0.120996	-0.402563	0.0227061		0.563822	0.0110847	0.563822	0.0310832	0.564311	0.0398155	0.448766	0.00208098	0.160874	-0.037953	0.272217	-0.114804	0.431015	-0.0318351
		-0.553156	-0.0105049	-0.52867	-0.0325396	-0.529139	-0.0418815	-0.412259	-9.19801e-05	-0.125232	0.0360998	-0.237621	0.120323	-0.401812	0.0246048		0.56431	0.011067	0.56431	0.031101	0.564855	0.0397287	0.447965	0.0015684	0.16208	-0.0376834	0.271245	-0.11415	0.430194	-0.0334193
		-0.553655	-0.010503	-0.529153	-0.0324075	-0.529624	-0.0418689	-0.411475	0.000514414	-0.126424	0.0357874	-0.236614	0.119621	-0.40098	0.0260537		0.56483	0.0110564	0.564818	0.031021	0.565325	0.039684	0.447149	0.00101193	0.163283	-0.0374137	0.270251	-0.113511	0.429394	-0.0351541
		-0.554154	-0.0104998	-0.529652	-0.032301	-0.530141	-0.0418127	-0.410659	0.00117296	-0.127623	0.0354351	-0.235636	0.118988	-0.400199	0.0281164		0.565311	0.0110371	0.565318	0.031011	0.565841	0.0396108	0.446358	0.000476223	0.164499	-0.0371257	0.269243	-0.112863	0.428594	-0.0367706
		-0.55466	-0.0104826	-0.530164	-0.0323271	-0.530641	-0.0417572	-0.409864	0.00179128	-0.128816	0.0351449	-0.23461	0.118508	-0.399381	0.0296434		0.565813	0.0110249	0.56582	0.0309198	0.56631	0.039527	0.445574	-0.000132903	0.165691	-0.0368927	0.268236	-0.11219	0.427819	-0.0387361
		-0.555163	-0.0104797	-0.530666	-0.0322431	-0.531165	-0.0416695	-0.409061	0.0024677	-0.130042	0.0347821	-0.233618	0.117881	-0.398593	0.0316813		0.566327	0.0110099	0.566315	0.0308509	0.566827	0.039486	0.44476	-0.00076408	0.166893	-0.0366084	0.267253	-0.111574	0.427	-0.0404233
		-0.555653	-0.0104607	-0.531155	-0.0322464	-0.531634	-0.04161	-0.408272	0.00312211	-0.131258	0.0345444	-0.232607	0.117296	-0.397821	0.0331682		0.566825	0.0109998	0.566805	0.0308025	0.567316	0.0394203	0.443957	-0.00130862	0.168084	-0.0363195	0.266242	-0.110962	0.426186	-0.0423086
		-0.556139	-0.0104537	-0.531642	-0.0320774	-0.532157	-0.0415584	-0.407481	0.00380135	-0.132442	0.0342659	-0.231617	0.116634	-0.396998	0.0349888		0.567318	0.0109825	0.5673	0.0307494	0.567856	0.0393354	0.44317	-0.00190864	0.169296	-0.0360818	0.265271	-0.110318	0.42543	-0.043849
		-0.556644	-0.0104484	-0.532142	-0.0321353	-0.532637	-0.0414854	-0.406678	0.00450603	-0.133648	0.0339325	-0.230627	0.115914	-0.396198	0.0378693		0.56781	0.0109678	0.567807	0.03064	0.56832	0.0393005	0.442356	-0.00254736	0.170475	-0.0358283	0.264256	-0.10971	0.424595	-0.0458774
		-0.55716	-0.0104361	-0.53266	-0.032115	-0.533147	-0.041464	-0.405876	0.00523591	-0.13484	0.0336624	-0.22963	0.115493	-0.39535	0.0394287		0.568316	0.0109645	0.568312	0.0306783	0.568835	0.0392227	0.441554	-0.00319646	0.171688	-0.0355652	0.263237	-0.10921	0.423814	-0.0476312
		-0.557641	-0.0104299	-0.533139	-0.0320492	-0.533635	-0.0414283	-0.405064	0.00595379	-0.136037	0.0334002	-0.228632	0.114947	-0.39456	0.0412322		0.568805	0.0109417	0.56881	0.0306727	0.569319	0.0391728	0.440755	-0.00384553	0.172898	-0.0353379	0.262202	-0.108556	0.423003	-0.0496768
		-0.558154	-0.0104333	-0.533654	-0.0320329	-0.534141	-0.0413105	-0.404276	0.00664082	-0.137214	0.0330954	-0.227595	0.114368	-0.39378	0.0432377		0.56929	0.0109305	0.569332	0.0305979	0.569825	0.0390874	0.439944	-0.00450522	0.174098	-0.0351142	0.261189	-0.107947	0.422214	-0.0514992
		-0.558627	-0.0104158	-0.534161	-0.0319574	-0.534626	-0.0413386	-0.403467	0.00741601	-0.138438	0.0328086	-0.226577	0.114174	-0.392978	0.0451993		0.569802	0.0109131	0.569809	0.0305062	0.570311	0.0390729	0.439174	-0.00513042	0.175269	-0.0348382	0.260213	-0.107321	0.42142	-0.0533904
		-0.559143	-0.0104032	-0.53465	-0.0318678	-0.535153	-0.0412306	-0.402669	0.00818894	-0.139623	0.0325482	-0.225565	0.11326	-0.392163	0.0473535		0.570301	0.0109029	0.570322	0.0305279	0.570833	0.0389645	0.438362	-0.0058121	0.176489	-0.034619	0.259199	-0.106778	0.420643	-0.0553044
		-0.559652	-0.0104002	-0.535152	-0.0319476	-0.535628	-0.04118	-0.401867	0.00908601	-0.140827	0.032307	-0.224576	0.112733	-0.39139	0.0493476		0.570811	0.0108897	0.570816	0.0304265	0.571286	0.0389078	0.437554	-0.00655503	0.177699	-0.0343661	0.258198	-0.106195	0.41985	-0.0574014
		-0.560179	-0.0104056	-0.535661	-0.0318537	-0.536158	-0.041129	-0.401064	0.00978484	-0.142029	0.0320106	-0.223566	0.112156	-0.390589	0.0514465		0.5713	0.0108798	0.571292	0.030427	0.57183	0.0388475	0.436746	-0.00721425	0.178909	-0.0341638	0.257209	-0.10568	0.419037	-0.0596089
		-0.560674	-0.0103796	-0.536158	-0.0317915	-0.536618	-0.0411339	-0.400273	0.0106281	-0.143259	0.0316639	-0.222554	0.111664	-0.389807	0.0537818		0.571821	0.0108736	0.571802	0.030343	0.5723	0.0388135	0.435963	-0.00794757	0.180089	-0.0339283	0.2562	-0.105049	0.418225	-0.0614009
		-0.561157	-0.0103788	-0.536655	-0.0317609	-0.537133	-0.0410182	-0.399471	0.0115183	-0.144442	0.0316717	-0.221587	0.110964	-0.389052	0.0556157		0.572298	0.0108545	0.572308	0.0303574	0.572824	0.0387272	0.435154	-0.00863981	0.181297	-0.0336986	0.255183	-0.104515	0.417419	-0.0636581
		-0.561664	-0.0103657	-0.537137	-0.031688	-0.537634	-0.0409898	-0.398661	0.0124149	-0.145639	0.0311616	-0.220584	0.110643	-0.388199	0.0581073		0.572813	0.0108442	0.572805	0.0302598	0.573303	0.0387075	0.434353	-0.00941348	0.182493	-0.0334807	0.254204	-0.103954	0.416615	-0.0655034
		-0.562164	-0.0103667	-0.537639	-0.0316802	-0.538134	-0.0409479	-0.397867	0.0133098	-0.146852	0.0309371	-0.219571	0.110012	-0.387393	0.0601109		0.57331	0.0108306	0.573327	0.0302505	0.573798	0.0385695	0.433563	-0.0101785	0.183699	-0.0332822	0.253217	-0.103475	0.415798	-0.0678616
		-0.562652	-0.010356	-0.538121	-0.0316088	-0.538623	-0.0409143	-0.39706	0.0141225	-0.148039	0.0306355	-0.218549	0.109507	-0.386585	0.0625835		0.573826	0.0108149	0.573815	0.0301537	0.574314	0.0385755	0.432758	-0.0109547	0.184907	-0.0330712	0.252194	-0.102914	0.414994	-0.0698252
		-0.563157	-0.0103571	-0.538647	-0.0316046	-0.539142	-0.0408686	-0.396262	0.0150809	-0.149247	0.0304129	-0.217563	0.109079	-0.385825	0.0647243		0.574322	0.0108077	0.574306	0.0300951	0.574836	0.0384813	0.431947	-0.0117959	0.186085	-0.0328518	0.251202	-0.102375	0.414207	-0.0719469
		-0.56365	-0.0103443	-0.539161	-0.0316102	-0.539625	-0.0407961	-0.395465	0.0159571	-0.150436	0.0301855	-0.216568	0.108476	-0.384979	0.067214		0.574825	0.0107876	0.574812	0.0300592	0.575327	0.0384523	0.431173	-0.0124856	0.187294	-0.0326514	0.250184	-0.101895	0.41344	-0.0739124
		-0.564154	-0.0103383	-0.539657	-0.0315175	-0.54014	-0.0407731	-0.394676	0.0168814	-0.151659	0.0299462	-0.215564	0.108016	-0.384198	0.0694769		0.575327	0.0107819	0.575321	0.0300302	0.575854	0.0383644	0.430356	-0.0133173	0.188485	-0.0324502	0.249218	-0.10131	0.412645	-0.0762172
		-0.564646	-0.0103293	-0.540168	-0.0315045	-0.540652	-0.0406969	-0.393882	0.0178346	-0.152843	0.029698	-0.214574	0.10754	-0.383402	0.0719247		0.575834	0.0107641	0.57582	0.0299691	0.576336	0.0383194	0.429566	-0.0141653	0.189698	-0.0321994	0.248199	-0.10085	0.411799	-0.078583
		-0.565168	-0.0103217	-0.540678	-0.0315232	-0.541141	-0.0406643	-0.393092	0.0188586	-0.15403	0.0294506	-0.213549	0.107114	-0.382586	0.0742867		0.576326	0.0107598	0.576334	0.0300034	0.576833	0.0382491	0.42877	-0.0149661	0.19089	-0.032016	0.247183	-0.100388	0.41103	-0.0806743
		-0.565654	-0.0103234	-0.541167	-0.0314561	-0.541647	-0.0406101	-0.392299	0.0197654	-0.155265	0.0291885	-0.212571	0.106489	-0.381828	0.0766201		0.576823	0.0107396	0.576827	0.0299426	0.577323	0.038197	0.427971	-0.0158488	0.192098	-0.0318378	0.246207	-0.0999062	0.410224	-0.0828971
		-0.566154	-0.0103119	-0.541655	-0.0314019	-0.542155	-0.0405919	-0.391503	0.0208177	-0.156452	0.0290033	-0.211583	0.106072	-0.381021	0.0790316		0.577335	0.0107216	0.577338	0.0298711	0.577853	0.0381286	0.427174	-0.0166498	0.193284	-0.0317403	0.245221	-0.0993676	0.409437	-0.0851276
		-0.566662	-0.0103058	-0.542163	-0.0314136	-0.542637	-0.0405039	-0.390689	0.0218885	-0.157646	0.0287554	-0.210585	0.10564	-0.380175	0.0819655		0.577829	0.0107192	0.577836	0.0298796	0.578317	0.0381093	0.42638	-0.0176107	0.194476	-0.0314399	0.244215	-0.0989482	0.408618	-0.0874419
		-0.567151	-0.0102978	-0.542649	-0.0313429	-0.543143	-0.040475	-0.389898	0.0229147	-0.158843	0.0284407	-0.209582	0.105205	-0.379371	0.0845849		0.578332	0.0107008	0.578333	0.0297849	0.578841	0.0380112	0.425579	-0.018465	0.195675	-0.031255	0.2432	-0.0984188	0.407822	-0.0896552
		-0.567656	-0.0102981	-0.543182	-0.0313474	-0.543651	-0.0404445	-0.389109	0.0239841	-0.160039	0.0282836	-0.208564	0.104739	-0.378603	0.0870669		0.578819	0.0106892	0.578828	0.0297562	0.579328	0.0379841	0.424782	-0.0193919	0.196868	-0.0310757	0.242204	-0.0979941	0.407025	-0.0917998
		-0.568154	-0.0102807	-0.543666	-0.031343	-0.544133	-0.0403868	-0.388292	0.025081	-0.161228	0.028014	-0.207543	0.104326	-0.377809	0.0895262		0.579318	0.0106767	0.57934	0.029633	0.579815	0.0379165	0.423983	-0.0203014	0.19808	-0.03086	0.241204	-0.0975213	0.406242	-0.0942286
		-0.568647	-0.0102864	-0.544164	-0.0312522	-0.544644	-0.0403518	-0.387509	0.0261679	-0.162413	0.0278365	-0.20656	0.103798	-0.377003	0.0923152		0.579824	0.0106667	0.579822	0.0296979	0.580343	0.0378547	0.423188	-0.0212215	0.199288	-0.0306917	0.240189	-0.0971396	0.405437	-0.0966344
		-0.569148	-0.0102811	-0.544685	-0.031221	-0.545133	-0.0403322	-0.386711	0.0272953	-0.163628	0.0275821	-0.205547	0.103434	-0.376208	0.0947401		0.580317	0.0106528	0.580311	0.029619	0.580825	0.0377725	0.42238	-0.0221628	0.200477	-0.0305099	0.239189	-0.0966501	0.4046	-0.098922
		-0.569642	-0.0102675	-0.545154	-0.0312094	-0.54564	-0.040305	-0.385913	0.0284831	-0.164802	0.0274005	-0.204576	0.102825	-0.375374	0.0977483		0.580817	0.0106419	0.58082	0.0295454	0.581332	0.0377489	0.42159	-0.0231149	0.201664	-0.0302996	0.238203	-0.0961645	0.403834	-0.101069
		-0.57015	-0.0102695	-0.545651	-0.0311374	-0.546119	-0.0402119	-0.385101	0.0296846	-0.166017	0.0271111	-0.203569	0.102524	-0.374577	0.100495		0.581316	0.0106321	0.581315	0.0295303	0.581831	0.0376813	0.420785	-0.024051	0.202888	-0.0301039	0.237196	-0.0957179	0.40305	-0.103553
		-0.57065	-0.0102654	-0.546147	-0.0310809	-0.546636	-0.0401875	-0.384311	0.0307365	-0.167221	0.0268924	-0.202586	0.102025	-0.373802	0.103174		0.581829	0.0106162	0.581813	0.0294663	0.582317	0.0376049	0.420001	-0.0250615	0.204094	-0.0299025	0.236215	-0.0953838	0.402223	-0.105669
		-0.571156	-0.0102583	-0.546663	-0.0311121	-0.547134	-0.0401506	-0.383496	0.0319893	-0.168407	0.0266915	-0.201581	0.101663	-0.372998	0.105848		0.582317	0.0106027	0.582295	0.0294564	0.582816	0.0375586	0.419202	-0.0260446	0.205288	-0.0297376	0.235198	-0.0949535	0.401434	-0.108311
		-0.571658	-0.0102558	-0.547153	-0.0310933	-0.547637	-0.040133	-0.382703	0.0331576	-0.169633	0.0264126	-0.200588	0.101192	-0.372173	0.109177		0.582818	0.0105887	0.582813	0.0293853	0.583306	0.0375401	0.418407	-0.0270697	0.206495	-0.0295532	0.234202	-0.0944893	0.400666	-0.110616
		-0.572159	-0.0102503	-0.547638	-0.0309916	-0.548142	-0.0400593	-0.381895	0.0343688	-0.170841	0.0262503	-0.199575	0.100725	-0.371398	0.111758		0.583323	0.0105805	0.583316	0.0293932	0.583808	0.0374384	0.417571	-0.0281131	0.207673	-0.0293766	0.233218	-0.0941213	0.399841	-0.113138
		-0.572659	-0.0102502	-0.548165	-0.0310283	-0.548645	-0.0400499	-0.381091	0.0356827	-0.172035	0.026043	-0.198582	0.100453	-0.370602	0.114562		0.583808	0.0105698	0.583807	0.0293564	0.584318	0.0374194	0.416765	-0.0291999	0.208884	-0.0291614	0.232206	-0.0936743	0.399022	-0.115492
		-0.573156	-0.0102311	-0.54865	-0.0310439	-0.549133	-0.0399933	-0.380287	0.0368622	-0.173234	0.0257788	-0.197586	0.0998715	-0.369798	0.117346		0.584299	0.0105573	0.584277	0.0292791	0.584784	0.0373392	0.415966	-0.0302475	0.210086	-0.0289933	0.231203	-0.0933021	0.39823	-0.117679
		-0.573652	-0.0102224	-0.549139	-0.0309475	-0.54963	-0.0399929	-0.379488	0.0381757	-0.17442	0.0255929	-0.196598	0.0995961	-0.368994	0.120558		0.584801	0.0105428	0.584785	0.0292151	0.585316	0.0373047	0.415163	-0.0312496	0.211279	-0.0287956	0.23022	-0.0928846	0.39742	-0.120128
		-0.574148	-0.0102276	-0.549653	-0.030946	-0.550131	-0.0399096	-0.37869	0.039564	-0.175616	0.0253379	-0.195624	0.0991228	-0.368213	0.123206		0.585302	0.0105296	0.585287	0.0291913	0.585791	0.0372378	0.414372	-0.0323223	0.2125	-0.0286	0.229217	-0.0925104	0.396608	-0.122782
		-0.574646	-0.010224	-0.550135	-0.0308825	-0.550635	-0.039848	-0.377891	0.0408	-0.176835	0.0250857	-0.194608	0.0987892	-0.367422	0.126086		0.585795	0.010518	0.585797	0.0291819	0.58631	0.0371848	0.413572	-0.0334081	0.213679	-0.0284348	0.228221	-0.0921154	0.395808	-0.124982
		-0.575144	-0.0102238	-0.55064	-0.0308007	-0.551125	-0.0398239	-0.377097	0.0421598	-0.178042	0.0249353	-0.193594	0.0984227	-0.366613	0.129152		0.586301	0.0105083	0.5863	0.0291667	0.586819	0.0371231	0.412781	-0.0344395	0.2149	-0.0282188	0.227221	-0.0916845	0.395004	-0.12719
		-0.575641	-0.0102248	-0.551146	-0.0308226	-0.551615	-0.0397982	-0.376294	0.0435215	-0.179235	0.0246943	-0.192614	0.0979552	-0.365786	0.132196		0.586802	0.0104971	0.586808	0.0290779	0.587299	0.0370838	0.411987	-0.0355238	0.216096	-0.0280616	0.226233	-0.0913986	0.394233	-0.129626
		-0.576157	-0.0102155	-0.551646	-0.0307781	-0.552129	-0.0397619	-0.375487	0.0449277	-0.18043	0.0244743	-0.191597	0.0975439	-0.365035	0.135208		0.587292	0.0104796	0.587302	0.029085	0.587807	0.0369859	0.411171	-0.0366214	0.217296	-0.0278559	0.225242	-0.0909896	0.393444	-0.132055
		-0.576643	-0.0102177	-0.552147	-0.0308209	-0.552624	-0.0397563	-0.3747	0.0462061	-0.181636	0.0242039	-0.190584	0.0973346	-0.364199	0.13811		0.587814	0.0104726	0.587795	0.0290164	0.588297	0.0369696	0.41039	-0.0377178	0.218509	-0.0276778	0.224237	-0.0905979	0.39265	-0.134762
		-0.577141	-0.0102106	-0.55263	-0.0307267	-0.553141	-0.0397262	-0.373891	0.0476765	-0.18283	0.0240717	-0.189601	0.0968166	-0.363387	0.141122		0.588296	0.0104558	0.588304	0.0289691	0.588797	0.0369061	0.409581	-0.038828	0.219689	-0.0275064	0.223209	-0.0902633	0.391819	-0.136792
		-0.577662	-0.0101966	-0.55314	-0.0306839	-0.55363	-0.0396621	-0.373093	0.0490599	-0.184035	0.0238208	-0.188616	0.0964806	-0.362599	0.14433		0.588789	0.0104505	0.588795	0.0289071	0.589279	0.0368744	0.408786	-0.0400112	0.220888	-0.0273307	0.222216	-0.0898978	0.391015	-0.139165
		-0.578166	-0.0101982	-0.55364	-0.0306825	-0.554129	-0.0396356	-0.372291	0.0504789	-0.185236	0.0235938	-0.187603	0.0960812	-0.361776	0.147346		0.589295	0.0104445	0.589278	0.0288797	0.58979	0.036817	0.40799	-0.0411221	0.222095	-0.027132	0.221206	-0.0895284	0.390251	-0.141398
		-0.57865	-0.0101976	-0.554139	-0.0306678	-0.554625	-0.0395866	-0.371495	0.0518799	-0.186434	0.0233829	-0.186547	0.0957528	-0.360979	0.150389		0.589776	0.0104314	0.589789	0.0288856	0.590303	0.036753	0.407184	-0.0422389	0.2233	-0.0269714	0.220215	-0.0892167	0.389427	-0.14392
		-0.579187	-0.0102141	-0.554645	-0.0306479	-0.555124	-0.0395508	-0.370699	0.0533234	-0.187612	0.0232113	-0.185609	0.0952882	-0.360204	0.153315		0.59028	0.010414	0.590294	0.028752	0.590773	0.0366904	0.406374	-0.0434378	0.224489	-0.0267585	0.21921	-0.088855	0.388638	-0.146358
		-0.579675	-0.0102044	-0.555135	-0.0305966	-0.555609	-0.0395332	-0.369886	0.0547248	-0.188842	0.0229521	-0.184584	0.0950665	-0.359402	0.156546		0.590774	0.0104128	0.590775	0.0288277	0.59128	0.0366572	0.405576	-0.0445191	0.225701	-0.0265577	0.218212	-0.0885538	0.387853	-0.148356
		-0.580193	-0.0101964	-0.555641	-0.0305876	-0.556111	-0.0394693	-0.369087	0.0562712	-0.190055	0.0227725	-0.18358	0.0946371	-0.358642	0.159562		0.591293	0.0103936	0.591275	0.028723	0.591787	0.0366058	0.404787	-0.0456628	0.226887	-0.0263943	0.217215	-0.0882273	0.387017	-0.151065
		-0.580667	-0.0101935	-0.55614	-0.030564	-0.556616	-0.0394447	-0.3683	0.0576812	-0.191239	0.0225236	-0.182608	0.0942406	-0.357823	0.162715		0.591779	0.0103845	0.591781	0.0286851	0.592289	0.03656	0.403971	-0.0468313	0.228104	-0.0261904	0.216225	-0.0878103	0.386255	-0.153208
		-0.581187	-0.0101948	-0.556633	-0.0304687	-0.557117	-0.0394196	-0.367513	0.0591912	-0.192441	0.0222442	-0.181611	0.0938465	-0.356981	0.165808		0.592271	0.0103736	0.592268	0.0286706	0.592786	0.0365095	0.403186	-0.0480014	0.229303	-0.0259801	0.21524	-0.0875215	0.38546	-0.155381
		-0.581678	-0.0101931	-0.557131	-0.0305082	-0.557628	-0.0394394	-0.366705	0.0605751	-0.193641	0.0220388	-0.180595	0.0937116	-0.356202	0.16886		0.592771	0.0103641	0.592779	0.0286296	0.59328	0.0364578	0.40238	-0.0491944	0.230491	-0.0258142	0.214199	-0.0872532	0.384645	-0.157684
		-0.582165	-0.0101885	-0.557636	-0.030512	-0.558098	-0.039383	-0.365911	0.0621475	-0.19485	0.0218616	-0.179585	0.0932469	-0.355415	0.171855		0.593259	0.0103468	0.593271	0.0285386	0.59378	0.0364106	0.401597	-0.0503707	0.231697	-0.0256034	0.21322	-0.0868848	0.383822	-0.15996
		-0.582684	-0.01019	-0.558138	-0.0304496	-0.558613	-0.0393225	-0.365102	0.0636505	-0.196053	0.0215994	-0.178597	0.0928371	-0.354645	0.174989		0.593766	0.0103462	0.593761	0.0285777	0.594304	0.036357	0.400787	-0.0515707	0.232892	-0.0254218	0.212193	-0.0865874	0.383045	-0.162353
		-0.583181	-0.0101831	-0.558623	-0.0304964	-0.559112	-0.0393578	-0.364314	0.0652168	-0.197233	0.0214055	-0.177603	0.0925888	-0.353828	0.178102		0.594299	0.010333	0.594308	0.0284988	0.594789	0.0362462	0.399997	-0.0527503	0.234081	-0.0252122	0.21121	-0.0862261	0.382264	-0.164087
		-0.583685	-0.0101737	-0.559134	-0.0303712	-0.559616	-0.0392972	-0.363484	0.0667024	-0.198416	0.0212607	-0.176596	0.0922966	-0.353055	0.180837		0.594789	0.0103237	0.594795	0.028484	0.595286	0.0362578	0.39917	-0.0539723	0.235281	-0.0250335	0.210215	-0.0859049	0.381454	-0.16656
		-0.584177	-0.0101737	-0.559651	-0.0303631	-0.560109	-0.0392538	-0.362696	0.0681326	-0.19962	0.0210316	-0.175578	0.0918691	-0.35223	0.184427		0.595274	0.0103073	0.595286	0.0284493	0.595796	0.036174	0.398368	-0.0551494	0.236478	-0.0248348	0.2092	-0.0856609	0.380669	-0.168768
		-0.584669	-0.0101825	-0.560143	-0.0304323	-0.560629	-0.039216	-0.361883	0.069711	-0.200824	0.0207257	-0.174596	0.0916446	-0.351447	0.186991		0.595775	0.0102922	0.595791	0.0284371	0.596302	0.0361748	0.39756	-0.0562929	0.237657	-0.0246324	0.208226	-0.0853192	0.379863	-0.170952
		-0.585176	-0.0101758	-0.560635	-0.0303607	-0.561123	-0.0392854	-0.361083	0.0712036	-0.202028	0.0205609	-0.173589	0.0912953	-0.350622	0.19028		0.596294	0.0102906	0.596298	0.0283617	0.596775	0.0361154	0.396761	-0.057491	0.238864	-0.0244375	0.207222	-0.0850575	0.379073	-0.17319
		-0.58568	-0.010184	-0.561158	-0.0303365	-0.561641	-0.0391736	-0.360277	0.0728004	-0.203215	0.0203552	-0.172589	0.0908735	-0.349888	0.19303		0.596791	0.0102777	0.596776	0.0283616	0.597314	0.0360645	0.395976	-0.0585488	0.240064	-0.0242262	0.206232	-0.0847625	0.378236	-0.175249
		-0.586165	-0.0101709	-0.561653	-0.0302827	-0.562113	-0.0392011	-0.359476	0.0742465	-0.204422	0.0201505	-0.171598	0.0905627	-0.349031	0.196264		0.597285	0.0102637	0.597302	0.0282871	0.597785	0.0360239	0.395162	-0.0598598	0.24127	-0.0240023	0.205214	-0.0844708	0.377425	-0.177339
		-0.586672	-0.0101855	-0.562145	-0.030332	-0.562631	-0.0391029	-0.358674	0.0757629	-0.205622	0.0198808	-0.170598	0.0903159	-0.348223	0.1994		0.597769	0.0102574	0.597802	0.0283184	0.598299	0.0359891	0.394387	-0.0609319	0.242495	-0.0238183	0.204237	-0.0842125	0.376651	-0.179256
		-0.587168	-0.0101838	-0.562646	-0.0302882	-0.563114	-0.0391183	-0.357899	0.0772245	-0.206826	0.0197307	-0.169593	0.0900156	-0.347444	0.202269		0.598289	0.0102388	0.598299	0.028208	0.598791	0.0359174	0.393575	-0.0622365	0.243679	-0.0236075	0.203213	-0.0839375	0.375836	-0.181197
		-0.587659	-0.0101773	-0.56314	-0.0302815	-0.563627	-0.039098	-0.357091	0.0787377	-0.20803	0.0195143	-0.168599	0.0897282	-0.346655	0.205206		0.59879	0.0102374	0.598801	0.0281628	0.599306	0.0358586	0.392777	-0.0633031	0.244881	-0.0233869	0.202198	-0.083632	0.375024	-0.183298
		-0.588148	-0.0101779	-0.563651	-0.0302966	-0.564129	-0.0390865	-0.356306	0.0801784	-0.209228	0.0192461	-0.167585	0.0894104	-0.345832	0.207839		0.599275	0.0102233	0.599292	0.0281152	0.599787	0.0357956	0.39196	-0.0646189	0.246105	-0.023185	0.201204	-0.0833489	0.37422	-0.18541
		-0.588655	-0.0101774	-0.564141	-0.030267	-0.564632	-0.0390566	-0.355497	0.0817199	-0.210433	0.0190848	-0.166561	0.0890796	-0.34503	0.210958		0.599782	0.0102179	0.599787	0.0280561	0.600294	0.035768	0.391179	-0.0656145	0.247284	-0.022988	0.200209	-0.0830677	0.373441	-0.187311
		-0.589148	-0.010179	-0.56465	-0.0302111	-0.565115	-0.0390551	-0.354695	0.0832917	-0.211636	0.0188667	-0.165565	0.0888423	-0.344205	0.213764		0.600283	0.0102049	0.600289	0.0280894	0.600794	0.0357246	0.390371	-0.0667147	0.248471	-0.0227832	0.199206	-0.0827865	0.372618	-0.189091
		-0.589648	-0.010174	-0.565155	-0.0300807	-0.565626	-0.0389995	-0.353905	0.084725	-0.212827	0.0186879	-0.164581	0.0883194	-0.343467	0.21641		0.600794	0.0101857	0.600794	0.028117	0.601309	0.0356797	0.389593	-0.0678719	0.249684	-0.022549	0.198227	-0.0825692	0.371832	-0.190973
		-0.590134	-0.0101887	-0.565657	-0.0301467	-0.566108	-0.0390233	-0.353108	0.0861123	-0.214037	0.0184158	-0.16357	0.0882284	-0.342634	0.21905		0.6013	0.0101821	0.601297	0.0279841	0.601775	0.0356212	0.388774	-0.0690762	0.250877	-0.0223353	0.197232	-0.0823061	0.371072	-0.192637
		-0.590622	-0.0101787	-0.566145	-0.0301227	-0.566632	-0.0389402	-0.352308	0.0876167	-0.215241	0.0182709	-0.162577	0.0878166	-0.34182	0.221952		0.601793	0.01017	0.601791	0.02798	0.602313	0.0355673	0.38798	-0.0702046	0.252089	-0.0221056	0.196216	-0.0820483	0.370216	-0.194585
		-0.591139	-0.0101819	-0.566649	-0.0302186	-0.567099	-0.0389535	-0.35151	0.0890023	-0.216416	0.0180037	-0.161586	0.0876088	-0.341039	0.224604		0.60229	0.0101591	0.602295	0.0279106	0.60279	0.0355601	0.387165	-0.0712402	0.253306	-0.0218509	0.195215	-0.0817952	0.36946	-0.196135
		-0.591644	-0.0101963	-0.567145	-0.0301116	-0.567635	-0.0389016	-0.350729	0.0902997	-0.21762	0.0178439	-0.160567	0.0873195	-0.340199	0.227309		0.602793	0.0101517	0.602802	0.0279175	0.603296	0.0354746	0.386366	-0.0723792	0.254488	-0.0216092	0.194244	-0.0815345	0.368616	-0.197923
		-0.592124	-0.0101835	-0.567635	-0.0301346	-0.568106	-0.0389156	-0.349914	0.0916836	-0.218824	0.017593	-0.159603	0.0870117	-0.33946	0.229638		0.603287	0.0101406	0.60329	0.0278483	0.603797	0.0354283	0.385559	-0.0734647	0.255682	-0.0213881	0.193234	-0.0812653	0.367861	-0.199754
		-0.592645	-0.0101943	-0.568135	-0.0300884	-0.568623	-0.0389042	-0.349133	0.0931544	-0.220016	0.0172828	-0.158621	0.0867586	-0.338652	0.232048		0.603798	0.0101343	0.603787	0.0278334	0.604299	0.0353948	0.384769	-0.0746594	0.256899	-0.0211271	0.19226	-0.0810203	0.367029	-0.2013
		-0.593153	-0.0101907	-0.568656	-0.0301233	-0.569123	-0.0388582	-0.348328	0.0944932	-0.221242	0.017091	-0.157605	0.0865241	-0.337839	0.234736		0.604298	0.010124	0.604312	0.027814	0.604802	0.0353597	0.383956	-0.0756222	0.258083	-0.0208872	0.191251	-0.080854	0.366246	-0.202836
		-0.593637	-0.0102045	-0.569138	-0.0300237	-0.569624	-0.0388278	-0.347529	0.0959475	-0.222437	0.0168662	-0.156581	0.0861648	-0.337037	0.237071		0.604795	0.010113	0.604785	0.027727	0.6053	0.0352829	0.383166	-0.0767768	0.259284	-0.0206348	0.190231	-0.0805342	0.365427	-0.204356
		-0.594138	-0.0101961	-0.569637	-0.0300409	-0.570119	-0.0388578	-0.346721	0.0972101	-0.223635	0.0166737	-0.155589	0.0858907	-0.336241	0.239372		0.605294	0.0101022	0.605299	0.0277615	0.605801	0.0352625	0.382375	-0.0777851	0.260474	-0.0203924	0.18925	-0.0802878	0.364634	-0.205934
		-0.594642	-0.0102084	-0.57017	-0.0300699	-0.570647	-0.0387893	-0.345918	0.0984579	-0.22482	0.0163963	-0.154604	0.0856548	-0.335419	0.241683		0.605778	0.01009	0.605802	0.0277261	0.606307	0.0352014	0.381557	-0.0787866	0.261686	-0.0201089	0.188237	-0.0801338	0.363838	-0.207387
		-0.595123	-0.0102128	-0.570658	-0.0300232	-0.571116	-0.0388221	-0.345111	0.0998579	-0.22603	0.0161904	-0.153592	0.0853569	-0.334614	0.243915		0.606286	0.0100807	0.606296	0.027663	0.606786	0.0351746	0.38078	-0.0798556	0.26288	-0.0198073	0.187239	-0.0798159	0.36304	-0.208675
		-0.595631	-0.0102254	-0.57115	-0.0299638	-0.57164	-0.0387834	-0.344291	0.101067	-0.227226	0.0159251	-0.152581	0.0851191	-0.333857	0.246077		0.606787	0.010077	0.606793	0.0276756	0.607314	0.0351161	0.379978	-0.0807688	0.264106	-0.0195266	0.186255	-0.0796368	0.362243	-0.21001
		-0.596129	-0.0102237	-0.571649	-0.0300039	-0.572114	-0.0387486	-0.343474	0.102136	-0.228453	0.0156878	-0.151612	0.0847345	-0.333031	0.248206		0.607286	0.0100619	0.607294	0.0275903	0.607784	0.0350734	0.379173	-0.0817824	0.265281	-0.0192632	0.18525	-0.0793775	0.361447	-0.211504
		-0.596632	-0.010231	-0.572143	-0.0299235	-0.572627	-0.0387652	-0.342695	0.103451	-0.229655	0.015422	-0.150602	0.0846006	-0.332232	0.250157		0.607794	0.0100601	0.607798	0.0275751	0.608295	0.0350093	0.378347	-0.0827226	0.266503	-0.0189332	0.184265	-0.079184	0.360659	-0.212601
		-0.597128	-0.0102212	-0.572647	-0.0299228	-0.573095	-0.0387241	-0.341904	0.104386	-0.230845	0.0151631	-0.149601	0.084298	-0.331438	0.252193		0.608278	0.010044	0.608292	0.027556	0.608773	0.0349919	0.377551	-0.0836196	0.267705	-0.0186416	0.183242	-0.0788899	0.359843	-0.213712
		-0.597626	-0.0102293	-0.573139	-0.0299429	-0.573623	-0.0387068	-0.341105	0.10546	-0.232039	0.0149728	-0.148595	0.0840053	-0.33063	0.253773		0.608785	0.0100363	0.608785	0.0274774	0.609295	0.0349318	0.376767	-0.0846162	0.268883	-0.0183578	0.182244	-0.0787312	0.359053	-0.214902
		-0.598132	-0.0102201	-0.573637	-0.0299266	-0.574102	-0.0387148	-0.340305	0.106596	-0.23323	0.0146593	-0.147586	0.0838033	-0.32987	0.255719		0.60929	0.0100224	0.609286	0.027447	0.609795	0.0348781	0.375956	-0.0853989	0.270082	-0.0180285	0.18123	-0.0785487	0.358228	-0.2162
		-0.598635	-0.0102424	-0.574141	-0.0299658	-0.574636	-0.0387491	-0.339504	0.107613	-0.234431	0.014461	-0.146611	0.0835678	-0.329059	0.257445		0.609791	0.0100137	0.609789	0.0274662	0.610293	0.0348424	0.375173	-0.0863488	0.271278	-0.017726	0.180246	-0.0782432	0.357418	-0.217437
		-0.599019	-0.0102501	-0.574649	-0.0299249	-0.575115	-0.0387038	-0.338706	0.108467	-0.23564	0.014203	-0.145583	0.0832476	-0.328241	0.259107		0.610285	0.0100028	0.610293	0.0274163	0.610788	0.0348164	0.374361	-0.0871814	0.272479	-0.0173793	0.179253	-0.0780526	0.356601	-0.218398
		-0.599113	-0.0102241	-0.575138	-0.0299301	-0.575608	-0.0386453	-0.337901	0.109518	-0.236817	0.0139636	-0.144606	0.0830622	-0.327392	0.260893		0.610778	0.00999542	0.610785	0.0273597	0.611311	0.0347618	0.373563	-0.0879955	0.273672	-0.0170276	0.178238	-0.0778405	0.355825	-0.219077
		-0.598881	-0.00999501	-0.575643	-0.0298992	-0.576106	-0.0386829	-0.337113	0.110337	-0.238046	0.0136718	-0.143615	0.0828196	-0.326641	0.261898		0.611291	0.00999423	0.611294	0.0273706	0.611789	0.0347359	0.372774	-0.0888076	0.274859	-0.0166997	0.177207	-0.0778143	0.355048	-0.220034
		-0.598374	-0.00981168	-0.576146	-0.0299127	-0.576617	-0.0386625	-0.33633	0.111134	-0.239252	0.0134358	-0.142625	0.0826103	-0.325826	0.263549		0.611769	0.00997871	0.611774	0.0273207	0.612301	0.0346723	0.371973	-0.0896621	0.276056	-0.0163143	0.176188	-0.0775293	0.354254	-0.221074
		-0.597879	-0.00968979	-0.576645	-0.0299555	-0.577108	-0.0386689	-0.33551	0.112083	-0.240434	0.0130969	-0.141573	0.0826494	-0.325048	0.264666		0.612286	0.00996907	0.612295	0.0273047	0.612777	0.0346492	0.371167	-0.0904283	0.277268	-0.0159782	0.175214	-0.0772061	0.353412	-0.221879
		-0.597382	-0.00958885	-0.577131	-0.029864	-0.577615	-0.0386578	-0.334715	0.112943	-0.241639	0.0128685	-0.14056	0.0821914	-0.324223	0.265938		0.612785	0.00995724	0.612782	0.0272778	0.613285	0.0346036	0.370372	-0.0912489	0.278477	-0.0155557	0.174197	-0.0770503	0.352629	-0.222685
		-0.59688	-0.00951629	-0.577633	-0.0298756	-0.578115	-0.0386853	-0.333913	0.113573	-0.242829	0.0126432	-0.139583	0.081925	-0.323431	0.267093		0.613281	0.0099505	0.613295	0.0271521	0.613796	0.0345431	0.369559	-0.0919362	0.279672	-0.0151682	0.173174	-0.0768082	0.351859	-0.223339
		-0.596363	-0.00944006	-0.578132	-0.0298811	-0.578643	-0.0386681	-0.3331	0.114272	-0.244027	0.0122492	-0.138546	0.0815995	-0.322663	0.267949		0.613805	0.00993886	0.613812	0.027146	0.614299	0.0345347	0.368765	-0.0925821	0.280908	-0.0147466	0.172196	-0.0766738	0.351065	-0.223974
		-0.595889	-0.00937839	-0.578659	-0.0299197	-0.579131	-0.0386797	-0.332293	0.114976	-0.24524	0.0120506	-0.13756	0.0814894	-0.321836	0.269239		0.614302	0.00993904	0.614305	0.0271545	0.614788	0.0344702	0.367942	-0.0933275	0.282088	-0.0143947	0.171185	-0.0764788	0.350246	-0.224635
		-0.595368	-0.0093141	-0.579164	-0.0298957	-0.579638	-0.0386636	-0.331509	0.115467	-0.246455	0.011748	-0.136566	0.0811424	-0.321046	0.269893		0.614793	0.00992169	0.614817	0.0270959	0.615297	0.0344343	0.36717	-0.0938975	0.28328	-0.0139533	0.170195	-0.0762906	0.349455	-0.225194
		-0.594867	-0.00925595	-0.579658	-0.0298906	-0.580152	-0.0386419	-0.330718	0.116065	-0.247666	0.0115003	-0.135561	0.0809661	-0.320221	0.270925		0.615297	0.00991852	0.615306	0.0271341	0.615797	0.0343961	0.366363	-0.0945548	0.284481	-0.0134845	0.169176	-0.0760647	0.348638	-0.226252
		-0.594375	-0.00921245	-0.58016	-0.0299223	-0.580643	-0.0386408	-0.329913	0.116502	-0.248849	0.01117	-0.134566	0.0806539	-0.319453	0.271512		0.615789	0.00991151	0.615802	0.0270803	0.616298	0.034327	0.365561	-0.095248	0.28569	-0.0130527	0.168208	-0.075905	0.347792	-0.226921
		-0.593874	-0.00916791	-0.580662	-0.029894	-0.581129	-0.0386229	-0.329116	0.116942	-0.250042	0.0108737	-0.133589	0.0805262	-0.318655	0.27204		0.616308	0.00990586	0.61629	0.0270119	0.616793	0.0343415	0.36476	-0.0957727	0.286876	-0.0125948	0.1672	-0.075672	0.347007	-0.227186
		-0.593385	-0.00911645	-0.581156	-0.0298427	-0.581641	-0.0386805	-0.328307	0.117588	-0.251261	0.010502	-0.132579	0.0803427	-0.317824	0.272667		0.6168	0.00988665	0.616799	0.0269558	0.617311	0.0342722	0.363956	-0.0962807	0.288083	-0.0121398	0.166185	-0.0754952	0.346239	-0.227322
		-0.59289	-0.00908817	-0.581663	-0.0298889	-0.582142	-0.0386691	-0.327499	0.117888	-0.252443	0.010244	-0.131605	0.0800305	-0.317032	0.273149		0.617284	0.00988041	0.617299	0.0270141	0.6178	0.0342218	0.363156	-0.0968059	0.289275	-0.0116158	0.165207	-0.0753346	0.345412	-0.227962
		-0.592376	-0.0090394	-0.582143	-0.0298329	-0.582637	-0.0386345	-0.326693	0.118142	-0.253643	0.00986758	-0.130555	0.0798647	-0.31624	0.273197		0.617783	0.00987625	0.61779	0.0269916	0.618284	0.0341674	0.36236	-0.0973058	0.290469	-0.0111142	0.164193	-0.0751296	0.34461	-0.228113
		-0.591886	-0.00901363	-0.58266	-0.0299049	-0.58314	-0.0386257	-0.325902	0.118341	-0.254854	0.00955311	-0.129574	0.0796745	-0.315439	0.273439		0.618282	0.00986403	0.618285	0.0268727	0.618787	0.034143	0.361552	-0.0978578	0.291696	-0.0105502	0.163188	-0.0750176	0.343822	-0.228286
		-0.591382	-0.00898308	-0.583158	-0.0299515	-0.583637	-0.0386626	-0.325119	0.11854	-0.256041	0.00925699	-0.128529	0.079493	-0.31463	0.273696		0.618788	0.00985875	0.618801	0.0268802	0.619281	0.0340921	0.36075	-0.0983238	0.292885	-0.0100257	0.162177	-0.0747541	0.343016	-0.22858
		-0.590883	-0.00894435	-0.583662	-0.0298505	-0.584139	-0.0386287	-0.324285	0.118788	-0.257246	0.00887055	-0.127551	0.0792237	-0.313862	0.273921		0.619283	0.00984419	0.61929	0.0268649	0.619793	0.0340628	0.359935	-0.0987039	0.294091	-0.00946209	0.161196	-0.0746082	0.342216	-0.228782
		-0.590375	-0.00890677	-0.584165	-0.0298697	-0.584618	-0.038637	-0.323489	0.118896	-0.258449	0.00852969	-0.126524	0.079115	-0.313035	0.273904		0.619776	0.00983947	0.61979	0.0268404	0.620273	0.0340201	0.35915	-0.0990571	0.29528	-0.00890175	0.160181	-0.0744834	0.341423	-0.22866
		-0.589875	-0.00888176	-0.584633	-0.0297827	-0.585131	-0.0386944	-0.322697	0.118985	-0.259637	0.00807375	-0.125551	0.0788434	-0.312243	0.273641		0.620278	0.00982727	0.620277	0.0267374	0.620789	0.0339849	0.358343	-0.0993638	0.296465	-0.00828783	0.159202	-0.0742455	0.340636	-0.22877
		-0.589389	-0.00884302	-0.58516	-0.0298361	-0.585624	-0.0386759	-0.321896	0.119117	-0.260851	0.00768521	-0.124549	0.0786465	-0.311408	0.273996		0.620785	0.00981829	0.620788	0.0266984	0.62129	0.0339142	0.357535	-0.0997611	0.297682	-0.00764952	0.158185	-0.0741178	0.339832	-0.228694
		-0.588889	-0.00881694	-0.585653	-0.0298083	-0.58612	-0.0386435	-0.321099	0.119157	-0.262054	0.00732256	-0.12354	0.0785112	-0.310593	0.274122		0.62128	0.00980791	0.621288	0.0267286	0.621785	0.0339095	0.356761	-0.100039	0.298888	-0.00704088	0.157176	-0.073911	0.339008	-0.22886
		-0.588389	-0.0087824	-0.58614	-0.0298086	-0.586635	-0.0387062	-0.32028	0.119095	-0.263258	0.00687007	-0.122559	0.0782224	-0.309797	0.273502		0.621777	0.00979887	0.621795	0.0266636	0.622286	0.0338472	0.355931	-0.100409	0.300099	-0.00634211	0.156184	-0.073768	0.338234	-0.228826
		-0.58789	-0.0087652	-0.58663	-0.0298078	-0.587125	-0.0386802	-0.319495	0.119046	-0.264446	0.00643343	-0.121546	0.0780656	-0.308983	0.272915		0.622299	0.00978905	0.622304	0.0266683	0.622768	0.0338436	0.355149	-0.100706	0.301311	-0.00572163	0.155209	-0.0735473	0.337419	-0.228536
		-0.587413	-0.00873792	-0.587172	-0.0298828	-0.587624	-0.0386968	-0.318684	0.118988	-0.265636	0.00605158	-0.120571	0.0778058	-0.308206	0.272657		0.62277	0.00978048	0.622781	0.0266305	0.623251	0.0337728	0.354329	-0.100951	0.302502	-0.00501342	0.1542	-0.073432	0.336588	-0.228504
		-0.586908	-0.00871879	-0.58765	-0.0298694	-0.588091	-0.0387066	-0.317872	0.118776	-0.266876	0.00566052	-0.119576	0.0777	-0.307448	0.27191		0.623274	0.00977487	0.623286	0.0266047	0.623758	0.0337394	0.353546	-0.10112	0.303703	-0.00428758	0.153229	-0.0732585	0.335794	-0.228223
		-0.586412	-0.00869082	-0.588155	-0.0298764	-0.588609	-0.0387162	-0.317096	0.118647	-0.268054	0.00513288	-0.118563	0.0775008	-0.306569	0.271479		0.623781	0.00976015	0.623782	0.0265436	0.624279	0.0336929	0.352749	-0.101321	0.304888	-0.00359357	0.152204	-0.0731032	0.335011	-0.228134
		-0.585909	-0.0086579	-0.588647	-0.0298461	-0.589121	-0.0387525	-0.316303	0.118296	-0.269265	0.00463784	-0.11756	0.0773859	-0.305785	0.270589		0.624279	0.00976552	0.624273	0.0265337	0.624792	0.0336939	0.351951	-0.101493	0.306095	-0.00279868	0.151211	-0.072861	0.334213	-0.227932
		-0.585415	-0.00863832	-0.589147	-0.0299228	-0.589601	-0.0387096	-0.315521	0.11818	-0.270447	0.00417822	-0.116567	0.0770957	-0.304998	0.269968		0.624774	0.00975323	0.624797	0.0265252	0.625287	0.03363	0.351147	-0.101602	0.307283	-0.0019836	0.150214	-0.0727795	0.33343	-0.227535
		-0.58492	-0.00862033	-0.589634	-0.0299147	-0.59009	-0.0388131	-0.3147	0.117834	-0.27166	0.00356676	-0.115583	0.0769317	-0.304173	0.269176		0.625278	0.00974329	0.625279	0.0264896	0.625778	0.0335921	0.350356	-0.101741	0.308489	-0.00119833	0.14923	-0.0726442	0.33261	-0.227219
		-0.584405	-0.00859685	-0.590134	-0.029883	-0.590604	-0.0387646	-0.313918	0.117537	-0.272851	0.00309559	-0.114571	0.0767587	-0.303392	0.268126		0.62577	0.00973177	0.625776	0.0264429	0.626279	0.0335267	0.349551	-0.101806	0.309692	-0.00035131	0.14822	-0.0724569	0.331814	-0.226914
		-0.583915	-0.00856889	-0.590636	-0.0298842	-0.591109	-0.038789	-0.313112	0.117181	-0.274063	0.00257642	-0.113578	0.0766062	-0.302636	0.267301		0.626263	0.00972716	0.626276	0.0264757	0.626786	0.0335245	0.348742	-0.102032	0.310887	0.000519582	0.147219	-0.0723611	0.331014	-0.226565
		-0.583437	-0.0085527	-0.591117	-0.0298995	-0.591594	-0.0388782	-0.312304	0.116881	-0.275256	0.00202364	-0.112574	0.0763584	-0.301795	0.266441		0.626777	0.00972097	0.626799	0.0263649	0.62727	0.0334716	0.347953	-0.101974	0.312079	0.00136889	0.14622	-0.07217	0.330193	-0.226208
		-0.582905	-0.00852144	-0.591624	-0.0299165	-0.592119	-0.0388128	-0.311516	0.116579	-0.276438	0.0014203	-0.111567	0.0762478	-0.300986	0.265709		0.627268	0.00971032	0.627309	0.0263927	0.627767	0.0334464	0.347169	-0.101981	0.313281	0.0023103	0.145236	-0.0720618	0.329353	-0.225762
		-0.582404	-0.00849989	-0.592128	-0.0299491	-0.592596	-0.0389261	-0.31072	0.115977	-0.277633	0.000763597	-0.110588	0.076082	-0.300205	0.264595		0.62777	0.00969543	0.627792	0.0263537	0.628276	0.0334013	0.346355	-0.102066	0.314493	0.00330669	0.144226	-0.0718735	0.328621	-0.225196
		-0.581917	-0.00850108	-0.592625	-0.0299597	-0.593115	-0.0388652	-0.30993	0.11558	-0.278839	0.000138457	-0.10957	0.0758456	-0.299393	0.263741		0.628272	0.00969073	0.628291	0.0263342	0.628787	0.0333951	0.345548	-0.102028	0.31567	0.00430641	0.143228	-0.0717029	0.327794	-0.224683
		-0.581414	-0.0084676	-0.593136	-0.0299972	-0.593594	-0.0389207	-0.30912	0.115163	-0.280038	-0.000428051	-0.108565	0.0757212	-0.298591	0.262613		0.628752	0.00968805	0.62878	0.0262172	0.629277	0.0333095	0.344749	-0.10195	0.316889	0.00533375	0.142219	-0.0715528	0.327	-0.224269
		-0.58092	-0.00845108	-0.593634	-0.0299845	-0.594117	-0.0389232	-0.308311	0.114742	-0.281229	-0.00120994	-0.107582	0.0755596	-0.297776	0.261414		0.629283	0.00967974	0.62927	0.0262975	0.629774	0.0332916	0.343964	-0.10196	0.318075	0.00633663	0.141202	-0.0714103	0.326204	-0.223541
		-0.580421	-0.00844152	-0.594122	-0.0300106	-0.59459	-0.0389573	-0.307505	0.114285	-0.282433	-0.00191019	-0.106576	0.0754233	-0.297025	0.260194		0.629781	0.00967379	0.629783	0.0262325	0.630278	0.0332418	0.343165	-0.101843	0.319283	0.00738871	0.140211	-0.0713116	0.325388	-0.222962
		-0.57991	-0.00841116	-0.594625	-0.0300634	-0.595103	-0.0389156	-0.306708	0.113699	-0.283622	-0.00262122	-0.105565	0.0752494	-0.296229	0.259084		0.630263	0.00965565	0.630276	0.0261717	0.630775	0.0332251	0.342357	-0.101756	0.32049	0.0084596	0.139224	-0.0711529	0.324565	-0.22246
		-0.579428	-0.00839759	-0.595118	-0.0300332	-0.595579	-0.0390278	-0.305912	0.113179	-0.28482	-0.00329205	-0.104589	0.0750464	-0.295385	0.25806		0.630761	0.00965257	0.630778	0.0261818	0.631251	0.0332023	0.341564	-0.101613	0.321705	0.00962967	0.138238	-0.0710238	0.323805	-0.22174
		-0.578899	-0.00838768	-0.595621	-0.0300729	-0.596109	-0.0390228	-0.305102	0.1127	-0.286032	-0.00418828	-0.103597	0.0749034	-0.294585	0.256692		0.631249	0.0096476	0.631289	0.026193	0.631774	0.0331673	0.340752	-0.101525	0.322889	0.0107439	0.137231	-0.0708965	0.323017	-0.221107
		-0.578395	-0.00836589	-0.596138	-0.0300166	-0.596592	-0.0390541	-0.304304	0.112037	-0.287249	-0.00497556	-0.102598	0.0747189	-0.2938	0.255571		0.631778	0.00963992	0.631775	0.02613	0.632264	0.0331267	0.339955	-0.101427	0.324079	0.0119318	0.136198	-0.0707359	0.322207	-0.220386
		-0.57789	-0.00835422	-0.596604	-0.0299897	-0.597102	-0.0390608	-0.303482	0.11153	-0.288438	-0.00582801	-0.101579	0.0745626	-0.293004	0.254421		0.632276	0.00963344	0.632273	0.0261387	0.632767	0.033061	0.339153	-0.101202	0.325279	0.013251	0.135429	-0.070642	0.321373	-0.219683
		-0.577392	-0.00832672	-0.59712	-0.0301326	-0.597584	-0.0391063	-0.302699	0.110957	-0.289654	-0.00672923	-0.100589	0.0744082	-0.292169	0.253235		0.632769	0.00962556	0.632779	0.0261228	0.633263	0.0330395	0.338343	-0.101066	0.326461	0.0144634	0.135017	-0.070725	0.320618	-0.219033
		-0.576894	-0.00831607	-0.597602	-0.0301128	-0.598112	-0.0391255	-0.301897	0.110419	-0.290834	-0.00761982	-0.099765	0.0742686	-0.291384	0.251802		0.633286	0.00961317	0.633294	0.0260441	0.633786	0.0329976	0.337556	-0.100787	0.327684	0.0157307	0.135006	-0.0665271	0.31977	-0.218209
		-0.576383	-0.0082936	-0.598109	-0.0301892	-0.598595	-0.0392378	-0.301094	0.109776	-0.292032	-0.00859857	-0.099365	0.0742428	-0.290594	0.250494		0.63378	0.00960191	0.633782	0.0260571	0.634268	0.0329848	0.336757	-0.100632	0.32889	0.0170545	0.13501	-0.0672134	0.319012	-0.217645
		-0.575899	-0.00828526	-0.598611	-0.0301923	-0.598998	-0.0392482	-0.300315	0.109091	-0.293225	-0.00958109	-0.0993	0.0681425	-0.289805	0.249182		0.634285	0.00959438	0.634268	0.0259767	0.63467	0.0329254	0.33596	-0.100377	0.330087	0.0184331	0.135807	-0.0644054	0.318166	-0.216768
		-0.575389	-0.00827545	-0.59902	-0.0300576	-0.599086	-0.0387886	-0.299498	0.108575	-0.294426	-0.0107277	-0.099384	0.0684379	-0.289007	0.247949		0.634646	0.00958221	0.634656	0.0259699	0.634792	0.0328287	0.33515	-0.100178	0.3313	0.0198729	0.136804	-0.0631085	0.317397	-0.216085
		-0.574887	-0.0082469	-0.599128	-0.0303483	-0.599189	-0.0394954	-0.298727	0.107881	-0.295642	-0.0117489	-0.100168	0.0633351	-0.288207	0.246546		0.634792	0.00958522	0.634788	0.0260462	0.634849	0.0330643	0.334365	-0.0998556	0.332486	0.0213159	0.137816	-0.0619557	0.316608	-0.21522
		-0.574387	-0.00823009	-0.599166	-0.0299249	-0.59914	-0.0379925	-0.297898	0.107367	-0.296848	-0.0128962	-0.101148	0.0617046	-0.287393	0.245259		0.634523	0.00950504	0.634815	0.0258832	0.634815	0.0318599	0.333565	-0.0996817	0.333696	0.0227621	0.138809	-0.0608905	0.315787	-0.214524
		-0.573891	-0.00821024	-0.5989	-0.0286477	-0.598838	-0.0357839	-0.297112	0.106735	-0.298053	-0.0140769	-0.102146	0.0603354	-0.286647	0.243898		0.634034	0.00944734	0.634584	0.0256189	0.634531	0.0315897	0.332769	-0.0993577	0.334889	0.0241817	0.139814	-0.0600951	0.315014	-0.213542
		-0.573403	-0.0082149	-0.598403	-0.0278212	-0.598358	-0.0347028	-0.296305	0.106107	-0.299246	-0.0152846	-0.103155	0.0591882	-0.285818	0.242743		0.63353	0.00940195	0.634092	0.025327	0.634035	0.0311645	0.331966	-0.0990599	0.336084	0.0257431	0.140812	-0.0593378	0.314229	-0.212698
		-0.572896	-0.00819128	-0.597913	-0.0273742	-0.59784	-0.0340338	-0.295484	0.105558	-0.300445	-0.0165506	-0.104158	0.0581073	-0.285018	0.241578		0.633018	0.0093747	0.633582	0.0251771	0.633537	0.0308445	0.331154	-0.0988382	0.33729	0.0273911	0.141777	-0.0586057	0.313411	-0.211941
		-0.572405	-0.00818269	-0.597401	-0.0270289	-0.597358	-0.033414	-0.294688	0.104912	-0.301632	-0.0178509	-0.105161	0.0573181	-0.284195	0.239836		0.632524	0.00933962	0.633087	0.0250433	0.633058	0.0306286	0.33035	-0.0984787	0.338473	0.0289731	0.142811	-0.0579413	0.312611	-0.211159
		-0.571907	-0.00817051	-0.596912	-0.0267011	-0.596844	-0.0330292	-0.293889	0.104409	-0.302836	-0.0192705	-0.106163	0.0565174	-0.2834	0.238829		0.632025	0.00930646	0.632547	0.0249089	0.632506	0.030446	0.329559	-0.0981854	0.3397	0.0306102	0.143791	-0.0573504	0.311832	-0.210138
		-0.57139	-0.00814941	-0.596427	-0.0265213	-0.596353	-0.0325933	-0.293085	0.103643	-0.304036	-0.0206405	-0.107168	0.0557635	-0.282577	0.23759		0.631502	0.00929308	0.632068	0.0247653	0.632028	0.0302579	0.328748	-0.0978307	0.340892	0.0322502	0.144811	-0.0567861	0.311001	-0.209394
		-0.570896	-0.00813841	-0.595918	-0.0262081	-0.595827	-0.0322969	-0.292276	0.102984	-0.305241	-0.0221731	-0.108166	0.0550686	-0.281796	0.236263		0.631022	0.00927113	0.631565	0.0246713	0.631505	0.0300926	0.327941	-0.0975049	0.342091	0.0339889	0.14581	-0.0562575	0.310184	-0.208574
		-0.570413	-0.00811647	-0.595419	-0.026072	-0.595342	-0.0319736	-0.291493	0.102414	-0.306443	-0.0237221	-0.109159	0.0545086	-0.281029	0.23482		0.630537	0.00924786	0.631079	0.0245967	0.631022	0.0299747	0.327158	-0.0971556	0.343277	0.0357577	0.146813	-0.0557404	0.309403	-0.207581
		-0.56991	-0.0081133	-0.594918	-0.0258416	-0.594834	-0.0316895	-0.290691	0.101773	-0.307654	-0.0253204	-0.110161	0.0538256	-0.280213	0.233503		0.630034	0.00922468	0.630575	0.024441	0.630511	0.0298383	0.326339	-0.0967662	0.34448	0.0375595	0.147836	-0.055241	0.308607	-0.206847
		-0.569408	-0.00810223	-0.594409	-0.0256482	-0.59435	-0.0314402	-0.289895	0.101171	-0.308851	-0.0269956	-0.111173	0.0532494	-0.27939	0.232395		0.629523	0.0092064	0.630079	0.0244246	0.630025	0.0296857	0.325554	-0.096408	0.34569	0.0393656	0.148816	-0.054773	0.307795	-0.20574
		-0.568893	-0.00808544	-0.593908	-0.0254794	-0.593851	-0.0312221	-0.289096	0.100485	-0.31004	-0.0287555	-0.112176	0.0527052	-0.278569	0.231116		0.629038	0.00919294	0.629558	0.0243507	0.629532	0.0296028	0.324756	-0.0960583	0.346882	0.0412464	0.14981	-0.0543159	0.307026	-0.204914
		-0.568401	-0.00806188	-0.593418	-0.0254421	-0.593375	-0.0309847	-0.288289	0.0998964	-0.311248	-0.0305354	-0.113148	0.0521628	-0.277782	0.229629		0.628524	0.00918218	0.629093	0.0242449	0.629039	0.0294653	0.323929	-0.0957086	0.348095	0.0431176	0.150806	-0.0538636	0.306262	-0.204096
		-0.567909	-0.00805637	-0.592915	-0.0252041	-0.592844	-0.030801	-0.287501	0.0992107	-0.312444	-0.0324822	-0.114163	0.0516676	-0.277013	0.228559		0.628024	0.00915704	0.628585	0.0241567	0.628543	0.0293501	0.323153	-0.0952596	0.349286	0.0450964	0.151797	-0.053429	0.305458	-0.203021
		-0.567407	-0.00805071	-0.59242	-0.0250592	-0.592377	-0.030568	-0.286694	0.098631	-0.313668	-0.0343332	-0.115171	0.0511972	-0.276232	0.227313		0.627541	0.00915093	0.62809	0.0241149	0.628048	0.0292157	0.32236	-0.0948326	0.350463	0.0470138	0.152812	-0.0530629	0.304658	-0.20231
		-0.566896	-0.00803628	-0.591908	-0.0249719	-0.591849	-0.0304423	-0.285904	0.0980737	-0.314842	-0.0363068	-0.116156	0.0506963	-0.275456	0.225887		0.627033	0.00912411	0.62758	0.0240501	0.627526	0.0291521	0.321569	-0.0944254	0.35168	0.0489819	0.153791	-0.0526026	0.303802	-0.201458
		-0.566408	-0.00802528	-0.591428	-0.0247735	-0.59136	-0.0301566	-0.285087	0.0974431	-0.316034	-0.0382918	-0.117169	0.0502855	-0.274635	0.224852		0.626546	0.00911652	0.627088	0.02394	0.627042	0.029038	0.320763	-0.0940574	0.352892	0.0510582	0.154788	-0.0522051	0.303046	-0.200291
		-0.565906	-0.00800975	-0.590931	-0.0247345	-0.590872	-0.0300225	-0.284294	0.0968816	-0.317222	-0.0404923	-0.118168	0.0497088	-0.273854	0.223595		0.626033	0.00909797	0.626598	0.0239225	0.62654	0.028944	0.319962	-0.0936201	0.354079	0.052969	0.155777	-0.0518638	0.302235	-0.199563
		-0.565423	-0.00799313	-0.590431	-0.0246056	-0.590375	-0.0298576	-0.28349	0.0963387	-0.318422	-0.0426005	-0.119129	0.0493299	-0.27302	0.222531		0.625544	0.00908858	0.626085	0.0238187	0.626049	0.0288507	0.319142	-0.0932235	0.355271	0.0549597	0.156788	-0.0514673	0.30145	-0.198646
		-0.564905	-0.00798232	-0.589928	-0.0244277	-0.589873	-0.0296503	-0.282674	0.0956418	-0.319631	-0.0448304	-0.12015	0.0488948	-0.272233	0.221167		0.625043	0.00907141	0.625582	0.0237462	0.625547	0.0287557	0.318328	-0.0928311	0.35647	0.0571243	0.157791	-0.0511175	0.300596	-0.197626
		-0.564415	-0.00798136	-0.589446	-0.024378	-0.589368	-0.0295537	-0.281889	0.0950792	-0.320809	-0.0470879	-0.121156	0.0484911	-0.271425	0.220276		0.624543	0.00905109	0.625073	0.0237054	0.625021	0.0286462	0.317554	-0.0923633	0.357653	0.059178	0.158791	-0.0507543	0.299817	-0.196749
		-0.563934	-0.00796883	-0.588916	-0.0242311	-0.588858	-0.0294162	-0.281086	0.0945204	-0.322021	-0.049499	-0.122146	0.0480827	-0.270667	0.218789		0.624042	0.00904833	0.624585	0.0236474	0.62454	0.0285568	0.316747	-0.0919903	0.35885	0.0612934	0.159784	-0.0503916	0.299024	-0.195882
		-0.563419	-0.00795087	-0.588422	-0.0241815	-0.588376	-0.0292744	-0.280292	0.0939648	-0.32322	-0.052016	-0.123126	0.0476967	-0.269831	0.217506		0.623533	0.00902849	0.624068	0.0236018	0.624023	0.0284643	0.315946	-0.0915218	0.360072	0.0634057	0.160771	-0.0500933	0.298203	-0.194925
		-0.56292	-0.00794252	-0.587944	-0.0240806	-0.58787	-0.0291054	-0.279494	0.0933762	-0.324422	-0.0542558	-0.124143	0.0472639	-0.269017	0.216521		0.623037	0.00901464	0.623572	0.0235556	0.623526	0.0283983	0.315154	-0.0910836	0.361272	0.0655614	0.161774	-0.0497535	0.297426	-0.193939
		-0.562432	-0.00793292	-0.587441	-0.0240151	-0.587386	-0.0289951	-0.278697	0.0927759	-0.325632	-0.0568604	-0.125112	0.0469894	-0.268223	0.215516		0.622543	0.00900835	0.623075	0.0234406	0.623038	0.0283209	0.314339	-0.0906767	0.362482	0.0676469	0.162771	-0.0494332	0.296603	-0.193118
		-0.561901	-0.00792443	-0.586942	-0.0238879	-0.586886	-0.0288807	-0.277887	0.09223	-0.326843	-0.059278	-0.126125	0.0465814	-0.267453	0.2143		0.622058	0.00899167	0.622577	0.0233563	0.622551	0.0282198	0.313548	-0.0901907	0.363655	0.0698183	0.163781	-0.0490605	0.295807	-0.192275
		-0.561426	-0.00791526	-0.586431	-0.0237438	-0.586378	-0.0287289	-0.277084	0.0916179	-0.328037	-0.0621163	-0.127122	0.0461811	-0.266607	0.213194		0.621535	0.00897286	0.622083	0.023344	0.62204	0.0281511	0.312735	-0.0897304	0.364867	0.0720152	0.164776	-0.0488146	0.29503	-0.191339
		-0.560905	-0.00788842	-0.58593	-0.0237698	-0.585878	-0.0286297	-0.276306	0.0911292	-0.329243	-0.0645882	-0.128114	0.0457503	-0.265798	0.211989		0.62105	0.00896246	0.621581	0.0232855	0.621531	0.0280412	0.311963	-0.0893235	0.366049	0.0742296	0.165794	-0.0484719	0.294208	-0.190365
		-0.56044	-0.00787948	-0.585456	-0.0236977	-0.585366	-0.0285292	-0.275497	0.0905766	-0.330436	-0.0673247	-0.129119	0.0455	-0.265007	0.210744		0.620553	0.00894922	0.621089	0.0232405	0.621039	0.0279763	0.311138	-0.0888838	0.367276	0.0764267	0.166759	-0.0482074	0.293422	-0.189495
		-0.559925	-0.00788003	-0.584924	-0.0235683	-0.58486	-0.0283752	-0.274697	0.0899788	-0.331648	-0.0700939	-0.130134	0.0450859	-0.264188	0.210186		0.620035	0.00894162	0.620606	0.0233031	0.620555	0.0279213	0.310321	-0.0884194	0.368466	0.0786565	0.167772	-0.0479034	0.292622	-0.188613
		-0.559402	-0.00786486	-0.584442	-0.0234919	-0.584366	-0.0283436	-0.273918	0.089499	-0.332831	-0.072786	-0.13114	0.0447142	-0.263397	0.208768		0.619556	0.00892775	0.620086	0.0231624	0.620054	0.0278293	0.309549	-0.087938	0.369702	0.0808313	0.168778	-0.0475917	0.291827	-0.187661
		-0.558903	-0.00785947	-0.583941	-0.0234699	-0.583883	-0.0281779	-0.273103	0.0889142	-0.334044	-0.0755653	-0.132132	0.0444463	-0.262609	0.207732		0.619053	0.00891661	0.61958	0.0230851	0.619563	0.027796	0.308767	-0.0874991	0.370875	0.0829518	0.169779	-0.0473229	0.291019	-0.186832
		-0.558391	-0.00784733	-0.583478	-0.0233646	-0.583385	-0.0280425	-0.27231	0.0884516	-0.335235	-0.0783718	-0.133165	0.0440922	-0.261784	0.206615		0.618548	0.0089024	0.619077	0.0230603	0.619039	0.027679	0.307954	-0.087075	0.372075	0.0851266	0.170806	-0.0469931	0.290196	-0.185988
		-0.557897	-0.00783228	-0.582956	-0.0232756	-0.582881	-0.0279851	-0.271513	0.0878884	-0.336434	-0.081144	-0.134161	0.0436661	-0.261037	0.205414		0.618048	0.00889101	0.618603	0.0229876	0.618554	0.0276265	0.307162	-0.086601	0.373266	0.0872526	0.171793	-0.0467695	0.289412	-0.18505
		-0.557392	-0.00782476	-0.582465	-0.023238	-0.582384	-0.0278946	-0.270725	0.0874391	-0.337632	-0.0839931	-0.135122	0.0440688	-0.26025	0.204602		0.617538	0.00888415	0.61808	0.0229199	0.618042	0.0275287	0.30636	-0.0861848	0.374465	0.0894232	0.172782	-0.046465	0.288613	-0.184169
		-0.556899	-0.00781497	-0.581938	-0.0231171	-0.581886	-0.0277917	-0.269909	0.0868666	-0.338817	-0.0867886	-0.136144	0.0430252	-0.259418	0.203571		0.617052	0.00886328	0.617614	0.0229248	0.617553	0.0275044	0.305554	-0.0857399	0.375658	0.0915315	0.173782	-0.0461729	0.287827	-0.183254
		-0.556406	-0.00779722	-0.581451	-0.0231011	-0.581388	-0.0276828	-0.269106	0.086318	-0.340025	-0.0896918	-0.137148	0.0426451	-0.258602	0.202597		0.616547	0.00885947	0.617092	0.022828	0.617041	0.0273825	0.304766	-0.0852642	0.376859	0.0935915	0.174789	-0.0459217	0.287011	-0.182482
		-0.55591	-0.00779207	-0.580954	-0.0230289	-0.580892	-0.0275701	-0.268307	0.0859106	-0.341227	-0.0924122	-0.138152	0.0423795	-0.257835	0.201697		0.616069	0.0088404	0.616617	0.0228074	0.616562	0.0273422	0.30395	-0.0848305	0.378068	0.0956149	0.175768	-0.0456477	0.286234	-0.181555
		-0.555397	-0.00778713	-0.580449	-0.0229427	-0.580386	-0.0275216	-0.26752	0.0854304	-0.342418	-0.0951691	-0.139124	0.0420668	-0.257027	0.200564		0.61557	0.00882997	0.616095	0.0227837	0.616066	0.027231	0.303171	-0.0843793	0.379268	0.0976889	0.176797	-0.0454027	0.285442	-0.180768
		-0.554903	-0.00777378	-0.579958	-0.0228856	-0.579888	-0.0274418	-0.266701	0.0849647	-0.343629	-0.0979616	-0.140146	0.041671	-0.256208	0.199809		0.615059	0.00882498	0.615594	0.022711	0.61556	0.0271864	0.30237	-0.0838984	0.380467	0.0997177	0.177815	-0.0449471	0.284638	-0.179874
		-0.55441	-0.00777115	-0.579465	-0.0228312	-0.579386	-0.0273255	-0.265895	0.0844417	-0.344812	-0.100675	-0.141139	0.0414383	-0.255385	0.198624		0.614572	0.00881027	0.615104	0.0226855	0.615049	0.0270772	0.30158	-0.0835433	0.381673	0.101697	0.178809	-0.0448875	0.283811	-0.179041
		-0.553907	-0.00774781	-0.578954	-0.0227582	-0.578878	-0.0272046	-0.265099	0.0839524	-0.346044	-0.103582	-0.142217	0.0408761	-0.2546	0.197753		0.614059	0.0087992	0.614581	0.0225426	0.614559	0.0270625	0.300776	-0.0830178	0.382883	0.103715	0.179823	-0.0451008	0.283016	-0.178099
		-0.553413	-0.00774691	-0.578425	-0.0227249	-0.578363	-0.0271291	-0.264304	0.083533	-0.347233	-0.106215	-0.1432	0.0407522	-0.253865	0.196563		0.613549	0.00879181	0.614099	0.0225899	0.614059	0.0269639	0.299931	-0.0826603	0.384087	0.105665	0.18082	-0.0443918	0.282218	-0.177306
		-0.552916	-0.00772719	-0.577929	-0.0226334	-0.577856	-0.0270706	-0.263501	0.0830418	-0.348437	-0.108827	-0.14418	0.0404733	-0.253021	0.195978		0.613034	0.0087734	0.613593	0.0224938	0.613563	0.0269205	0.299168	-0.0821537	0.385279	0.10752	0.181832	-0.0441254	0.281437	-0.176486
		-0.552401	-0.00772837	-0.57743	-0.0225698	-0.577363	-0.0269439	-0.262699	0.0826258	-0.349643	-0.11141	-0.145187	0.0402086	-0.25223	0.195025		0.612554	0.00877308	0.613094	0.0225253	0.613029	0.0268742	0.298364	-0.0817332	0.386478	0.109329	0.182821	-0.0439325	0.280591	-0.175665
		-0.551914	-0.00771138	-0.576927	-0.0224836	-0.576858	-0.0269153	-0.261892	0.0821303	-0.350841	-0.113961	-0.146187	0.0399267	-0.251403	0.19409		0.612049	0.00875021	0.612586	0.0224427	0.612558	0.0267973	0.297544	-0.0813686	0.387678	0.111092	0.183811	-0.0436888	0.279803	-0.174896
		-0.551417	-0.00770176	-0.576429	-0.0225137	-0.576355	-0.0268373	-0.26112	0.0817094	-0.352058	-0.116406	-0.147179	0.039679	-0.250655	0.193139		0.611542	0.0087489	0.612083	0.0224196	0.612021	0.0267214	0.29675	-0.0808943	0.388875	0.112702	0.184846	-0.0434258	0.279035	-0.174065
		-0.550907	-0.00770266	-0.575924	-0.022442	-0.575858	-0.0267663	-0.260282	0.0813502	-0.353236	-0.118645	-0.148193	0.0392893	-0.249845	0.192241		0.611039	0.00873747	0.611572	0.0223389	0.611558	0.0266821	0.295947	-0.0804621	0.390082	0.114375	0.185833	-0.0431951	0.278258	-0.173196
		-0.550418	-0.00769135	-0.575435	-0.022355	-0.575363	-0.0266754	-0.259503	0.0808602	-0.35442	-0.121008	-0.149204	0.0390565	-0.249016	0.191387		0.610532	0.00872837	0.611086	0.0222911	0.61102	0.0266088	0.295142	-0.080057	0.391288	0.115977	0.186824	-0.0429424	0.277419	-0.172571
		-0.549906	-0.00768238	-0.574934	-0.0223364	-0.574875	-0.0266062	-0.258698	0.0804569	-0.355607	-0.123182	-0.150188	0.0388303	-0.248206	0.190419		0.610022	0.00871495	0.610591	0.0222799	0.610541	0.0265454	0.294357	-0.0796321	0.392491	0.11764	0.187837	-0.0426794	0.276591	-0.171587
		-0.549416	-0.00767423	-0.574416	-0.0222783	-0.574357	-0.0264973	-0.257885	0.0800263	-0.356816	-0.125442	-0.151171	0.0384717	-0.247452	0.189618		0.609527	0.00870507	0.610088	0.0222494	0.61002	0.0264842	0.293565	-0.0791584	0.393686	0.11914	0.188822	-0.0424838	0.275844	-0.170889
		-0.548922	-0.00765611	-0.573943	-0.0221963	-0.5739	-0.0264729	-0.257104	0.0796304	-0.358	-0.127369	-0.152194	0.0381705	-0.246633	0.188913		0.609038	0.00869652	0.609574	0.0221797	0.609549	0.0264181	0.292751	-0.078772	0.39488	0.120523	0.189819	-0.0422549	0.275048	-0.170045
		-0.548408	-0.00764806	-0.573435	-0.0221095	-0.573375	-0.0263843	-0.256294	0.0792426	-0.359206	-0.129298	-0.153193	0.0379172	-0.245785	0.187996		0.608532	0.00868889	0.609087	0.022175	0.609045	0.0263627	0.291949	-0.0783706	0.39608	0.121909	0.190827	-0.0420181	0.274246	-0.169378
		-0.5479	-0.00763838	-0.57295	-0.0221266	-0.572882	-0.0263259	-0.255489	0.0787743	-0.360414	-0.131325	-0.154192	0.037589	-0.245027	0.187321		0.608051	0.00867117	0.60859	0.0221001	0.608541	0.0262933	0.291139	-0.0780044	0.397261	0.123217	0.191825	-0.0417932	0.273436	-0.16839
		-0.547414	-0.00762848	-0.572446	-0.0220883	-0.572376	-0.026254	-0.254692	0.0783582	-0.361601	-0.133126	-0.155192	0.0373961	-0.244219	0.186286		0.607543	0.00866809	0.608078	0.022041	0.608036	0.0262377	0.290321	-0.0775589	0.398494	0.124454	0.192814	-0.0415722	0.272659	-0.167786
		-0.546921	-0.00761299	-0.571939	-0.0220216	-0.571881	-0.0261544	-0.253897	0.0779857	-0.362822	-0.134973	-0.156165	0.0370756	-0.243381	0.18576		0.607042	0.00864884	0.607588	0.0220346	0.607565	0.0261716	0.289534	-0.0771354	0.399702	0.125725	0.193833	-0.0413607	0.271822	-0.166991
		-0.546417	-0.00761828	-0.571439	-0.0219784	-0.571373	-0.0261141	-0.253094	0.077629	-0.364018	-0.136439	-0.157195	0.0367985	-0.242596	0.184461		0.606558	0.00864556	0.607101	0.0220264	0.607042	0.0261413	0.288745	-0.0766825	0.400898	0.126751	0.194819	-0.0410975	0.271032	-0.166282
		-0.545911	-0.00759904	-0.570942	-0.0219819	-0.570881	-0.0260159	-0.252289	0.0770981	-0.365226	-0.137843	-0.158188	0.0364989	-0.241828	0.184008		0.606045	0.00863464	0.606598	0.0219238	0.60656	0.0260722	0.287948	-0.0763258	0.402097	0.127676	0.195813	-0.040861	0.270247	-0.165544
		-0.545422	-0.00759289	-0.570436	-0.0219032	-0.570357	-0.0260044	-0.251492	0.0767683	-0.366423	-0.139199	-0.159181	0.0362473	-0.241032	0.183188		0.605557	0.00862809	0.606114	0.0218911	0.606046	0.0260332	0.287138	-0.0759044	0.403278	0.128616	0.196825	-0.0406538	0.269468	-0.164842
		-0.544917	-0.00758939	-0.569939	-0.0219277	-0.569882	-0.0259247	-0.25072	0.0764252	-0.367643	-0.140541	-0.160182	0.0358668	-0.240211	0.182616		0.605042	0.00861144	0.605591	0.021925	0.605564	0.0259631	0.286342	-0.0755243	0.404468	0.129492	0.197816	-0.0404578	0.268635	-0.164059
		-0.544428	-0.00757212	-0.569422	-0.0217976	-0.569361	-0.0258886	-0.249902	0.0760801	-0.368818	-0.141546	-0.161162	0.0357728	-0.239411	0.181465		0.604554	0.00860262	0.605105	0.021813	0.605057	0.0258958	0.285543	-0.07514	0.405685	0.130327	0.198798	-0.0402261	0.267822	-0.163317
		-0.543933	-0.00755954	-0.568929	-0.0216683	-0.568879	-0.0258018	-0.249108	0.0756038	-0.370026	-0.142718	-0.162171	0.0354149	-0.238605	0.180847		0.604035	0.00859346	0.604598	0.0217933	0.604573	0.0258313	0.284739	-0.0747225	0.40687	0.131119	0.199784	-0.0400712	0.267004	-0.16265
		-0.543421	-0.00755891	-0.568423	-0.0217383	-0.568361	-0.0257308	-0.248305	0.0753184	-0.371217	-0.143652	-0.16316	0.0351587	-0.237832	0.180178		0.603531	0.00858277	0.604095	0.0217355	0.604053	0.0258057	0.283962	-0.0743402	0.408076	0.131753	0.200804	-0.0398057	0.266265	-0.161868
		-0.542937	-0.0075518	-0.567938	-0.0216353	-0.567897	-0.0257283	-0.247499	0.0749876	-0.372411	-0.144341	-0.164156	0.0348735	-0.23703	0.179257		0.603033	0.00857936	0.603596	0.0217205	0.603569	0.0257113	0.283163	-0.0739644	0.40931	0.132385	0.201809	-0.0395989	0.265465	-0.161256
		-0.542423	-0.00753989	-0.567426	-0.0216094	-0.567342	-0.0256399	-0.246691	0.0745959	-0.373622	-0.145232	-0.16517	0.0346076	-0.23623	0.178365		0.602535	0.00856775	0.603082	0.0217218	0.603033	0.0256725	0.282358	-0.073557	0.410493	0.132829	0.202813	-0.0394037	0.264646	-0.160589
		-0.541934	-0.00753424	-0.566911	-0.0215939	-0.566883	-0.0255467	-0.24589	0.0742197	-0.37482	-0.145849	-0.166148	0.0344033	-0.235426	0.1781		0.602032	0.00855683	0.602608	0.0216768	0.602549	0.0256129	0.281556	-0.0732323	0.411687	0.133275	0.203809	-0.0391577	0.263857	-0.159827
		-0.541439	-0.00753346	-0.566442	-0.0215966	-0.566363	-0.0254956	-0.245107	0.0738921	-0.37601	-0.14633	-0.167172	0.0340635	-0.234645	0.177099		0.601531	0.00854533	0.602107	0.0216209	0.602046	0.0255774	0.280742	-0.072817	0.412875	0.133592	0.204804	-0.0389525	0.263027	-0.159445
		-0.540945	-0.00752283	-0.56595	-0.0214749	-0.565878	-0.0254732	-0.244301	0.0735525	-0.377222	-0.146809	-0.168187	0.0337951	-0.233835	0.176561		0.601038	0.00853614	0.601607	0.0215669	0.60155	0.0255101	0.279926	-0.0725064	0.41408	0.133977	0.205821	-0.0387553	0.262211	-0.158498
		-0.540438	-0.00751501	-0.565449	-0.021455	-0.565346	-0.0253812	-0.243488	0.0732219	-0.378437	-0.147173	-0.169201	0.0335436	-0.233008	0.175812		0.600518	0.00853058	0.601098	0.0215103	0.601041	0.0254551	0.279114	-0.0721125	0.415273	0.134189	0.206807	-0.0385552	0.26139	-0.157934
		-0.539927	-0.00751047	-0.564948	-0.0214302	-0.564892	-0.0253051	-0.242678	0.0728836	-0.379646	-0.147502	-0.170189	0.0333598	-0.232219	0.174884		0.600033	0.00851803	0.600591	0.0214805	0.600564	0.0254352	0.278332	-0.0717329	0.416473	0.134393	0.207806	-0.0383285	0.260626	-0.157213
		-0.539426	-0.0074948	-0.564453	-0.0214234	-0.564364	-0.025283	-0.241888	0.0725305	-0.380844	-0.147643	-0.171174	0.0330067	-0.231456	0.174188		0.59954	0.00850963	0.600099	0.0214456	0.600033	0.0253479	0.27755	-0.0713988	0.417681	0.134497	0.20881	-0.0381394	0.259786	-0.156563
		-0.538933	-0.0074952	-0.563952	-0.0213615	-0.563887	-0.0252303	-0.241071	0.0722405	-0.382028	-0.147644	-0.172192	0.0327711	-0.230604	0.17378		0.599046	0.00850618	0.599597	0.0214188	0.59955	0.0252991	0.276735	-0.0709906	0.41891	0.134565	0.209792	-0.0379155	0.259011	-0.155877
		-0.538403	-0.00745636	-0.563439	-0.0213015	-0.563364	-0.0251593	-0.240263	0.0718694	-0.383223	-0.147578	-0.173163	0.0325943	-0.229834	0.173107		0.598533	0.00849736	0.599098	0.0213956	0.599051	0.0252684	0.275929	-0.0706734	0.420109	0.134526	0.210797	-0.037759	0.258182	-0.15523
		-0.537925	-0.00747575	-0.562951	-0.0212335	-0.562893	-0.025067	-0.239473	0.0716131	-0.384452	-0.147499	-0.174184	0.0322787	-0.229002	0.172148		0.598023	0.00848188	0.598604	0.0213439	0.59858	0.0251922	0.275123	-0.0703093	0.421294	0.134451	0.211785	-0.037519	0.257405	-0.154628
		-0.537416	-0.00745768	-0.562449	-0.021198	-0.562362	-0.0250568	-0.238691	0.0711977	-0.385638	-0.14726	-0.175175	0.0319691	-0.228253	0.171952		0.597533	0.00847026	0.598085	0.021371	0.598032	0.0251451	0.274324	-0.0699582	0.422489	0.13428	0.212795	-0.0372783	0.256595	-0.153989
		-0.536917	-0.00744139	-0.561945	-0.0211685	-0.561897	-0.0249734	-0.237866	0.0709516	-0.386837	-0.14707	-0.176165	0.0318798	-0.227421	0.170663		0.597028	0.00846278	0.597589	0.021288	0.597561	0.0250896	0.273527	-0.0696017	0.423686	0.134122	0.213794	-0.0370727	0.255812	-0.15336
		-0.536419	-0.00744434	-0.561455	-0.0210875	-0.56136	-0.0249247	-0.237095	0.0705688	-0.388041	-0.146776	-0.177142	0.0315632	-0.226557	0.170976		0.596533	0.00845644	0.597106	0.0212622	0.597051	0.025078	0.272734	-0.0692456	0.424885	0.133945	0.214809	-0.0369039	0.254984	-0.152775
		-0.535912	-0.007429	-0.560937	-0.0210953	-0.560882	-0.0248853	-0.236279	0.0703146	-0.389241	-0.14636	-0.178151	0.0312691	-0.225767	0.170169		0.596033	0.00844485	0.596606	0.0212102	0.596565	0.0249807	0.271941	-0.0689307	0.426077	0.133516	0.215819	-0.0366368	0.254197	-0.152062
		-0.535419	-0.0074293	-0.56045	-0.0210102	-0.560393	-0.0248634	-0.235495	0.0699978	-0.390435	-0.146002	-0.179142	0.0309774	-0.22495	0.169096		0.595527	0.00843143	0.596094	0.0211765	0.596059	0.0249536	0.271139	-0.068547	0.427277	0.133206	0.216797	-0.0364522	0.253406	-0.1515
		-0.534919	-0.00741414	-0.559949	-0.0210342	-0.559885	-0.0247282	-0.234673	0.0696684	-0.39162	-0.145386	-0.180165	0.030728	-0.224163	0.168522		0.595022	0.00842097	0.595577	0.021149	0.595564	0.0248729	0.270368	-0.0682652	0.428492	0.132921	0.217816	-0.0362631	0.25261	-0.150947
		-0.534443	-0.00740996	-0.559427	-0.0209698	-0.559346	-0.0247172	-0.233887	0.0693593	-0.39285	-0.144941	-0.181171	0.0304702	-0.223399	0.167794		0.594541	0.00842073	0.595083	0.0210746	0.595065	0.0248693	0.269553	-0.0679341	0.429677	0.132425	0.218819	-0.0360833	0.251804	-0.150299
		-0.533942	-0.00740005	-0.558939	-0.0209792	-0.558878	-0.024629	-0.233081	0.0690514	-0.394016	-0.144271	-0.182171	0.030241	-0.222607	0.167205		0.594029	0.00840627	0.594587	0.0210766	0.594552	0.0248064	0.268759	-0.0675937	0.430864	0.131903	0.219786	-0.0358677	0.250994	-0.149725
		-0.533435	-0.00739046	-0.55844	-0.0209049	-0.558355	-0.0246674	-0.232282	0.0688065	-0.395211	-0.143707	-0.183176	0.0299487	-0.221782	0.166559		0.593532	0.00840357	0.594102	0.0210338	0.594056	0.0247816	0.267961	-0.0672855	0.432077	0.131514	0.220804	-0.0356939	0.250198	-0.149094
		-0.532942	-0.00737741	-0.557938	-0.0208533	-0.557869	-0.0245506	-0.231493	0.0685483	-0.396411	-0.143037	-0.184165	0.0296992	-0.220995	0.166111		0.593014	0.00839539	0.593565	0.020975	0.593554	0.0246953	0.26715	-0.0669652	0.433269	0.13095	0.221822	-0.0354369	0.249396	-0.148587
		-0.532429	-0.00736598	-0.557444	-0.0208505	-0.557331	-0.0244806	-0.230686	0.0681999	-0.397614	-0.142268	-0.185171	0.0295692	-0.220191	0.165495		0.592515	0.00838085	0.593079	0.0209714	0.593052	0.024642	0.266363	-0.0666397	0.434483	0.130448	0.222819	-0.0352282	0.248585	-0.147919
		-0.531943	-0.00737054	-0.556944	-0.0208231	-0.556861	-0.0244604	-0.229897	0.0678948	-0.398814	-0.141588	-0.186171	0.0292224	-0.219383	0.164795		0.592029	0.00837104	0.592584	0.0209674	0.592543	0.0246005	0.265568	-0.0663527	0.435687	0.129736	0.223822	-0.0350327	0.247821	-0.147388
		-0.531417	-0.00735399	-0.556421	-0.0207708	-0.556372	-0.0244312	-0.229089	0.0676133	-0.400007	-0.14069	-0.187142	0.0290065	-0.218572	0.164273		0.59153	0.00836108	0.592092	0.0209127	0.592039	0.0245454	0.264746	-0.0660164	0.43687	0.129102	0.224825	-0.0348715	0.246994	-0.146932
		-0.530943	-0.00735834	-0.55594	-0.0207528	-0.555872	-0.0244096	-0.228296	0.0673856	-0.401218	-0.139909	-0.188147	0.0287583	-0.217781	0.163474		0.591032	0.0083547	0.59159	0.0208404	0.591541	0.0244958	0.263962	-0.0657143	0.438091	0.128473	0.225812	-0.0346375	0.246219	-0.146194
		-0.530421	-0.0073399	-0.555427	-0.0207298	-0.555366	-0.0243461	-0.227511	0.0670882	-0.402416	-0.139022	-0.189182	0.028473	-0.216939	0.162937		0.590527	0.00834504	0.591098	0.020851	0.591048	0.0244888	0.263138	-0.0654681	0.43929	0.127796	0.226795	-0.0344171	0.245403	-0.145731
		-0.529912	-0.00732771	-0.554938	-0.0207299	-0.55487	-0.0242818	-0.226691	0.066816	-0.403625	-0.138152	-0.190158	0.0283254	-0.216215	0.162252		0.590036	0.00833671	0.59059	0.0208454	0.590557	0.0244097	0.262344	-0.0651187	0.44048	0.127044	0.227812	-0.0342326	0.24462	-0.145222
		-0.529416	-0.00731799	-0.55445	-0.0206244	-0.554385	-0.0242569	-0.225875	0.0664803	-0.404827	-0.137184	-0.191146	0.0279746	-0.215392	0.161879		0.589526	0.00833102	0.590103	0.0207305	0.590066	0.0243826	0.261569	-0.0648275	0.441697	0.126285	0.228817	-0.0340225	0.243786	-0.144724
		-0.528918	-0.00731414	-0.553948	-0.020602	-0.553877	-0.0241618	-0.225069	0.0662829	-0.406007	-0.136342	-0.19217	0.0277171	-0.214552	0.161297		0.589031	0.00832067	0.589584	0.0206846	0.589559	0.0243318	0.260753	-0.0645248	0.44288	0.125538	0.229821	-0.0338026	0.242991	-0.144099
		-0.528431	-0.007319	-0.553441	-0.0205883	-0.553357	-0.0241415	-0.224275	0.0659311	-0.407228	-0.135314	-0.193151	0.0274306	-0.213746	0.160738		0.588549	0.0083078	0.589095	0.0207282	0.589045	0.0242903	0.259937	-0.0642453	0.444063	0.124817	0.230802	-0.0335787	0.242197	-0.143666
		-0.527936	-0.00729717	-0.552959	-0.020536	-0.552867	-0.0240547	-0.223462	0.0657023	-0.408429	-0.134426	-0.194154	0.0272936	-0.212925	0.160075		0.588043	0.00830403	0.588602	0.0206845	0.588559	0.0242268	0.25914	-0.0639416	0.44528	0.124079	0.231795	-0.0334029	0.241357	-0.143117
		-0.527435	-0.00728701	-0.552452	-0.0204758	-0.552368	-0.0240508	-0.222666	0.065439	-0.40962	-0.133426	-0.195167	0.0270014	-0.212188	0.159362		0.587548	0.0082938	0.588103	0.0206573	0.588065	0.0241945	0.258347	-0.063661	0.446471	0.12325	0.23277	-0.033211	0.240593	-0.142534
		-0.526926	-0.00728439	-0.551968	-0.020483	-0.551864	-0.0240379	-0.221886	0.0651488	-0.410825	-0.132511	-0.196163	0.0267572	-0.211378	0.159185		0.587057	0.00828599	0.587609	0.020649	0.58755	0.0240904	0.257526	-0.0633888	0.447673	0.122398	0.233797	-0.0329755	0.239778	-0.142101
		-0.526421	-0.00727505	-0.551437	-0.0203773	-0.551377	-0.0239429	-0.221088	0.0649124	-0.412033	-0.131459	-0.197168	0.0264895	-0.210563	0.158317		0.586546	0.00827815	0.587101	0.0206381	0.587053	0.024135	0.256751	-0.0630718	0.44889	0.121634	0.234795	-0.0327444	0.238979	-0.141587
		-0.525916	-0.00726356	-0.550942	-0.0203872	-0.550867	-0.0239069	-0.220286	0.0647178	-0.413217	-0.130551	-0.198158	0.0262731	-0.209801	0.157751		0.586049	0.00826196	0.586609	0.0206049	0.58655	0.0240441	0.255941	-0.0628115	0.450087	0.120741	0.235786	-0.0325331	0.238179	-0.141093
		-0.525423	-0.00725321	-0.550468	-0.02035	-0.550374	-0.0238824	-0.219483	0.0644176	-0.414418	-0.129446	-0.199134	0.0259824	-0.208999	0.157435		0.585544	0.00825043	0.586099	0.0205046	0.586067	0.0239792	0.255146	-0.0625415	0.45129	0.119992	0.236789	-0.0323028	0.237412	-0.14054
		-0.524932	-0.00724819	-0.549953	-0.0203576	-0.549892	-0.0238103	-0.218683	0.0642041	-0.415631	-0.128432	-0.200146	0.0257519	-0.208162	0.156958		0.58504	0.00824792	0.58561	0.0205371	0.585566	0.0239702	0.254368	-0.0622686	0.452485	0.119103	0.2378	-0.0320947	0.236621	-0.139997
		-0.524428	-0.00724571	-0.549448	-0.0203109	-0.549379	-0.0237795	-0.217879	0.0639063	-0.416827	-0.127441	-0.201147	0.0254387	-0.207356	0.156508		0.584536	0.00824318	0.58509	0.0204408	0.585056	0.0239167	0.253567	-0.0619993	0.453682	0.118266	0.238783	-0.0318922	0.235792	-0.139678
		-0.523933	-0.00723622	-0.548951	-0.0203032	-0.548883	-0.0237584	-0.217077	0.0636578	-0.418025	-0.126443	-0.202125	0.0252648	-0.206558	0.155729		0.584043	0.00823236	0.584595	0.0204686	0.584556	0.0238405	0.252769	-0.0617652	0.454883	0.117428	0.239773	-0.0316846	0.234992	-0.139089
		-0.523425	-0.00721919	-0.548451	-0.0202537	-0.548389	-0.0236742	-0.216278	0.0634333	-0.419223	-0.125417	-0.203123	0.0250321	-0.205773	0.155208		0.583557	0.00822055	0.584082	0.0204402	0.584057	0.0238184	0.251956	-0.0614881	0.456082	0.116586	0.240776	-0.0313923	0.234181	-0.138716
		-0.522911	-0.00721035	-0.547949	-0.0202123	-0.547895	-0.0236377	-0.21547	0.0632028	-0.42043	-0.124404	-0.204121	0.0247518	-0.204949	0.154735		0.583035	0.00822022	0.583615	0.0202872	0.583581	0.0237763	0.251176	-0.0612013	0.457296	0.115693	0.241782	-0.0312443	0.233388	-0.13814
		-0.522416	-0.00720181	-0.547449	-0.0201745	-0.547379	-0.0236218	-0.214656	0.0629501	-0.421623	-0.123468	-0.205102	0.0246019	-0.204131	0.154228		0.582557	0.0082088	0.583116	0.0203435	0.583079	0.0237288	0.250366	-0.0609626	0.458497	0.1149	0.242813	-0.0309787	0.232626	-0.13768
		-0.521916	-0.0071995	-0.546952	-0.0202002	-0.54688	-0.0235289	-0.213863	0.0627436	-0.422825	-0.122363	-0.206128	0.0242426	-0.203369	0.153654		0.582058	0.00819576	0.582627	0.0202379	0.582567	0.0236659	0.249565	-0.0607259	0.459692	0.114049	0.243787	-0.0307646	0.231801	-0.137263
		-0.521428	-0.00718585	-0.54646	-0.0201383	-0.546402	-0.0235559	-0.213066	0.0624894	-0.424042	-0.121485	-0.207133	0.024061	-0.20256	0.15325		0.581555	0.00819221	0.582116	0.0202955	0.582062	0.023663	0.24875	-0.0604478	0.460894	0.113179	0.244783	-0.0305453	0.231058	-0.13683
		-0.520924	-0.00717856	-0.545948	-0.020022	-0.545868	-0.0234664	-0.212284	0.0623003	-0.425247	-0.120481	-0.208139	0.0236754	-0.201771	0.152644		0.581045	0.00818176	0.581625	0.0202245	0.581566	0.023574	0.247939	-0.0602168	0.462094	0.112381	0.245777	-0.0303055	0.230216	-0.136334
		-0.52039	-0.00718104	-0.545448	-0.0200301	-0.545402	-0.0234422	-0.211464	0.061965	-0.426436	-0.119467	-0.209151	0.0234539	-0.200984	0.152147		0.580565	0.00817067	0.581111	0.0202015	0.581066	0.0235493	0.24716	-0.0599715	0.463289	0.111492	0.246804	-0.0300782	0.229422	-0.13586
		-0.51992	-0.00717516	-0.544961	-0.0200163	-0.544885	-0.0233845	-0.210688	0.0617898	-0.427649	-0.118514	-0.210137	0.0232873	-0.200136	0.15175		0.580069	0.00816551	0.580614	0.0201575	0.580571	0.0235206	0.246348	-0.0597215	0.464494	0.110615	0.247759	-0.0298269	0.228624	-0.135377
		-0.519412	-0.00716358	-0.544455	-0.019959	-0.544399	-0.0233575	-0.209891	0.0615333	-0.42883	-0.117561	-0.21116	0.023017	-0.199342	0.150949		0.579564	0.00815789	0.580101	0.0201429	0.580084	0.0234723	0.245538	-0.0594937	0.465686	0.109854	0.248795	-0.029582	0.227822	-0.135013
		-0.518895	-0.00715751	-0.543956	-0.0199611	-0.543901	-0.0232779	-0.209068	0.0614098	-0.430028	-0.116549	-0.212134	0.0227064	-0.198586	0.150692		0.579066	0.00814941	0.579609	0.020124	0.579567	0.0234162	0.244751	-0.0592346	0.466876	0.109024	0.249774	-0.0293793	0.227037	-0.134638
		-0.518401	-0.00713358	-0.543467	-0.0198914	-0.543399	-0.0232763	-0.208285	0.0611577	-0.431263	-0.11565	-0.213138	0.0224726	-0.197772	0.150208		0.57858	0.00814091	0.579126	0.0201232	0.579106	0.0233451	0.243948	-0.0590343	0.468072	0.10819	0.2508	-0.029081	0.226235	-0.134163
		-0.517899	-0.00713421	-0.542986	-0.0198924	-0.542905	-0.0232316	-0.207476	0.0609665	-0.432437	-0.114727	-0.214132	0.0222682	-0.196995	0.149804		0.578073	0.00812962	0.578619	0.0200355	0.578575	0.023349	0.243153	-0.058768	0.469272	0.107399	0.251791	-0.0288238	0.225417	-0.133826
		-0.51741	-0.00712956	-0.54247	-0.0198931	-0.542407	-0.0231723	-0.206651	0.0607665	-0.433627	-0.113769	-0.215121	0.0220038	-0.196203	0.149331		0.577569	0.00812243	0.578116	0.0200787	0.578093	0.0232424	0.242356	-0.0585688	0.470488	0.106639	0.252778	-0.0285864	0.224589	-0.133406
		-0.516915	-0.00712686	-0.541967	-0.0198005	-0.541889	-0.0231714	-0.20584	0.0605441	-0.434818	-0.112823	-0.216147	0.0217117	-0.195376	0.148673		0.577068	0.0081115	0.577618	0.0199962	0.577565	0.023228	0.241532	-0.0583253	0.47168	0.105773	0.253803	-0.0283084	0.22384	-0.132773
		-0.516416	-0.00712109	-0.541476	-0.0197974	-0.541397	-0.0230903	-0.205047	0.0602615	-0.43602	-0.11196	-0.217134	0.0214308	-0.194585	0.148395		0.576568	0.00810327	0.577125	0.0199809	0.577094	0.0231889	0.240746	-0.0580947	0.472882	0.105017	0.254776	-0.0280519	0.223032	-0.132497
		-0.5159	-0.0071009	-0.540977	-0.0197814	-0.540903	-0.0230404	-0.204261	0.0600692	-0.43722	-0.111063	-0.218136	0.0213336	-0.19377	0.14804		0.576066	0.00809857	0.57663	0.0198859	0.576583	0.0231503	0.23993	-0.0579116	0.474084	0.104226	0.255766	-0.0278283	0.222196	-0.132089
		-0.515428	-0.00709318	-0.540453	-0.0197196	-0.540402	-0.0229775	-0.203441	0.0599169	-0.438419	-0.11016	-0.219133	0.0209439	-0.192964	0.14731		0.575585	0.00809574	0.576118	0.0199512	0.576111	0.0230898	0.239124	-0.057648	0.475277	0.103488	0.256788	-0.0275212	0.221386	-0.131641
		-0.514914	-0.00709176	-0.53995	-0.0197102	-0.539883	-0.0230226	-0.202659	0.0596256	-0.439592	-0.109222	-0.220155	0.0205409	-0.1922	0.147039		0.57508	0.00808572	0.575634	0.019909	0.575568	0.023064	0.238325	-0.0574349	0.476476	0.102668	0.257772	-0.027232	0.220603	-0.131273
		-0.5144	-0.00708024	-0.539464	-0.0197044	-0.539386	-0.0229002	-0.201868	0.0594532	-0.440813	-0.108441	-0.221139	0.0204712	-0.191417	0.146311		0.574566	0.00807736	0.575127	0.0198433	0.57509	0.023012	0.237533	-0.0572564	0.477691	0.101931	0.258766	-0.0270457	0.21986	-0.130899
		-0.513905	-0.00707376	-0.538941	-0.0196229	-0.538867	-0.022912	-0.201079	0.0592617	-0.442011	-0.107545	-0.22216	0.0201793	-0.190541	0.146092		0.574066	0.00806674	0.574635	0.0198668	0.574587	0.0230038	0.236738	-0.0570017	0.478889	0.101193	0.259776	-0.0266939	0.219007	-0.130503
		-0.513404	-0.00706622	-0.538447	-0.0196467	-0.538402	-0.0228373	-0.200253	0.0590523	-0.44324	-0.106729	-0.223138	0.0197665	-0.189788	0.145356		0.573556	0.00805974	0.574115	0.0197738	0.57409	0.0229245	0.235934	-0.0568118	0.480089	0.100412	0.260779	-0.0264066	0.218243	-0.130074
		-0.512913	-0.00706404	-0.537949	-0.0196271	-0.537859	-0.0227928	-0.19947	0.0589091	-0.444428	-0.10586	-0.22414	0.0196325	-0.188977	0.145141		0.573053	0.00804264	0.573606	0.0197759	0.573565	0.0228806	0.235131	-0.0565887	0.481283	0.0996892	0.261777	-0.0261221	0.217397	-0.129742
		-0.512415	-0.00705474	-0.537443	-0.019572	-0.537378	-0.0227838	-0.198679	0.0586591	-0.445624	-0.105054	-0.225126	0.0193431	-0.18818	0.144746		0.572557	0.0080402	0.573132	0.0197503	0.573082	0.0228567	0.23435	-0.0563917	0.482473	0.0989557	0.262802	-0.0257592	0.216631	-0.129365
		-0.51192	-0.00703707	-0.536945	-0.0195079	-0.536881	-0.0227409	-0.197879	0.0584577	-0.446821	-0.104231	-0.22613	0.0191139	-0.187378	0.144227		0.572047	0.00803194	0.572612	0.0197763	0.572554	0.0227897	0.233563	-0.0561675	0.483667	0.0982878	0.263835	-0.0254053	0.215841	-0.128976
		-0.511402	-0.00703404	-0.536454	-0.0194762	-0.536395	-0.0226645	-0.197088	0.0582306	-0.448021	-0.103505	-0.22719	0.0184702	-0.186574	0.143703		0.571542	0.00802747	0.572098	0.0196564	0.572086	0.0227606	0.232742	-0.055963	0.484867	0.0975715	0.264816	-0.0251656	0.21502	-0.128576
		-0.510927	-0.0070374	-0.535949	-0.0195142	-0.53587	-0.0226302	-0.196297	0.0580527	-0.449221	-0.102723	-0.228197	0.01855	-0.185801	0.14329		0.571046	0.0080233	0.571601	0.0196655	0.571556	0.022737	0.231939	-0.0557668	0.48609	0.0969413	0.265844	-0.0248409	0.214208	-0.12828
		-0.510421	-0.00701865	-0.535447	-0.0194717	-0.53538	-0.0225996	-0.195488	0.0578684	-0.450416	-0.101993	-0.229194	0.0182071	-0.184978	0.142718		0.570556	0.00801298	0.571117	0.0195804	0.571082	0.0226664	0.23115	-0.0555769	0.4873	0.0962448	0.266841	-0.0245064	0.213383	-0.127943
		-0.509931	-0.00700624	-0.534956	-0.0193531	-0.534892	-0.0226058	-0.194677	0.0576627	-0.451624	-0.101227	-0.23021	0.0179963	-0.184149	0.14255		0.570036	0.00800389	0.570604	0.0195797	0.570565	0.0226608	0.230371	-0.0553627	0.488496	0.0955628	0.267842	-0.0242075	0.2126	-0.12747
		-0.509431	-0.00699761	-0.534454	-0.0194627	-0.534392	-0.0225205	-0.193882	0.057532	-0.452835	-0.100469	-0.231193	0.0177504	-0.183416	0.141837		0.569552	0.00799733	0.570102	0.0195232	0.570066	0.0226073	0.229561	-0.0551964	0.489688	0.0948744	0.268848	-0.0238521	0.211817	-0.127184
		-0.50892	-0.0069918	-0.533949	-0.0193278	-0.53387	-0.0224454	-0.193102	0.0572891	-0.454018	-0.0997261	-0.232187	0.0174033	-0.182555	0.141843		0.569068	0.00798867	0.569599	0.0195074	0.569568	0.0225718	0.228781	-0.054993	0.490914	0.0942018	0.269834	-0.0235607	0.211	-0.126806
		-0.508435	-0.00697785	-0.533462	-0.0193447	-0.533393	-0.022454	-0.192282	0.0571313	-0.455243	-0.0990229	-0.233157	0.0172765	-0.181806	0.14117		0.568562	0.00797689	0.569111	0.0194359	0.569097	0.0225393	0.227964	-0.0547679	0.492068	0.0935677	0.270839	-0.0231962	0.210227	-0.12646
		-0.507924	-0.00698238	-0.532961	-0.0192867	-0.532885	-0.0224102	-0.191476	0.0569207	-0.456438	-0.0983308	-0.234203	0.0167132	-0.180991	0.140802		0.568065	0.00796453	0.568614	0.0194929	0.568555	0.0225038	0.227163	-0.0545945	0.493278	0.0929275	0.271819	-0.0228529	0.209385	-0.126158
		-0.507441	-0.00697639	-0.532469	-0.0192547	-0.532391	-0.0223587	-0.190676	0.0566826	-0.457626	-0.0975696	-0.235193	0.0166504	-0.180212	0.140468		0.567555	0.00796644	0.568118	0.0194219	0.568086	0.0224392	0.226373	-0.0543971	0.494482	0.0923158	0.272824	-0.0224915	0.208644	-0.125792
		-0.506928	-0.00696138	-0.531952	-0.0192496	-0.531871	-0.0223385	-0.189886	0.0565276	-0.458816	-0.0968693	-0.236186	0.0161976	-0.179366	0.139936		0.567064	0.00794927	0.567612	0.0194061	0.56757	0.0224014	0.225551	-0.0542122	0.495692	0.0917344	0.27383	-0.0221073	0.207803	-0.125409
		-0.506435	-0.00695331	-0.531455	-0.0191827	-0.531394	-0.0222852	-0.189074	0.0563422	-0.460027	-0.0962239	-0.237195	0.0159267	-0.178598	0.139587		0.566567	0.00793777	0.567115	0.0193846	0.567104	0.0223545	0.22477	-0.0540327	0.496912	0.0911235	0.274809	-0.0217657	0.207043	-0.124988
		-0.505946	-0.00695573	-0.530969	-0.0191731	-0.530872	-0.0222767	-0.188284	0.0561116	-0.461234	-0.0955567	-0.23819	0.0157384	-0.177792	0.139147		0.566061	0.00793246	0.566617	0.0194124	0.566575	0.022335	0.223985	-0.0538519	0.498105	0.0904569	0.275804	-0.0213644	0.206239	-0.124826
		-0.505445	-0.00693913	-0.530476	-0.019264	-0.530401	-0.0221777	-0.187472	0.055997	-0.462442	-0.0948884	-0.239181	0.0153676	-0.176981	0.138804		0.565579	0.00793285	0.566118	0.0192971	0.56608	0.0222741	0.223171	-0.0536861	0.499304	0.0898822	0.276784	-0.0209586	0.205451	-0.124528
		-0.504957	-0.00693325	-0.529952	-0.0191061	-0.529878	-0.0221639	-0.186683	0.0558074	-0.463636	-0.0942497	-0.240184	0.0151101	-0.176137	0.138384		0.565075	0.00792326	0.565619	0.0192563	0.56558	0.0222473	0.222358	-0.0534876	0.500494	0.0892991	0.277799	-0.0205621	0.204633	-0.123974
		-0.504443	-0.00692563	-0.529451	-0.0191162	-0.5294	-0.0221684	-0.185889	0.0555964	-0.464848	-0.0936115	-0.241187	0.0147704	-0.175369	0.137978		0.564569	0.00790833	0.565104	0.0192633	0.565094	0.0221707	0.221574	-0.0533233	0.501689	0.0887223	0.278813	-0.0201093	0.203862	-0.123821
		-0.503952	-0.00691222	-0.528962	-0.0191021	-0.528875	-0.0221162	-0.18508	0.0554604	-0.466039	-0.0929892	-0.242178	0.0144688	-0.174597	0.137508		0.564055	0.00790734	0.564619	0.0192708	0.564566	0.0221577	0.220749	-0.0531374	0.502882	0.0881506	0.279803	-0.0197686	0.203016	-0.123507
		-0.50344	-0.0069005	-0.52846	-0.0190495	-0.528397	-0.0220199	-0.184274	0.0553198	-0.46724	-0.0923038	-0.243162	0.0142388	-0.173803	0.137203		0.563562	0.00789955	0.564107	0.019197	0.56408	0.0221269	0.219961	-0.0529698	0.504105	0.0875948	0.280789	-0.0192933	0.202218	-0.12308
		-0.502937	-0.00689193	-0.527949	-0.0190032	-0.527874	-0.0220248	-0.183486	0.055108	-0.468437	-0.0917844	-0.244191	0.0139107	-0.172995	0.136688		0.563035	0.00788846	0.563619	0.0191735	0.563561	0.0220589	0.219161	-0.0528014	0.505303	0.0870242	0.281803	-0.0188463	0.2014	-0.122937
		-0.502439	-0.00688732	-0.52746	-0.0189552	-0.527389	-0.0219822	-0.182696	0.0549633	-0.469639	-0.0911366	-0.245175	0.0134092	-0.17221	0.13647		0.562558	0.00788447	0.56311	0.0191135	0.563094	0.0220379	0.218353	-0.052629	0.506478	0.0864902	0.282783	-0.0184147	0.2006	-0.12259
		-0.501941	-0.00688359	-0.526965	-0.0190321	-0.526878	-0.021961	-0.181872	0.0547759	-0.470831	-0.0905766	-0.246183	0.0131469	-0.171382	0.135864		0.56206	0.00787223	0.562622	0.0191637	0.562571	0.0219829	0.217582	-0.0524586	0.507684	0.0859392	0.283814	-0.0179168	0.199802	-0.122185
		-0.501425	-0.00687001	-0.526467	-0.0189422	-0.526407	-0.0218627	-0.181085	0.0545966	-0.472049	-0.0899907	-0.247184	0.0130173	-0.170595	0.135754		0.561558	0.00786088	0.562116	0.0190709	0.56209	0.021954	0.216765	-0.052299	0.508906	0.0854099	0.284816	-0.017444	0.198991	-0.121953
		-0.500933	-0.00686166	-0.525958	-0.0188919	-0.525881	-0.0218783	-0.180287	0.054488	-0.473221	-0.089462	-0.248205	0.0125982	-0.169781	0.135153		0.561056	0.00785658	0.561615	0.0191099	0.561577	0.0219027	0.215977	-0.0521418	0.510094	0.0848984	0.2858	-0.0169949	0.198217	-0.121591
		-0.500424	-0.00685077	-0.525467	-0.0189034	-0.525391	-0.0217792	-0.179487	0.0542675	-0.474424	-0.0888482	-0.249196	0.01214	-0.169021	0.134932		0.560576	0.00785749	0.56111	0.0190129	0.561068	0.0218603	0.21517	-0.0519864	0.511282	0.084383	0.286782	-0.0164767	0.197469	-0.121303
		-0.499936	-0.0068379	-0.524952	-0.0188399	-0.524871	-0.0217819	-0.178695	0.0541139	-0.475615	-0.0883373	-0.250185	0.0118893	-0.16817	0.134595		0.560055	0.00784309	0.560629	0.0189948	0.560577	0.0218311	0.214364	-0.0518349	0.512491	0.0838816	0.287777	-0.0159384	0.196638	-0.12099
		-0.499436	-0.00683992	-0.524452	-0.0188411	-0.524404	-0.0217431	-0.177862	0.0540283	-0.476827	-0.0878107	-0.251197	0.0114354	-0.167379	0.134274		0.559556	0.0078379	0.560111	0.0190209	0.56007	0.0218077	0.213574	-0.0516598	0.513671	0.0834088	0.288785	-0.0154678	0.195813	-0.120761
		-0.49892	-0.00682702	-0.52396	-0.0188161	-0.523896	-0.021739	-0.177077	0.0538013	-0.478001	-0.0872809	-0.252193	0.0110634	-0.166545	0.133914		0.55906	0.00782574	0.559612	0.0189015	0.559576	0.0217598	0.212762	-0.0515089	0.514863	0.0828842	0.289789	-0.0148996	0.195038	-0.120456
		-0.498438	-0.00682605	-0.52348	-0.0188073	-0.523416	-0.0216714	-0.176278	0.0536437	-0.479206	-0.0867664	-0.253186	0.0107863	-0.165762	0.133106		0.558565	0.00781999	0.559115	0.0188977	0.559078	0.0217044	0.211941	-0.0513701	0.516082	0.0824362	0.290784	-0.0143624	0.194218	-0.120218
		-0.497919	-0.00680531	-0.522971	-0.0187368	-0.52289	-0.0216122	-0.175489	0.0535939	-0.480414	-0.0862549	-0.254199	0.0104318	-0.164967	0.133104		0.558066	0.00780194	0.558619	0.0188809	0.558589	0.0216767	0.211167	-0.0512284	0.51727	0.0820091	0.291804	-0.0137236	0.193418	-0.119802
		-0.497431	-0.00680166	-0.522461	-0.0187975	-0.522386	-0.0215882	-0.174683	0.0533925	-0.481623	-0.0857946	-0.255165	0.00992455	-0.164162	0.132683		0.557554	0.00780109	0.558118	0.0188467	0.558082	0.0216239	0.210343	-0.0510716	0.518469	0.0814775	0.292799	-0.0132042	0.192614	-0.119618
		-0.496939	-0.00680339	-0.521974	-0.0186439	-0.521889	-0.0215844	-0.17387	0.0532128	-0.482838	-0.0852758	-0.256183	0.00957125	-0.163384	0.132391		0.557068	0.00779105	0.557614	0.0188085	0.557591	0.0215927	0.20954	-0.0509263	0.519686	0.0810318	0.293792	-0.0126272	0.19187	-0.119272
		-0.49644	-0.00678311	-0.521459	-0.0186389	-0.521389	-0.021528	-0.173082	0.0530294	-0.484029	-0.0848119	-0.257187	0.00917682	-0.162594	0.131949		0.556561	0.00778058	0.55711	0.0188263	0.557087	0.0215158	0.208738	-0.0507656	0.520885	0.080551	0.294797	-0.0120253	0.191058	-0.119131
		-0.495937	-0.00677515	-0.52096	-0.0186101	-0.520902	-0.0214806	-0.172287	0.0528989	-0.485245	-0.084322	-0.258182	0.00890674	-0.161805	0.131531		0.556076	0.00777328	0.556603	0.0187655	0.556584	0.0215187	0.20794	-0.0506114	0.522091	0.0801362	0.2958	-0.0113562	0.190241	-0.118758
		-0.495443	-0.00676256	-0.520459	-0.0186208	-0.520367	-0.0214154	-0.171496	0.0527426	-0.486434	-0.083885	-0.259178	0.00842767	-0.161024	0.131405		0.555573	0.0077717	0.556127	0.0187553	0.556095	0.0214586	0.207164	-0.0504698	0.52329	0.079716	0.296796	-0.0107797	0.18946	-0.118472
		-0.494945	-0.00675409	-0.519944	-0.0186028	-0.519884	-0.0214044	-0.170687	0.0526303	-0.487634	-0.0834017	-0.260173	0.00800522	-0.160207	0.130826		0.55507	0.00775992	0.555622	0.0187456	0.555581	0.0214255	0.206357	-0.0503256	0.524495	0.0792621	0.297798	-0.010086	0.188671	-0.118235
		-0.494441	-0.00674489	-0.519453	-0.0185246	-0.519374	-0.02137	-0.169878	0.0524571	-0.488822	-0.0829731	-0.261209	0.0075169	-0.159391	0.13057		0.55454	0.00775043	0.555144	0.0187341	0.555106	0.0213642	0.205556	-0.0501824	0.525718	0.0788461	0.298789	-0.009389	0.187873	-0.118117
		-0.493948	-0.00672924	-0.518947	-0.0184828	-0.518869	-0.0213462	-0.169078	0.0523158	-0.49002	-0.0825408	-0.262195	0.00715765	-0.158608	0.13028		0.554042	0.00774838	0.554621	0.0186976	0.55456	0.0213547	0.204769	-0.0500321	0.52689	0.0784362	0.299797	-0.00870042	0.187063	-0.11758
		-0.493449	-0.0067362	-0.518449	-0.0185058	-0.518377	-0.0212631	-0.168247	0.0521546	-0.491222	-0.0820657	-0.263193	0.00660742	-0.157843	0.129781		0.553548	0.00773735	0.554113	0.0186349	0.554063	0.0213186	0.203954	-0.0498778	0.5281	0.0779782	0.300818	-0.00801561	0.186242	-0.117576
		-0.492945	-0.00671625	-0.517953	-0.0184051	-0.517886	-0.0212605	-0.167469	0.0520254	-0.49241	-0.0816641	-0.264196	0.00633786	-0.157027	0.129617		0.553052	0.00773626	0.553612	0.0186276	0.553567	0.0212737	0.203158	-0.0497534	0.529295	0.0775915	0.30182	-0.00724395	0.18545	-0.117141
		-0.492433	-0.00671131	-0.517456	-0.0184156	-0.517385	-0.0211895	-0.16667	0.0518689	-0.493617	-0.0812473	-0.265182	0.00576166	-0.156183	0.129282		0.552553	0.00772498	0.553105	0.0186147	0.553072	0.0212215	0.202353	-0.0496299	0.530482	0.0771799	0.302812	-0.0065458	0.184629	-0.116888
		-0.491933	-0.00670531	-0.516962	-0.0184795	-0.516873	-0.0211869	-0.16586	0.0517074	-0.494824	-0.0808154	-0.266189	0.00523103	-0.15541	0.128961		0.552034	0.00770978	0.55262	0.0185231	0.55258	0.0212063	0.201549	-0.0494874	0.531686	0.0768018	0.303789	-0.00569713	0.183903	-0.11664
		-0.491446	-0.0066866	-0.516457	-0.0183458	-0.51638	-0.0210711	-0.165076	0.0516058	-0.496032	-0.0804309	-0.267189	0.00483927	-0.154594	0.128521		0.551552	0.00770732	0.552111	0.0184717	0.552077	0.0211606	0.200734	-0.049349	0.532893	0.0764061	0.304801	-0.0049698	0.18303	-0.116461
		-0.490942	-0.00667772	-0.515952	-0.0183238	-0.515895	-0.0211497	-0.16426	0.0514675	-0.497224	-0.080053	-0.26818	0.00421941	-0.1538	0.128429		0.551041	0.00769449	0.551621	0.0184825	0.55159	0.0211144	0.199947	-0.0492108	0.534073	0.0760155	0.305807	-0.00415912	0.182266	-0.11623
		-0.49042	-0.00666853	-0.515465	-0.018275	-0.515392	-0.0210296	-0.163487	0.0512834	-0.49841	-0.079687	-0.269177	0.00387569	-0.153019	0.12765		0.550547	0.00768998	0.551137	0.0185125	0.551078	0.0210683	0.199146	-0.0490743	0.535278	0.075629	0.306825	-0.00333476	0.181436	-0.1159
		-0.489926	-0.00666177	-0.514961	-0.0182431	-0.514885	-0.0210258	-0.162673	0.0511518	-0.499623	-0.0792496	-0.270203	0.00294658	-0.152179	0.127793		0.550053	0.00767982	0.550616	0.0184601	0.550572	0.021047	0.198339	-0.0489623	0.536492	0.0753066	0.307815	-0.00248795	0.180628	-0.11569
		-0.48943	-0.0066533	-0.514453	-0.0183096	-0.514387	-0.0209868	-0.161875	0.0510593	-0.500816	-0.0788711	-0.271187	0.00280131	-0.151411	0.127179		0.549543	0.0076711	0.550115	0.0184058	0.550084	0.021001	0.197543	-0.0488236	0.5377	0.0748992	0.308808	-0.0016125	0.179834	-0.115456
		-0.48893	-0.00665184	-0.51395	-0.0182276	-0.513889	-0.0209317	-0.161065	0.0509114	-0.502045	-0.0785589	-0.272177	0.0020675	-0.150651	0.127005		0.549066	0.00766439	0.54962	0.0184281	0.549594	0.0209505	0.196766	-0.0486788	0.538913	0.0745421	0.309775	-0.000779702	0.179018	-0.115206
		-0.488435	-0.00662656	-0.513459	-0.0181618	-0.51339	-0.020917	-0.160263	0.0507805	-0.503234	-0.0781437	-0.273191	0.00154378	-0.149838	0.126637		0.548552	0.00765618	0.549152	0.0183638	0.549082	0.0209176	0.195956	-0.0485444	0.540098	0.0741661	0.310772	0.000207272	0.178241	-0.114895
		-0.487938	-0.00663147	-0.512953	-0.0181226	-0.512901	-0.0208462	-0.159474	0.0506454	-0.504448	-0.0777849	-0.274209	0.000958809	-0.149009	0.126308		0.548058	0.00765159	0.548623	0.018347	0.548596	0.0208674	0.195172	-0.0484175	0.541302	0.0737931	0.31178	0.00106175	0.177452	-0.114953
		-0.48743	-0.00661823	-0.512465	-0.0180724	-0.51238	-0.0208189	-0.158679	0.05048	-0.505632	-0.0773845	-0.275183	0.000422644	-0.148205	0.126138		0.547543	0.00764452	0.548131	0.0183333	0.548091	0.0208272	0.194359	-0.0483286	0.542481	0.0734737	0.312798	0.00208476	0.176602	-0.114575
		-0.48694	-0.00660755	-0.511954	-0.018122	-0.511894	-0.0207974	-0.157869	0.050362	-0.50682	-0.0770835	-0.276185	-0.000310879	-0.147418	0.12582		0.54706	0.00763633	0.547625	0.0182251	0.547605	0.0208093	0.193534	-0.0481853	0.543708	0.0731363	0.313785	0.00303532	0.175812	-0.114305
		-0.486434	-0.00659415	-0.511447	-0.0181163	-0.511395	-0.0207409	-0.157087	0.0502268	-0.50803	-0.0767448	-0.277179	-0.000904045	-0.146647	0.1254		0.546547	0.00762163	0.547131	0.0182171	0.547087	0.0207485	0.192753	-0.0480424	0.544886	0.0727876	0.314781	0.00411313	0.174987	-0.114097
		-0.485949	-0.00659209	-0.510979	-0.0181165	-0.510906	-0.0206846	-0.156278	0.0501004	-0.509215	-0.0764254	-0.278173	-0.0015392	-0.145824	0.125259		0.546049	0.00761508	0.546621	0.0182321	0.546589	0.0207248	0.19196	-0.047929	0.546067	0.0724777	0.315781	0.00504525	0.174204	-0.113813
		-0.48545	-0.00658046	-0.510486	-0.0180713	-0.510396	-0.0206536	-0.155471	0.0499695	-0.510423	-0.0760785	-0.279174	-0.00227348	-0.144997	0.124899		0.545542	0.00760989	0.546129	0.0181297	0.546081	0.0206654	0.19116	-0.0478262	0.547273	0.0721378	0.31678	0.00616777	0.173385	-0.113693
		-0.484943	-0.006572	-0.509973	-0.0179817	-0.509899	-0.0206536	-0.15468	0.0498358	-0.511624	-0.0757855	-0.280147	-0.0029786	-0.144216	0.124474		0.545055	0.00759763	0.545601	0.0181145	0.54558	0.0206241	0.190362	-0.0476834	0.548484	0.0718088	0.317763	0.00731383	0.172619	-0.113355
		-0.484448	-0.00655386	-0.509457	-0.0180495	-0.509419	-0.0206066	-0.153891	0.0497288	-0.512808	-0.0754472	-0.281142	-0.00366594	-0.143421	0.12431		0.544585	0.00759914	0.545113	0.0181802	0.545069	0.0205736	0.189552	-0.047576	0.549687	0.0715	0.318752	0.00833087	0.171758	-0.113109
		-0.483934	-0.00655172	-0.508976	-0.0179207	-0.508923	-0.0205729	-0.153084	0.0496041	-0.514001	-0.0751693	-0.282168	-0.00447448	-0.142633	0.123907		0.544087	0.00759156	0.54465	0.0181062	0.544603	0.0205245	0.188741	-0.0474452	0.550876	0.0711465	0.319763	0.00947841	0.170994	-0.112962
		-0.483435	-0.00654107	-0.508474	-0.0179511	-0.508408	-0.0205463	-0.152287	0.0494312	-0.515216	-0.0748389	-0.283152	-0.00523331	-0.14181	0.124256		0.543583	0.00757085	0.54415	0.0180857	0.544117	0.0205098	0.18797	-0.0473504	0.552061	0.0708448	0.320792	0.0107227	0.170192	-0.112787
		-0.48296	-0.006533	-0.507985	-0.0179496	-0.507929	-0.0204689	-0.151487	0.0492866	-0.516399	-0.0745659	-0.284154	-0.00600086	-0.14097	0.123589		0.543086	0.00757023	0.543659	0.0181207	0.54362	0.0204535	0.187147	-0.0472093	0.553281	0.0705483	0.321802	0.0119258	0.169386	-0.112421
		-0.482441	-0.00651557	-0.507478	-0.0178928	-0.507425	-0.020421	-0.150678	0.0492419	-0.517614	-0.0742541	-0.285139	-0.00688904	-0.140135	0.123137		0.542592	0.00755955	0.543157	0.0180053	0.543096	0.0204195	0.186374	-0.0470971	0.554493	0.0702651	0.322784	0.0131474	0.168584	-0.112299
		-0.481948	-0.00650837	-0.507	-0.0178264	-0.50692	-0.0203851	-0.1499	0.0490599	-0.518819	-0.0740141	-0.286183	-0.00767989	-0.139369	0.122855		0.542073	0.0075474	0.542652	0.0180083	0.54262	0.0203879	0.185565	-0.046982	0.555689	0.069956	0.323809	0.0143879	0.167824	-0.112028
		-0.481445	-0.00650135	-0.506468	-0.0178626	-0.506413	-0.0203578	-0.149075	0.0489943	-0.520016	-0.0736783	-0.287144	-0.00859705	-0.138573	0.12255		0.541578	0.00754478	0.542143	0.0178958	0.542099	0.020361	0.184755	-0.0468639	0.556871	0.0696409	0.324775	0.0156355	0.166971	-0.111906
		-0.480938	-0.00648865	-0.505996	-0.0178003	-0.505917	-0.0203012	-0.148284	0.0488157	-0.521227	-0.0734093	-0.288158	-0.00942227	-0.137758	0.122413		0.541094	0.00753438	0.54163	0.0179192	0.541618	0.0203289	0.183969	-0.0467597	0.558079	0.069332	0.325786	0.0169245	0.166188	-0.111565
		-0.480434	-0.00647549	-0.505515	-0.0177364	-0.505413	-0.0203005	-0.147483	0.04871	-0.522412	-0.0731431	-0.289155	-0.0103595	-0.136954	0.122041		0.540572	0.00753519	0.541124	0.0179601	0.541121	0.0202726	0.18315	-0.0466261	0.559266	0.069074	0.326798	0.0182904	0.165395	-0.11138
		-0.479938	-0.00646477	-0.50498	-0.0177692	-0.504927	-0.0202136	-0.146696	0.048602	-0.523637	-0.0728849	-0.290166	-0.0115543	-0.13615	0.121704		0.540087	0.0075288	0.540644	0.017894	0.540638	0.0202117	0.182347	-0.0465562	0.560488	0.0687807	0.327771	0.0196422	0.164622	-0.111386
		-0.479427	-0.00645588	-0.504499	-0.0177701	-0.50441	-0.0202193	-0.145883	0.0484808	-0.524828	-0.0726536	-0.29115	-0.0122651	-0.135342	0.121637		0.53958	0.00752149	0.540147	0.0178954	0.540102	0.020213	0.181559	-0.0464323	0.561686	0.0684805	0.328787	0.0210277	0.163824	-0.110934
		-0.478936	-0.00644932	-0.50398	-0.0177117	-0.503928	-0.0201202	-0.145071	0.0483429	-0.526021	-0.0723341	-0.29215	-0.0135056	-0.134523	0.12116		0.539095	0.0075096	0.539646	0.0177973	0.539634	0.0201411	0.180771	-0.0462997	0.562868	0.0682174	0.329763	0.0224342	0.162976	-0.110759
		-0.478436	-0.0064402	-0.503501	-0.0175852	-0.503412	-0.0201388	-0.144275	0.0482535	-0.527229	-0.0721408	-0.293153	-0.0143958	-0.133791	0.120836		0.538591	0.00749417	0.53916	0.0178323	0.539108	0.0201047	0.179947	-0.0462057	0.56408	0.067962	0.330782	0.0238824	0.162155	-0.11069
		-0.477922	-0.0064203	-0.503	-0.0176712	-0.502935	-0.0200134	-0.143504	0.0481298	-0.528422	-0.0718758	-0.294141	-0.0155621	-0.132978	0.120728		0.538093	0.00749446	0.538657	0.0177382	0.538627	0.0200692	0.179149	-0.0460818	0.565279	0.0676877	0.331772	0.025418	0.161379	-0.110349
		-0.477431	-0.00641007	-0.502491	-0.0176175	-0.502401	-0.0200537	-0.142701	0.0480919	-0.529625	-0.0716601	-0.29515	-0.016824	-0.13218	0.1204		0.5376	0.00748723	0.538143	0.0176779	0.538118	0.0200352	0.178371	-0.0460091	0.566483	0.0674106	0.332767	0.0268661	0.160594	-0.110189
		-0.476944	-0.0064021	-0.501995	-0.0175851	-0.501929	-0.0199975	-0.141884	0.0479252	-0.530827	-0.0714254	-0.296151	-0.0178046	-0.131376	0.120312		0.537097	0.00747391	0.537652	0.0177228	0.53763	0.0199927	0.177557	-0.0459195	0.56767	0.0671342	0.333799	0.0285039	0.159783	-0.110046
		-0.476445	-0.0063841	-0.501485	-0.0175565	-0.501407	-0.0199494	-0.141075	0.0477968	-0.532033	-0.0712443	-0.297168	-0.0192263	-0.130593	0.119868		0.536587	0.00746491	0.537173	0.0176775	0.537116	0.0199559	0.176752	-0.0457611	0.568888	0.0668743	0.334777	0.0299895	0.159019	-0.109866
		-0.475942	-0.00637751	-0.500985	-0.017501	-0.500919	-0.0198798	-0.140268	0.0476833	-0.533232	-0.0710065	-0.298145	-0.020316	-0.129747	0.119458		0.536093	0.00745758	0.536652	0.0176636	0.536647	0.0199196	0.175947	-0.0456683	0.570082	0.0665996	0.335766	0.0316457	0.158196	-0.109647
		-0.475438	-0.00637393	-0.500477	-0.0174946	-0.500382	-0.0198844	-0.139458	0.0475499	-0.534441	-0.0707769	-0.299157	-0.0217253	-0.128937	0.119609		0.535575	0.00745104	0.536153	0.0176016	0.536108	0.0198674	0.175153	-0.0455872	0.571292	0.0663907	0.336759	0.033253	0.157409	-0.109418
		-0.474939	-0.00635138	-0.499972	-0.017428	-0.499916	-0.0198144	-0.138679	0.0474496	-0.535632	-0.0705756	-0.300168	-0.0228741	-0.128133	0.119121		0.535066	0.00744961	0.535655	0.017567	0.535643	0.019799	0.174349	-0.0454596	0.572479	0.0661344	0.337764	0.0349578	0.156573	-0.109232
		-0.474427	-0.00634579	-0.499471	-0.0173721	-0.499405	-0.0198265	-0.137876	0.0473021	-0.536817	-0.0703606	-0.301133	-0.0243192	-0.127364	0.118678		0.534571	0.00743211	0.535142	0.0176064	0.535088	0.0197808	0.17356	-0.0453704	0.573687	0.0659052	0.338766	0.0366894	0.155817	-0.109058
		-0.473931	-0.00633264	-0.498987	-0.0173365	-0.49891	-0.0197636	-0.137052	0.0472466	-0.538022	-0.0701594	-0.302134	-0.0258741	-0.12652	0.118846		0.534075	0.00742687	0.534646	0.0175396	0.53462	0.0197247	0.172739	-0.0452787	0.574894	0.0656443	0.339781	0.0383998	0.154992	-0.108889
		-0.473431	-0.00632227	-0.498459	-0.0174179	-0.498402	-0.0197056	-0.136245	0.0470928	-0.539239	-0.0699745	-0.303151	-0.027103	-0.125739	0.118301		0.533586	0.007417	0.534146	0.0174964	0.534096	0.0196887	0.171959	-0.0451549	0.576104	0.0653977	0.340761	0.0400347	0.154178	-0.108664
		-0.472933	-0.00630641	-0.497979	-0.0173455	-0.497904	-0.0196465	-0.135452	0.0470072	-0.540417	-0.0697686	-0.30414	-0.0287221	-0.124939	0.118166		0.533095	0.00741022	0.533643	0.0174376	0.533607	0.0196418	0.171156	-0.0450662	0.577293	0.0651564	0.341782	0.0419429	0.153414	-0.108479
		-0.472433	-0.00630326	-0.497466	-0.0172704	-0.497382	-0.019651	-0.134671	0.0468737	-0.541646	-0.0695549	-0.305156	-0.0303251	-0.124171	0.117899		0.532559	0.00740299	0.533137	0.017425	0.533102	0.019603	0.170355	-0.0449506	0.578476	0.0648972	0.342766	0.0436601	0.152616	-0.108339
		-0.471951	-0.00628098	-0.496974	-0.0172668	-0.49692	-0.0195888	-0.133881	0.0467712	-0.54285	-0.0694134	-0.306148	-0.0318146	-0.123384	0.117664		0.532068	0.0073945	0.532648	0.0174435	0.532602	0.0195249	0.169561	-0.0448662	0.579682	0.0646739	0.343774	0.0456512	0.151791	-0.108126
		-0.471439	-0.00626958	-0.496493	-0.0171918	-0.4964	-0.0195641	-0.133074	0.0466782	-0.544038	-0.0691965	-0.307145	-0.0336287	-0.122597	0.117527		0.531578	0.00738761	0.532162	0.017423	0.532101	0.0195224	0.168748	-0.0448009	0.580878	0.0644386	0.344769	0.0474594	0.151012	-0.108002
		-0.470964	-0.00627073	-0.495973	-0.017173	-0.495917	-0.0194974	-0.132277	0.0465763	-0.545232	-0.0690344	-0.308149	-0.0352892	-0.121782	0.117233		0.531064	0.00737624	0.531652	0.0173401	0.53161	0.0194626	0.167961	-0.044666	0.582083	0.0642062	0.345775	0.0493396	0.150187	-0.107754
		-0.470448	-0.00624803	-0.495496	-0.0171896	-0.495405	-0.0195042	-0.131486	0.0464738	-0.546437	-0.0688703	-0.309145	-0.0370695	-0.120961	0.116879		0.530587	0.00737113	0.531144	0.0173902	0.531103	0.0194436	0.167169	-0.0445885	0.583292	0.0639828	0.346764	0.051303	0.149412	-0.107663
		-0.469967	-0.00624006	-0.494979	-0.0171402	-0.49494	-0.0194063	-0.130663	0.0463942	-0.547655	-0.0686968	-0.310162	-0.0388234	-0.120159	0.116669		0.530092	0.0073615	0.530651	0.0172428	0.530599	0.0194113	0.166354	-0.0445243	0.584471	0.0637856	0.347771	0.0531495	0.148619	-0.107419
		-0.469454	-0.00621842	-0.494486	-0.017099	-0.494415	-0.019379	-0.12987	0.0462734	-0.548823	-0.0685216	-0.311154	-0.0407683	-0.119384	0.116612		0.529584	0.00735369	0.530159	0.0173028	0.530108	0.0193611	0.165548	-0.0443992	0.585669	0.0635356	0.3488	0.0556107	0.147802	-0.107291
		-0.468969	-0.00620706	-0.493987	-0.0171255	-0.493922	-0.0193129	-0.129077	0.0461721	-0.550026	-0.0683378	-0.312188	-0.0431394	-0.11858	0.116303		0.52909	0.00733773	0.529641	0.0171866	0.529637	0.0193057	0.164772	-0.0443132	0.586877	0.0633096	0.34979	0.0575895	0.147013	-0.107085
		-0.468462	-0.00619932	-0.493494	-0.0169734	-0.493416	-0.0193052	-0.128259	0.0460609	-0.551219	-0.0682352	-0.313191	-0.044795	-0.117797	0.116059		0.528591	0.00733588	0.529154	0.0172275	0.529129	0.0192563	0.163964	-0.044219	0.588066	0.0630863	0.350805	0.0595059	0.146225	-0.106973
		-0.467946	-0.00618594	-0.492992	-0.0170496	-0.492931	-0.019248	-0.127452	0.0459785	-0.55243	-0.068069	-0.314186	-0.046829	-0.116975	0.115798		0.52809	0.00732841	0.528663	0.0172023	0.528634	0.0192113	0.163142	-0.0441482	0.589266	0.0628635	0.351779	0.061536	0.145436	-0.106736
		-0.467453	-0.00616825	-0.492491	-0.0170035	-0.492405	-0.0191965	-0.126653	0.0459056	-0.553636	-0.0679209	-0.315186	-0.0489321	-0.116183	0.115655		0.527593	0.00731916	0.52816	0.0170795	0.528094	0.0191589	0.162353	-0.0440269	0.590462	0.0626504	0.35278	0.0637002	0.144613	-0.106605
		-0.466958	-0.00615926	-0.491992	-0.0169942	-0.491914	-0.0191582	-0.125855	0.0457826	-0.554828	-0.0677739	-0.316194	-0.0507967	-0.115371	0.11543		0.527102	0.00730881	0.527638	0.0170949	0.527619	0.0191187	0.161551	-0.0439558	0.591684	0.0624486	0.353815	0.0657853	0.143822	-0.106464
		-0.466462	-0.00614066	-0.491486	-0.0169135	-0.491404	-0.0190998	-0.125071	0.0456978	-0.556013	-0.0676375	-0.317181	-0.0530888	-0.114581	0.115197		0.526589	0.00730334	0.527147	0.0170671	0.527129	0.0191151	0.160755	-0.0438669	0.592863	0.0622079	0.354806	0.0678662	0.143	-0.106201
		-0.465981	-0.0061385	-0.490986	-0.0168844	-0.490919	-0.0190528	-0.12426	0.0456037	-0.557217	-0.0675492	-0.318165	-0.0553545	-0.113785	0.114843		0.526115	0.00728944	0.526656	0.0170257	0.526623	0.0190463	0.159945	-0.0437971	0.594089	0.0620158	0.355773	0.0700224	0.142218	-0.106122
		-0.465486	-0.00611854	-0.490499	-0.0168661	-0.490411	-0.0190761	-0.12346	0.0455204	-0.558407	-0.0674672	-0.319164	-0.0576474	-0.112971	0.11493		0.525595	0.00728673	0.52615	0.0170235	0.526134	0.0189966	0.159148	-0.0436885	0.595274	0.0618031	0.356779	0.0720261	0.141434	-0.105884
		-0.464979	-0.00609329	-0.48998	-0.0167767	-0.489906	-0.0189601	-0.122667	0.0453863	-0.559631	-0.067317	-0.320179	-0.0598412	-0.112194	0.114418		0.525087	0.00726846	0.525664	0.0170148	0.525621	0.0189606	0.158357	-0.0435862	0.596488	0.0615934	0.357802	0.0744174	0.140599	-0.105737
		-0.46448	-0.00609496	-0.489486	-0.0167416	-0.489391	-0.0188715	-0.121865	0.0453682	-0.560839	-0.0672202	-0.321167	-0.0622673	-0.111369	0.114399		0.524582	0.00726367	0.525145	0.0169253	0.525112	0.0188999	0.157516	-0.0435252	0.597675	0.061414	0.358762	0.0765797	0.139824	-0.105505
		-0.463974	-0.00607112	-0.488985	-0.016698	-0.48891	-0.0188773	-0.121065	0.0452011	-0.562046	-0.0671785	-0.322175	-0.0646394	-0.110584	0.114135		0.524092	0.0072501	0.524642	0.0169133	0.52461	0.0188706	0.156741	-0.0434437	0.598884	0.0612007	0.359816	0.0786905	0.139018	-0.105623
		-0.463482	-0.00605836	-0.488483	-0.0166975	-0.488389	-0.0188827	-0.120279	0.0451523	-0.563224	-0.0670114	-0.323176	-0.0673054	-0.109792	0.113842		0.523612	0.00724586	0.524135	0.016886	0.524115	0.0188392	0.155946	-0.0433549	0.600074	0.0610232	0.360789	0.0809314	0.138214	-0.105356
		-0.462969	-0.0060448	-0.487962	-0.0166964	-0.487913	-0.018767	-0.119461	0.0450146	-0.564416	-0.0669381	-0.32416	-0.0697132	-0.109028	0.113766		0.523099	0.00723458	0.523659	0.016858	0.523613	0.0187901	0.15515	-0.0432595	0.601269	0.0608286	0.3618	0.083179	0.137429	-0.105059
		-0.462469	-0.00601978	-0.487484	-0.0166777	-0.487408	-0.0187325	-0.118692	0.0449697	-0.565623	-0.0668349	-0.3252	-0.0724501	-0.10818	0.113585		0.522596	0.0072264	0.523171	0.0168799	0.523125	0.0187259	0.154355	-0.0431718	0.602491	0.0606381	0.362801	0.0855305	0.136621	-0.104958
		-0.461969	-0.00600937	-0.486981	-0.0166259	-0.486913	-0.0187004	-0.117887	0.0448765	-0.566826	-0.0668108	-0.326175	-0.0747895	-0.107378	0.113325		0.522096	0.00721969	0.522665	0.0167826	0.522607	0.0186699	0.153551	-0.0430953	0.603682	0.0604359	0.363806	0.0878266	0.135831	-0.104864
		-0.461459	-0.00599819	-0.486471	-0.0165364	-0.486404	-0.0186928	-0.117071	0.0447899	-0.568031	-0.0667724	-0.327187	-0.0773376	-0.106564	0.113281		0.521586	0.00721424	0.522168	0.0168021	0.522137	0.0186697	0.152771	-0.0430079	0.604867	0.06027	0.364807	0.0900243	0.13522	-0.104712
		-0.460955	-0.00597964	-0.486003	-0.0165653	-0.485903	-0.018604	-0.116275	0.0447076	-0.569225	-0.0666517	-0.32818	-0.080165	-0.105803	0.11275		0.521088	0.00720185	0.521645	0.016765	0.521616	0.018595	0.151978	-0.0429251	0.606098	0.0600652	0.365797	0.0923349	0.134842	-0.104731
		-0.460474	-0.00597323	-0.485501	-0.0165781	-0.485423	-0.0185761	-0.115479	0.0445872	-0.570438	-0.0666191	-0.329182	-0.0827981	-0.104985	0.112776		0.520574	0.0071882	0.521136	0.0166437	0.521128	0.0185343	0.151168	-0.0428522	0.607291	0.059875	0.366767	0.0945232	0.135155	-0.0959843
		-0.459953	-0.00595059	-0.484984	-0.0165047	-0.484921	-0.0185388	-0.11468	0.0444952	-0.571625	-0.0665824	-0.330184	-0.0857804	-0.104153	0.112595		0.52009	0.00718369	0.520643	0.0166873	0.520609	0.0184861	0.15036	-0.0427724	0.60848	0.0597157	0.367759	0.0968473	0.135774	-0.0948558
		-0.459457	-0.00592325	-0.484502	-0.0164913	-0.484424	-0.0184661	-0.11388	0.0444277	-0.572834	-0.0665324	-0.331174	-0.0884045	-0.103387	0.112452		0.519591	0.00718174	0.520141	0.0166218	0.520115	0.0184937	0.149562	-0.0426956	0.609694	0.0595322	0.36879	0.0991999	0.136597	-0.0928789
		-0.458954	-0.00591879	-0.483986	-0.0164783	-0.483934	-0.0184087	-0.113086	0.0443439	-0.574042	-0.0664634	-0.332188	-0.0913593	-0.10257	0.112136		0.519102	0.00716737	0.519656	0.0165727	0.519617	0.0184045	0.148767	-0.0426059	0.610866	0.059334	0.369773	0.101556	0.137366	-0.0913671
		-0.458445	-0.00589118	-0.483482	-0.0163516	-0.483413	-0.0183761	-0.112268	0.0442299	-0.575221	-0.0664562	-0.333177	-0.0941049	-0.101787	0.112014		0.518599	0.00715082	0.519146	0.0165818	0.519108	0.0183538	0.14796	-0.0425158	0.612089	0.0591707	0.370786	0.103682	0.138189	-0.0900021
		-0.457967	-0.00588472	-0.482994	-0.0163264	-0.482918	-0.0182959	-0.111481	0.0441567	-0.576424	-0.0664365	-0.334166	-0.0968417	-0.100994	0.111873		0.518099	0.00714883	0.51865	0.0165093	0.518618	0.0183282	0.147168	-0.0424572	0.613278	0.0589929	0.371785	0.106153	0.13898	-0.0890432
		-0.457468	-0.00585893	-0.482483	-0.0163216	-0.482426	-0.0182917	-0.110665	0.0441019	-0.577615	-0.0664242	-0.335161	-0.0998333	-0.10019	0.111518		0.517581	0.00713861	0.518156	0.0165308	0.518119	0.0182665	0.14636	-0.0423834	0.614491	0.0588334	0.372787	0.10836	0.13978	-0.0878403
		-0.456967	-0.00585935	-0.482	-0.016311	-0.481923	-0.0182471	-0.109891	0.0439945	-0.578822	-0.0664422	-0.336173	-0.102735	-0.099545	0.111562		0.517092	0.00712683	0.517637	0.0164859	0.517618	0.018223	0.145572	-0.0423076	0.615685	0.0586748	0.373785	0.110603	0.140612	-0.0869863
		-0.456466	-0.00583809	-0.48149	-0.0162761	-0.481425	-0.0181715	-0.109058	0.0439232	-0.580052	-0.0664117	-0.337183	-0.105604	-0.099201	0.111345		0.516585	0.00711529	0.517156	0.0164884	0.517117	0.0181688	0.144778	-0.0422167	0.616899	0.0585117	0.374782	0.112836	0.141367	-0.0860617
		-0.455958	-0.00582017	-0.480972	-0.0161917	-0.480919	-0.0181414	-0.108279	0.043826	-0.581256	-0.0664314	-0.33818	-0.108521	-0.099453	0.098713		0.516092	0.00711017	0.516648	0.0163658	0.516629	0.0181202	0.143968	-0.0421443	0.618086	0.0583232	0.375772	0.114984	0.142192	-0.085221
		-0.455472	-0.00579768	-0.48049	-0.0161876	-0.480422	-0.0180692	-0.107469	0.043784	-0.58245	-0.0664301	-0.339201	-0.111464	-0.100123	0.0934666		0.515577	0.00709561	0.516142	0.0163345	0.516121	0.018073	0.143158	-0.0420709	0.619289	0.0581734	0.376786	0.11733	0.142998	-0.0844279
		-0.454973	-0.00578247	-0.479988	-0.0161223	-0.479904	-0.0180042	-0.106652	0.0436526	-0.583669	-0.0665096	-0.340148	-0.114467	-0.100946	0.0905956		0.51508	0.00708704	0.515637	0.0163163	0.515616	0.0179863	0.142361	-0.0419705	0.620485	0.0580177	0.377791	0.119457	0.1438	-0.0836806
		-0.454462	-0.00576611	-0.479483	-0.0161487	-0.479417	-0.0179934	-0.105865	0.0435492	-0.584847	-0.0664735	-0.341167	-0.117327	-0.101748	0.0883023		0.51459	0.00707886	0.515117	0.016306	0.515112	0.0179632	0.141547	-0.0419143	0.621694	0.057833	0.378781	0.121646	0.144598	-0.0829028
		-0.453974	-0.00575441	-0.478969	-0.0160077	-0.478905	-0.0178861	-0.105069	0.0434915	-0.58605	-0.0664816	-0.342153	-0.120159	-0.102547	0.0865713		0.514095	0.00706578	0.514647	0.0162503	0.514617	0.0179334	0.140747	-0.0418319	0.622884	0.0577083	0.379797	0.12389	0.145402	-0.0823748
		-0.453456	-0.0057224	-0.478483	-0.0160302	-0.4784	-0.0179075	-0.104291	0.0433937	-0.58724	-0.0665642	-0.343139	-0.123052	-0.103368	0.0851816		0.513587	0.00705361	0.51414	0.0162169	0.514105	0.0178616	0.139962	-0.0417481	0.624063	0.0575289	0.380784	0.125994	0.146192	-0.0815951
		-0.452953	-0.00570849	-0.477993	-0.0159788	-0.477914	-0.0177863	-0.103466	0.0433286	-0.588451	-0.0666106	-0.344172	-0.12615	-0.104139	0.0840568		0.513092	0.00704049	0.513658	0.0162054	0.513603	0.017785	0.139165	-0.0416799	0.625272	0.0573602	0.381785	0.128254	0.147017	-0.0808421
		-0.452464	-0.00570055	-0.477481	-0.0160048	-0.477417	-0.0177627	-0.102668	0.043234	-0.589634	-0.066633	-0.345171	-0.128791	-0.104932	0.0829187		0.512596	0.00704069	0.513132	0.0160959	0.513116	0.0177531	0.138343	-0.0416088	0.626486	0.0571978	0.382805	0.130231	0.147796	-0.0803636
		-0.45197	-0.00567119	-0.476985	-0.0158478	-0.476911	-0.0177236	-0.101873	0.0431607	-0.590832	-0.0667515	-0.346155	-0.131791	-0.105732	0.0816967		0.51209	0.00702646	0.512652	0.0160346	0.5126	0.0176897	0.137547	-0.0415423	0.627683	0.0570713	0.383778	0.132316	0.14861	-0.0797306
		-0.451449	-0.00564739	-0.476478	-0.0158763	-0.476421	-0.0176522	-0.101083	0.0431113	-0.59202	-0.0668309	-0.347152	-0.134645	-0.10653	0.0807245		0.511605	0.00701191	0.51214	0.0160781	0.51213	0.0176581	0.136753	-0.0414656	0.628877	0.0568991	0.384758	0.134213	0.149397	-0.0791606
		-0.450972	-0.0056358	-0.475979	-0.0158483	-0.475914	-0.0175787	-0.10027	0.0430146	-0.59322	-0.0668963	-0.348176	-0.137286	-0.107338	0.0799962		0.511117	0.0070037	0.511661	0.0160541	0.511627	0.0175764	0.135953	-0.0413961	0.630079	0.0567424	0.385764	0.136305	0.150183	-0.0785411
		-0.45047	-0.00561494	-0.475484	-0.0157726	-0.475405	-0.0175579	-0.099547	0.0429948	-0.594417	-0.0670135	-0.34919	-0.140166	-0.108161	0.0788677		0.510611	0.00698827	0.511159	0.0159979	0.511132	0.0175387	0.135237	-0.0413083	0.631262	0.0565971	0.386778	0.138301	0.150972	-0.0780854
		-0.449954	-0.00559044	-0.474997	-0.0157747	-0.474924	-0.0174626	-0.099197	0.042802	-0.595619	-0.0671537	-0.35016	-0.142881	-0.108938	0.0780498		0.510106	0.00698243	0.510654	0.0159811	0.510611	0.017491	0.13488	-0.0410808	0.632458	0.0564676	0.387786	0.140286	0.151772	-0.0775173
		-0.449461	-0.00556569	-0.47449	-0.015785	-0.474419	-0.0174576	-0.09909	0.0417162	-0.596808	-0.06726	-0.351158	-0.145369	-0.109757	0.0773178		0.509607	0.00697306	0.510162	0.0159228	0.510128	0.0173989	0.134888	-0.0395137	0.633668	0.0563225	0.3888	0.142223	0.152595	-0.076913
		-0.448966	-0.00554072	-0.47399	-0.0156515	-0.473926	-0.0173734	-0.099174	0.0408839	-0.598003	-0.0674072	-0.352169	-0.14814	-0.110571	0.076458		0.509104	0.00696207	0.509669	0.0158082	0.509613	0.0174022	0.134865	-0.0399631	0.63444	0.0561219	0.38979	0.143974	0.153353	-0.0764727
		-0.448473	-0.00552948	-0.473488	-0.0156402	-0.473423	-0.0173041	-0.099696	0.0383771	-0.598803	-0.0673555	-0.35316	-0.150558	-0.111373	0.0757908		0.508616	0.00694789	0.509154	0.0158167	0.509133	0.0173229	0.135404	-0.0386936	0.634639	0.0560828	0.390776	0.145651	0.154195	-0.0759675
		-0.447965	-0.00551416	-0.472992	-0.015611	-0.472919	-0.0172893	-0.100505	0.0373591	-0.599044	-0.0676328	-0.354153	-0.1531	-0.112158	0.0752532		0.508102	0.00693858	0.508664	0.0158138	0.508614	0.0172623	0.136175	-0.0378433	0.634857	0.0565441	0.391804	0.147563	0.154988	-0.0755995
		-0.447458	-0.00548797	-0.472491	-0.0155648	-0.472428	-0.017165	-0.101291	0.0366303	-0.599193	-0.0679836	-0.355143	-0.155702	-0.112963	0.0745402		0.507616	0.00692554	0.508157	0.0156961	0.508126	0.0171949	0.136978	-0.0371908	0.634662	0.0532423	0.39277	0.149074	0.155788	-0.0749762
		-0.44697	-0.00547849	-0.471992	-0.0154434	-0.471923	-0.0171826	-0.102087	0.0360292	-0.599052	-0.0630537	-0.356151	-0.158036	-0.113767	0.0736213		0.507105	0.0069085	0.507642	0.0156982	0.507602	0.0171347	0.137769	-0.036671	0.634055	0.0524467	0.393758	0.150932	0.156594	-0.0745091
		-0.446474	-0.00544905	-0.471498	-0.0154351	-0.471448	-0.0170958	-0.102901	0.0355558	-0.598399	-0.0582768	-0.357151	-0.160357	-0.114562	0.0730933		0.506604	0.00690276	0.507141	0.0156423	0.507128	0.0170923	0.138582	-0.0362341	0.632843	0.0511152	0.394761	0.152563	0.157382	-0.0741088
		-0.445963	-0.00541586	-0.470983	-0.0154189	-0.470922	-0.0170272	-0.103709	0.0350968	-0.597194	-0.0550832	-0.358136	-0.162469	-0.115352	0.0725633		0.506108	0.00689045	0.506656	0.015614	0.506608	0.0170636	0.139401	-0.0358711	0.631623	0.0502372	0.395788	0.154077	0.15819	-0.0736646
		-0.445458	-0.00540054	-0.470512	-0.0153934	-0.470449	-0.0169511	-0.104509	0.0347146	-0.595981	-0.0532533	-0.359133	-0.164777	-0.116131	0.0718846		0.505605	0.00687064	0.506142	0.015655	0.506144	0.017002	0.1402	-0.035476	0.630459	0.0495367	0.396766	0.155525	0.158998	-0.0732128
		-0.444975	-0.00537572	-0.469998	-0.0153131	-0.469928	-0.0169356	-0.105298	0.0343672	-0.594763	-0.0518064	-0.360133	-0.16679	-0.116955	0.0713204		0.505107	0.0068635	0.505655	0.015578	0.505608	0.0169256	0.140996	-0.0351728	0.62926	0.0489208	0.397776	0.157096	0.159764	-0.0727667
		-0.444462	-0.00534922	-0.469507	-0.0153525	-0.469444	-0.0168109	-0.106082	0.0340439	-0.593595	-0.0507138	-0.361128	-0.168971	-0.117757	0.0706188		0.504627	0.0068636	0.505155	0.015632	0.505165	0.0168541	0.141785	-0.0348715	0.62804	0.0483817	0.398787	0.158198	0.160558	-0.0722691
		-0.443962	-0.00532905	-0.468992	-0.0151695	-0.468943	-0.0168031	-0.1069	0.033705	-0.592399	-0.0497348	-0.362133	-0.170741	-0.11854	0.0701289		0.504128	0.00683907	0.504663	0.0154426	0.504641	0.0168108	0.142588	-0.0345792	0.62683	0.0478845	0.399781	0.15971	0.16136	-0.0720823
		-0.443464	-0.00529953	-0.468503	-0.01517	-0.468449	-0.0167301	-0.107707	0.0333812	-0.591198	-0.0488981	-0.36312	-0.17276	-0.119355	0.0695532		0.503618	0.00682822	0.504161	0.0154129	0.504152	0.0167709	0.143389	-0.0342957	0.625662	0.0474556	0.400782	0.160935	0.16216	-0.071558
		-0.442977	-0.00528063	-0.468	-0.0151848	-0.46792	-0.0166626	-0.108491	0.0331317	-0.590001	-0.048089	-0.364142	-0.174339	-0.120136	0.0691681		0.50313	0.00682387	0.503657	0.0154125	0.503633	0.0167085	0.144198	-0.0340505	0.624461	0.0469947	0.401783	0.16222	0.162966	-0.0710929
		-0.442485	-0.00525725	-0.467498	-0.0151586	-0.467457	-0.0165975	-0.109312	0.0328364	-0.588836	-0.0474645	-0.365158	-0.17622	-0.120967	0.0683598		0.502633	0.00680392	0.503157	0.0153426	0.503144	0.016632	0.145009	-0.0338029	0.623268	0.0466024	0.402802	0.163413	0.163764	-0.0706277
		-0.441964	-0.00521882	-0.467004	-0.0150826	-0.466941	-0.0165463	-0.110109	0.0326243	-0.587634	-0.046807	-0.366133	-0.17769	-0.121719	0.0680395		0.502123	0.0067937	0.502647	0.015265	0.502629	0.0166074	0.145801	-0.0335683	0.622064	0.0461606	0.40378	0.164446	0.164553	-0.0703399
		-0.44146	-0.00520685	-0.466523	-0.0149596	-0.466449	-0.0164517	-0.110918	0.032381	-0.586408	-0.046251	-0.367145	-0.179207	-0.122542	0.0674962		0.501616	0.00678138	0.502169	0.0152257	0.502159	0.016485	0.146612	-0.033329	0.620856	0.0457746	0.404769	0.165403	0.165361	-0.0699891
		-0.440959	-0.00518745	-0.466024	-0.0149382	-0.465927	-0.0164299	-0.11174	0.0321042	-0.585227	-0.0457475	-0.368147	-0.180576	-0.123338	0.0669205		0.501114	0.00676724	0.501665	0.0151702	0.501643	0.0164612	0.147408	-0.0331078	0.619657	0.0454169	0.405796	0.166398	0.166191	-0.0696174
		-0.440468	-0.00515367	-0.465509	-0.0149756	-0.465462	-0.0163493	-0.112529	0.031871	-0.584033	-0.045201	-0.369142	-0.182074	-0.124133	0.0665563		0.500627	0.00674822	0.50117	0.0151522	0.501141	0.0163645	0.148215	-0.0329108	0.618459	0.0450815	0.40678	0.167391	0.166993	-0.0691694
		-0.439953	-0.00512752	-0.46503	-0.01487	-0.464923	-0.0162975	-0.113321	0.0316854	-0.582819	-0.0446552	-0.370131	-0.183233	-0.124906	0.0660607		0.500131	0.00674226	0.500671	0.0150832	0.50064	0.0163695	0.148998	-0.0326979	0.617264	0.0447786	0.407788	0.168138	0.167771	-0.0687824
		-0.439453	-0.00509617	-0.464517	-0.014783	-0.464465	-0.0162087	-0.114103	0.0314321	-0.581619	-0.0442741	-0.371144	-0.184466	-0.125723	0.0654278		0.499631	0.00672076	0.500172	0.0151178	0.500169	0.0162492	0.149787	-0.0325039	0.616067	0.0444406	0.408776	0.16898	0.168573	-0.068464
		-0.438932	-0.00508095	-0.464005	-0.0148014	-0.463941	-0.0161185	-0.114902	0.0311997	-0.580415	-0.0438621	-0.372112	-0.185483	-0.126524	0.0649683		0.499123	0.00670642	0.499678	0.0150231	0.499644	0.0162271	0.150585	-0.0323048	0.614874	0.0441387	0.409767	0.169523	0.169361	-0.0681037
		-0.438444	-0.00504421	-0.463517	-0.0146753	-0.463437	-0.016015	-0.115719	0.0309989	-0.57923	-0.0435054	-0.373145	-0.186582	-0.127318	0.0644994		0.498634	0.00670492	0.499166	0.0149361	0.499163	0.0161177	0.151404	-0.0321089	0.613659	0.0438149	0.410774	0.170171	0.170144	-0.0677567
		-0.437964	-0.00502119	-0.463015	-0.0147112	-0.462937	-0.0160368	-0.11651	0.0308178	-0.577995	-0.0430356	-0.374144	-0.187413	-0.128103	0.0641848		0.49813	0.00668784	0.498683	0.0149343	0.498639	0.0160817	0.152206	-0.0319045	0.612445	0.0435067	0.411776	0.170938	0.170962	-0.0673755
		-0.437483	-0.00499254	-0.462499	-0.0146499	-0.46244	-0.0158973	-0.117317	0.0306001	-0.576796	-0.0427242	-0.375116	-0.188188	-0.128918	0.0635405		0.497646	0.00666614	0.498177	0.0148863	0.498177	0.0159831	0.153009	-0.0317379	0.611243	0.0432159	0.412788	0.17132	0.171783	-0.0671105
		-0.436968	-0.00496825	-0.461997	-0.0145176	-0.461912	-0.0158578	-0.118119	0.0304028	-0.575608	-0.0424239	-0.376144	-0.18898	-0.129726	0.0631573		0.497134	0.00665157	0.497681	0.0148404	0.49764	0.0159365	0.153794	-0.031565	0.610047	0.0429415	0.413757	0.17185	0.172548	-0.0666015
		-0.436451	-0.00493744	-0.461506	-0.014549	-0.461438	-0.015806	-0.118921	0.0302251	-0.574396	-0.0420627	-0.377149	-0.189443	-0.130558	0.0625358		0.496629	0.00664592	0.497191	0.0147438	0.497183	0.0158254	0.154596	-0.0313821	0.608853	0.0426666	0.414749	0.172342	0.173341	-0.0663422
		-0.435955	-0.00489387	-0.461	-0.0144839	-0.460898	-0.0157105	-0.119712	0.0300272	-0.573209	-0.0417719	-0.378138	-0.190018	-0.131324	0.0623757		0.496106	0.00662145	0.496687	0.0147672	0.496656	0.0158113	0.155397	-0.0311983	0.607665	0.0424059	0.415773	0.172632	0.174177	-0.0659781
		-0.435447	-0.00487404	-0.460497	-0.0144311	-0.460437	-0.0156253	-0.120493	0.029828	-0.572006	-0.0414762	-0.379129	-0.190716	-0.132159	0.0618648		0.495605	0.00661369	0.496184	0.0146797	0.496143	0.0156699	0.156194	-0.0310467	0.606449	0.0421294	0.416779	0.172937	0.174962	-0.0657303
		-0.434959	-0.00483582	-0.459998	-0.0143299	-0.45992	-0.0156037	-0.121286	0.0296854	-0.570808	-0.041186	-0.38015	-0.190891	-0.132928	0.061413		0.495103	0.00659491	0.495647	0.0146433	0.49562	0.0156549	0.156997	-0.0309123	0.60525	0.0418784	0.417758	0.173107	0.175781	-0.0653032
		-0.434469	-0.00479948	-0.459496	-0.0143621	-0.459442	-0.0155144	-0.122093	0.0295005	-0.569617	-0.0409352	-0.381133	-0.191048	-0.13374	0.0609898		0.494615	0.00658215	0.495167	0.0146289	0.495147	0.0155573	0.157794	-0.0307183	0.604064	0.0416295	0.418773	0.173339	0.176589	-0.0650897
		-0.433965	-0.00478045	-0.458998	-0.0142679	-0.458922	-0.0154042	-0.122899	0.0292625	-0.568411	-0.040638	-0.382158	-0.191494	-0.134529	0.0603854		0.494108	0.0065589	0.49465	0.0145041	0.494625	0.0154946	0.158588	-0.0305667	0.602869	0.0413489	0.419794	0.173554	0.177393	-0.064432
		-0.433461	-0.00474786	-0.458493	-0.0141616	-0.458424	-0.0153279	-0.123687	0.0291576	-0.567217	-0.0403703	-0.383125	-0.191452	-0.13534	0.0601014		0.493626	0.0065551	0.494166	0.0145014	0.494137	0.0154427	0.159373	-0.0303956	0.601654	0.0411072	0.420774	0.173594	0.178233	-0.0644034
		-0.432978	-0.00471661	-0.458018	-0.0141864	-0.457916	-0.0153115	-0.124483	0.0289132	-0.565988	-0.0401237	-0.384141	-0.191577	-0.136115	0.060008		0.493097	0.00652577	0.493659	0.0144318	0.493636	0.015353	0.160177	-0.0302193	0.600454	0.0408494	0.421775	0.173546	0.178988	-0.0639669
		-0.432483	-0.00467314	-0.457488	-0.014061	-0.457427	-0.0151425	-0.125293	0.0287871	-0.564815	-0.0399301	-0.38515	-0.191648	-0.136921	0.0594323		0.492605	0.00652037	0.493159	0.0143341	0.493139	0.0152641	0.160977	-0.0300749	0.599249	0.0406334	0.422775	0.173532	0.179801	-0.0637477
		-0.431989	-0.00466472	-0.456999	-0.0140187	-0.456935	-0.0151201	-0.126076	0.0286627	-0.563602	-0.0396768	-0.386143	-0.191427	-0.137737	0.0588375		0.492103	0.00650395	0.49267	0.0143565	0.492634	0.0152534	0.161778	-0.0299259	0.598058	0.0403889	0.423787	0.173498	0.18059	-0.0634484
		-0.43149	-0.00461494	-0.456512	-0.0140803	-0.456443	-0.0150509	-0.126883	0.0284566	-0.562398	-0.0394476	-0.387138	-0.191304	-0.138514	0.0584619		0.491615	0.00649138	0.492158	0.014243	0.492139	0.0151017	0.162553	-0.0298039	0.596853	0.0401536	0.424759	0.173282	0.181428	-0.0630156
		-0.430985	-0.00458896	-0.456011	-0.0139632	-0.455919	-0.0149516	-0.127675	0.0283087	-0.561205	-0.0392235	-0.388138	-0.191123	-0.139339	0.0581378		0.491128	0.00646995	0.491667	0.0142227	0.491634	0.0150543	0.163382	-0.0296425	0.595649	0.0399128	0.425793	0.173155	0.182221	-0.062926
		-0.430475	-0.00453104	-0.455504	-0.0138924	-0.455436	-0.0148519	-0.128474	0.0281867	-0.560018	-0.0389846	-0.389142	-0.190893	-0.14012	0.0578633		0.490609	0.00645026	0.491158	0.0142035	0.49114	0.0149763	0.164185	-0.0294987	0.594456	0.0396857	0.426765	0.172856	0.183015	-0.0623941
		-0.429983	-0.00450288	-0.455021	-0.013848	-0.454944	-0.0147622	-0.129277	0.0280189	-0.558803	-0.0387575	-0.390148	-0.190656	-0.140933	0.05728		0.490125	0.00643509	0.490667	0.0140567	0.490647	0.0148946	0.165004	-0.0293741	0.593241	0.0394461	0.427763	0.172629	0.18383	-0.0623122
		-0.429491	-0.00448454	-0.454512	-0.0136694	-0.454445	-0.0146641	-0.130098	0.0278445	-0.557574	-0.0385336	-0.39113	-0.190069	-0.141749	0.0565632		0.489629	0.00641776	0.490175	0.0140581	0.490154	0.014835	0.165798	-0.0292106	0.592041	0.0392275	0.428765	0.172229	0.184615	-0.0619499
		-0.429013	-0.00443973	-0.454012	-0.013721	-0.453928	-0.014628	-0.130879	0.02769	-0.55639	-0.0383296	-0.392135	-0.189609	-0.142556	0.0563897		0.489115	0.00640359	0.489675	0.0139438	0.489649	0.0147632	0.166596	-0.0290881	0.590845	0.0390466	0.429756	0.17189	0.18544	-0.0616201
		-0.428486	-0.00439507	-0.453518	-0.0136633	-0.453444	-0.0144696	-0.131696	0.0275145	-0.555215	-0.0381496	-0.393142	-0.189147	-0.143374	0.0559684		0.488627	0.00638474	0.489171	0.0139577	0.489136	0.0146487	0.167388	-0.0289351	0.589659	0.0387821	0.430728	0.17152	0.186263	-0.0613075
		-0.427991	-0.00437635	-0.453007	-0.0135541	-0.452932	-0.0144708	-0.132491	0.0273792	-0.554024	-0.037971	-0.394109	-0.188514	-0.144164	0.0557758		0.488127	0.00636909	0.488675	0.0138683	0.488647	0.0145699	0.168177	-0.0288083	0.58846	0.0385861	0.431751	0.171028	0.187019	-0.0611207
		-0.427504	-0.00432412	-0.452512	-0.0135352	-0.452462	-0.0143256	-0.13331	0.0272289	-0.552814	-0.0377306	-0.39512	-0.187978	-0.144943	0.0553698		0.487626	0.00634937	0.488169	0.0138596	0.488151	0.0144802	0.168979	-0.0286732	0.587241	0.0383769	0.432741	0.170597	0.187818	-0.0608271
		-0.427003	-0.00428555	-0.452005	-0.0134338	-0.45194	-0.0142895	-0.134093	0.0270972	-0.551622	-0.0376233	-0.396115	-0.187435	-0.145755	0.055101		0.487133	0.00632866	0.487669	0.0137527	0.487632	0.0144146	0.169769	-0.0285462	0.586042	0.0381548	0.433753	0.170176	0.188623	-0.060484
		-0.426504	-0.00424613	-0.451511	-0.0133925	-0.451433	-0.0141454	-0.134905	0.026909	-0.550411	-0.0373956	-0.397161	-0.187224	-0.146572	0.0544719		0.486641	0.00631141	0.487176	0.0137248	0.487133	0.0143399	0.170588	-0.028407	0.584846	0.0378867	0.434814	0.170026	0.189446	-0.0600855
		-0.425995	-0.00421513	-0.451002	-0.0133696	-0.450937	-0.0140941	-0.135708	0.026813	-0.549199	-0.03719	-0.398175	-0.186274	-0.14739	0.0544242		0.486119	0.00629804	0.48668	0.0136594	0.486656	0.014271	0.171396	-0.0282705	0.583644	0.0376761	0.435789	0.169249	0.190214	-0.059933
		-0.425485	-0.00416559	-0.450502	-0.013268	-0.450439	-0.0139634	-0.136506	0.0266319	-0.548008	-0.0370277	-0.399146	-0.185456	-0.148172	0.0539324		0.485618	0.00628002	0.486174	0.0135604	0.486132	0.0141385	0.172182	-0.0281591	0.582457	0.0374819	0.436804	0.168526	0.19101	-0.0596394
		-0.425016	-0.00414015	-0.449991	-0.0131576	-0.449939	-0.0138649	-0.13729	0.0265169	-0.546818	-0.0368361	-0.400158	-0.184492	-0.14898	0.0537017		0.485125	0.00625281	0.485664	0.0135203	0.485609	0.0140671	0.172978	-0.0280333	0.581248	0.0372741	0.437788	0.167892	0.191847	-0.0593706
		-0.424504	-0.00407896	-0.449511	-0.0131332	-0.449445	-0.013766	-0.13807	0.0264002	-0.545617	-0.0366184	-0.401168	-0.183655	-0.149778	0.053086		0.484624	0.00624182	0.485182	0.0134459	0.485139	0.0139906	0.173779	-0.0279042	0.580076	0.0370787	0.438812	0.167173	0.192599	-0.0591628
		-0.424006	-0.00403649	-0.44899	-0.0129917	-0.448938	-0.0137036	-0.138886	0.0262444	-0.544418	-0.0364223	-0.402151	-0.18288	-0.150584	0.052577		0.484151	0.00621585	0.484664	0.0133281	0.484629	0.0138876	0.174577	-0.0277552	0.578882	0.036888	0.439781	0.166454	0.19339	-0.0588102
		-0.423515	-0.00399885	-0.448506	-0.0129561	-0.448434	-0.013597	-0.139694	0.0260907	-0.543206	-0.0362738	-0.403147	-0.181816	-0.15136	0.0526818		0.483631	0.00620161	0.484167	0.0132971	0.484143	0.0137767	0.175381	-0.0276404	0.577688	0.036681	0.440804	0.165794	0.19419	-0.0585909
		-0.423027	-0.00395479	-0.448017	-0.0128969	-0.447941	-0.0134802	-0.140495	0.0259878	-0.542026	-0.0361072	-0.404159	-0.180985	-0.152154	0.0519726		0.483131	0.00618712	0.483675	0.0132359	0.483643	0.0137037	0.176178	-0.0275191	0.576485	0.0364564	0.441802	0.16508	0.194969	-0.0583584
		-0.422489	-0.00392347	-0.447487	-0.012802	-0.447432	-0.0133963	-0.141294	0.0258064	-0.540809	-0.0359185	-0.405166	-0.179974	-0.152958	0.0518525		0.482615	0.00616096	0.483159	0.0131953	0.48315	0.0135909	0.176995	-0.027409	0.575269	0.0362666	0.442788	0.164296	0.195832	-0.0581067
		-0.421986	-0.00386068	-0.447	-0.0127272	-0.446948	-0.0132887	-0.1421	0.02562	-0.5396	-0.0357516	-0.406186	-0.179141	-0.153777	0.051416		0.482118	0.00614142	0.482657	0.0131266	0.482636	0.0135262	0.177788	-0.0272766	0.574056	0.0360758	0.443803	0.163481	0.196634	-0.057632
		-0.421476	-0.00380904	-0.446516	-0.0126834	-0.446438	-0.0132426	-0.14291	0.0255466	-0.538391	-0.0355641	-0.407176	-0.178153	-0.15457	0.0508822		0.481613	0.00611853	0.482166	0.0130755	0.482141	0.0134252	0.178586	-0.0271516	0.572851	0.0358624	0.444802	0.16276	0.197411	-0.0575729
		-0.420982	-0.00377012	-0.446	-0.0125933	-0.44595	-0.0130351	-0.143713	0.0253778	-0.537197	-0.0354615	-0.40816	-0.177019	-0.155393	0.0507049		0.481137	0.00611048	0.481667	0.0129403	0.481635	0.0133071	0.179395	-0.0270456	0.571657	0.0356879	0.445803	0.161972	0.198177	-0.0572908
		-0.420477	-0.00372355	-0.445529	-0.0125244	-0.44544	-0.0129864	-0.144525	0.0252678	-0.536026	-0.0352525	-0.409162	-0.176103	-0.156137	0.0500224		0.480637	0.00607202	0.481168	0.0129137	0.481142	0.013191	0.180187	-0.0269312	0.570434	0.0354543	0.446801	0.161122	0.199004	-0.0569572
		-0.419972	-0.00367299	-0.445013	-0.0124354	-0.444959	-0.0128626	-0.145315	0.0251304	-0.534827	-0.0350806	-0.410168	-0.175027	-0.156983	0.0500434		0.480145	0.00604923	0.480694	0.0128553	0.480636	0.0131514	0.180988	-0.0268152	0.569258	0.0353208	0.447806	0.160299	0.199819	-0.0566598
		-0.419475	-0.00360958	-0.444512	-0.0123476	-0.444449	-0.0127145	-0.146116	0.025003	-0.533619	-0.0348783	-0.411166	-0.173963	-0.157766	0.0498051		0.479626	0.00602866	0.480172	0.0128134	0.480142	0.0130068	0.181772	-0.0266819	0.568063	0.0350894	0.448787	0.159406	0.200589	-0.056513
		-0.418968	-0.00357463	-0.444021	-0.0123182	-0.443953	-0.0126593	-0.146892	0.024894	-0.532417	-0.0347046	-0.412183	-0.173137	-0.158582	0.0493762		0.479132	0.00601898	0.479674	0.0127324	0.479656	0.0129327	0.18258	-0.0265797	0.566861	0.0349039	0.449828	0.158621	0.201399	-0.0562366
		-0.418467	-0.00352586	-0.443519	-0.0122154	-0.443433	-0.0124963	-0.147709	0.0247448	-0.531215	-0.0345585	-0.413159	-0.17184	-0.159353	0.0489472		0.478624	0.00598738	0.479183	0.0126322	0.479147	0.0128061	0.183386	-0.0264647	0.565656	0.0347363	0.450808	0.157766	0.202189	-0.0559049
		-0.417981	-0.00347662	-0.443013	-0.0121064	-0.442954	-0.0124222	-0.148503	0.0246153	-0.530019	-0.0344198	-0.41416	-0.170934	-0.160148	0.0487261		0.478122	0.00595628	0.478683	0.0124919	0.478646	0.0126918	0.184194	-0.026365	0.564461	0.0345274	0.45181	0.156895	0.202993	-0.0557123
		-0.417484	-0.00341905	-0.442509	-0.0120888	-0.442452	-0.0123274	-0.149302	0.0244729	-0.528808	-0.0342046	-0.415158	-0.169748	-0.160936	0.0482895		0.47763	0.00593753	0.478192	0.0124337	0.478145	0.0126353	0.185	-0.0262456	0.563258	0.0343583	0.452812	0.156005	0.203797	-0.0554435
		-0.416986	-0.00338042	-0.441994	-0.0120131	-0.441928	-0.0121669	-0.150111	0.024369	-0.52759	-0.0340552	-0.416138	-0.168664	-0.16174	0.0478187		0.47714	0.00591811	0.477694	0.012365	0.477642	0.0125049	0.185784	-0.026124	0.562055	0.0341655	0.453795	0.155186	0.204589	-0.0552071
		-0.416474	-0.00331006	-0.441483	-0.0118538	-0.441423	-0.0120876	-0.150903	0.0242595	-0.526412	-0.0339393	-0.417137	-0.167617	-0.162565	0.0475823		0.476636	0.00589188	0.477176	0.0122258	0.477133	0.0123672	0.186594	-0.0260296	0.560853	0.0339722	0.454818	0.154229	0.205411	-0.054925
		-0.415989	-0.0032606	-0.441001	-0.01179	-0.440935	-0.0119359	-0.151712	0.0241168	-0.525204	-0.0337277	-0.418149	-0.166606	-0.163344	0.0472144		0.476117	0.00587065	0.476655	0.0122464	0.476649	0.0122455	0.187392	-0.0258904	0.559652	0.0337974	0.455795	0.15336	0.206194	-0.0547058
		-0.415484	-0.00321339	-0.440489	-0.0116614	-0.440446	-0.0118055	-0.152515	0.0239737	-0.524016	-0.0335872	-0.419143	-0.165512	-0.164165	0.0469456		0.47562	0.0058482	0.476156	0.0121457	0.47612	0.012174	0.188196	-0.0257867	0.558448	0.0335872	0.456815	0.152462	0.206994	-0.0543931
		-0.414971	-0.00315352	-0.439997	-0.0116525	-0.439921	-0.0117265	-0.153324	0.0238792	-0.522807	-0.0334271	-0.420145	-0.164526	-0.164948	0.0466691		0.475111	0.00581522	0.47567	0.0120364	0.475636	0.0119965	0.188999	-0.0256831	0.55727	0.0334297	0.457816	0.151589	0.207775	-0.0542425
		-0.414491	-0.00310049	-0.439525	-0.0115479	-0.439434	-0.0115871	-0.154115	0.0237111	-0.521605	-0.0332845	-0.421178	-0.163398	-0.165764	0.0461048		0.474612	0.00579287	0.475156	0.0120359	0.475128	0.0119111	0.189794	-0.0255832	0.556057	0.0332281	0.458809	0.150648	0.208581	-0.053947
		-0.413966	-0.00303262	-0.43902	-0.0114751	-0.438926	-0.0114307	-0.154897	0.0236775	-0.520415	-0.0330731	-0.422143	-0.162203	-0.166522	0.0460419		0.474127	0.00576762	0.474653	0.0119306	0.474629	0.0117877	0.190598	-0.0254696	0.554855	0.033031	0.4598	0.149746	0.209404	-0.0536725
		-0.413499	-0.00297775	-0.43849	-0.0112945	-0.438423	-0.0112923	-0.155705	0.0234889	-0.51921	-0.0329199	-0.423186	-0.16122	-0.167341	0.0455692		0.473623	0.00574638	0.474173	0.0118296	0.474127	0.011659	0.191392	-0.0253666	0.553632	0.0328624	0.460825	0.148925	0.210204	-0.0534552
		-0.412981	-0.00292028	-0.438001	-0.0113015	-0.437929	-0.0112019	-0.156515	0.0233831	-0.518	-0.0327732	-0.424155	-0.160139	-0.168128	0.0452508		0.473131	0.00571764	0.473672	0.0117521	0.473657	0.011592	0.1922	-0.025269	0.552445	0.0326782	0.461788	0.147989	0.210992	-0.0531711
		-0.412496	-0.00286174	-0.437528	-0.0111253	-0.437422	-0.0110609	-0.157307	0.0232428	-0.516786	-0.0325823	-0.425154	-0.159143	-0.168972	0.044818		0.472633	0.00569128	0.47317	0.0116328	0.473132	0.0114631	0.192971	-0.0251572	0.551234	0.0325216	0.462813	0.147022	0.211773	-0.0529996
		-0.411991	-0.00280353	-0.437024	-0.0111495	-0.436939	-0.0109276	-0.158109	0.0231563	-0.515605	-0.0324486	-0.426177	-0.158073	-0.16978	0.0445836		0.472131	0.00566469	0.472672	0.0115553	0.472635	0.0113253	0.193778	-0.0250513	0.550047	0.0322959	0.463776	0.14624	0.212598	-0.0527136
		-0.411475	-0.00274873	-0.436524	-0.0109872	-0.436421	-0.0107686	-0.158911	0.0230112	-0.514404	-0.0322425	-0.427171	-0.156996	-0.170574	0.04433		0.471638	0.00564066	0.472166	0.0114268	0.472127	0.0111735	0.194591	-0.0249304	0.548853	0.0321273	0.464797	0.145358	0.213368	-0.0523971
		-0.410971	-0.00266664	-0.436019	-0.0108994	-0.435957	-0.0106814	-0.159698	0.02293	-0.513201	-0.0321142	-0.428152	-0.155895	-0.171353	0.0438382		0.471134	0.00560523	0.471687	0.0113429	0.471648	0.0110607	0.195397	-0.0248692	0.54766	0.0319309	0.465796	0.144429	0.21421	-0.0522656
		-0.410493	-0.00262971	-0.435511	-0.0107612	-0.435438	-0.0105231	-0.160501	0.0228119	-0.511993	-0.0319348	-0.429162	-0.154875	-0.17218	0.0436285		0.470638	0.00557057	0.471172	0.0112777	0.471138	0.0109861	0.196192	-0.0247542	0.546449	0.031759	0.466814	0.143636	0.214972	-0.0520216
		-0.409986	-0.00255333	-0.435015	-0.0106497	-0.434955	-0.0103752	-0.161303	0.0227101	-0.510813	-0.0317718	-0.430169	-0.15379	-0.172932	0.0433235		0.470138	0.00555296	0.470676	0.0111172	0.470667	0.0108017	0.19699	-0.0246349	0.545261	0.0315825	0.467786	0.142658	0.215818	-0.0516556
		-0.409471	-0.00249992	-0.434514	-0.0105458	-0.434415	-0.0102523	-0.162097	0.0225764	-0.509629	-0.0316292	-0.431169	-0.152867	-0.173751	0.0428278		0.469632	0.00553257	0.470174	0.0110672	0.470147	0.0106758	0.19778	-0.0245624	0.54408	0.0313957	0.468792	0.141858	0.216576	-0.0516708
		-0.408995	-0.0024173	-0.434013	-0.0105072	-0.433942	-0.0100862	-0.162894	0.0224905	-0.508434	-0.0314367	-0.432151	-0.151808	-0.17454	0.0427744		0.469127	0.00549143	0.469669	0.0110222	0.469661	0.0105214	0.198586	-0.0244659	0.542884	0.0312027	0.469787	0.140943	0.217389	-0.0511809
		-0.408492	-0.00236209	-0.433528	-0.0103922	-0.433432	-0.00995595	-0.1637	0.0223513	-0.507228	-0.0312363	-0.43316	-0.150799	-0.175346	0.0420386		0.468627	0.00546223	0.46918	0.0108576	0.469143	0.0104046	0.199395	-0.0243526	0.541668	0.0310479	0.470796	0.14018	0.218199	-0.0510169
		-0.407989	-0.00228877	-0.433033	-0.0102884	-0.432976	-0.00980678	-0.164486	0.0222399	-0.506038	-0.0311092	-0.434146	-0.149807	-0.176171	0.04205		0.468136	0.00543288	0.468677	0.0108643	0.468652	0.0102484	0.200179	-0.0242267	0.540482	0.0308316	0.471823	0.139218	0.218999	-0.050731
		-0.407491	-0.00220868	-0.432522	-0.0100695	-0.432456	-0.00969505	-0.16528	0.0220979	-0.504837	-0.0309261	-0.435134	-0.148807	-0.176967	0.0418422		0.467636	0.00540132	0.468186	0.0106843	0.468126	0.0101302	0.200981	-0.0241613	0.539279	0.0306281	0.472802	0.138392	0.219782	-0.0505956
		-0.406997	-0.00214722	-0.432023	-0.0100193	-0.43197	-0.00948767	-0.166089	0.0220117	-0.503641	-0.0307481	-0.436156	-0.147863	-0.177748	0.041175		0.46714	0.00537074	0.467671	0.0105766	0.467648	0.00994635	0.201773	-0.0240566	0.538079	0.0304595	0.473811	0.137594	0.220628	-0.0502372
		-0.406495	-0.00207166	-0.43152	-0.00986984	-0.43145	-0.00934415	-0.166884	0.0218938	-0.502426	-0.0305514	-0.437152	-0.146765	-0.178573	0.0409386		0.466625	0.00533109	0.467185	0.0104906	0.46713	0.00983607	0.202562	-0.0239611	0.536902	0.0302325	0.474789	0.136662	0.221356	-0.0500981
		-0.405995	-0.00199995	-0.431044	-0.00985022	-0.430984	-0.00912159	-0.167688	0.0217606	-0.501217	-0.0303878	-0.438141	-0.145836	-0.179341	0.0407403		0.466138	0.00531047	0.466678	0.0103868	0.466643	0.00967395	0.203379	-0.0238547	0.535683	0.0300695	0.47579	0.135873	0.222175	-0.0496977
		-0.405499	-0.00192092	-0.430524	-0.0097046	-0.430451	-0.0090471	-0.168492	0.021651	-0.500022	-0.0302346	-0.439148	-0.144914	-0.18017	0.0403514		0.46565	0.00528253	0.466199	0.0103013	0.466144	0.00953296	0.204175	-0.0237532	0.534453	0.0298392	0.476798	0.13507	0.223007	-0.0495433
		-0.404995	-0.00186408	-0.430026	-0.00957827	-0.429967	-0.00884441	-0.169324	0.0215431	-0.498827	-0.0300355	-0.440141	-0.143962	-0.180941	0.0400578		0.46515	0.00524822	0.465693	0.0101568	0.465662	0.00941884	0.204982	-0.023654	0.533263	0.0296871	0.477801	0.134272	0.223832	-0.049366
		-0.404509	-0.00177795	-0.429544	-0.00951648	-0.429461	-0.00871759	-0.170106	0.0213982	-0.497615	-0.0298394	-0.441143	-0.143044	-0.181741	0.0397547		0.464638	0.00520664	0.4652	0.0100432	0.465154	0.00931401	0.205774	-0.023555	0.532076	0.0294523	0.478782	0.133464	0.224594	-0.0491373
		-0.403997	-0.00169977	-0.429047	-0.00934056	-0.428971	-0.00853134	-0.170919	0.0212776	-0.496416	-0.0296382	-0.442155	-0.142082	-0.182557	0.0394097		0.464139	0.0051712	0.464697	0.0099406	0.46468	0.00909527	0.206579	-0.0234415	0.530862	0.0292801	0.479817	0.132662	0.225375	-0.0488322
		-0.403505	-0.00163318	-0.428536	-0.00922081	-0.428459	-0.00834866	-0.17172	0.0212458	-0.495227	-0.0294235	-0.443157	-0.141092	-0.183345	0.0390818		0.463634	0.0051367	0.464203	0.00981897	0.464145	0.0089274	0.207379	-0.0233593	0.529667	0.0290822	0.480815	0.13188	0.226196	-0.0485463
		-0.403	-0.00153841	-0.428024	-0.00910794	-0.427964	-0.00821263	-0.172509	0.0211278	-0.494034	-0.0293213	-0.444163	-0.140364	-0.184142	0.0387329		0.463146	0.00510059	0.463698	0.00975622	0.463658	0.00877437	0.208183	-0.0232523	0.528481	0.0288694	0.481799	0.131035	0.226995	-0.0483747
		-0.402488	-0.00145671	-0.427535	-0.00899612	-0.427444	-0.00800333	-0.173304	0.0209725	-0.492812	-0.0290717	-0.445151	-0.139349	-0.184913	0.0384565		0.462627	0.00507114	0.463189	0.00963667	0.463152	0.0086649	0.208978	-0.0231631	0.527274	0.0287046	0.482771	0.13024	0.227793	-0.0479382
		-0.401979	-0.0013962	-0.42705	-0.00885022	-0.426987	-0.00784466	-0.174095	0.0208933	-0.491631	-0.0289245	-0.446159	-0.138459	-0.185763	0.0381801		0.462142	0.0050332	0.462691	0.0095235	0.462667	0.00843749	0.209767	-0.0230438	0.526063	0.0285084	0.48381	0.129537	0.228614	-0.0479134
		-0.401484	-0.00130384	-0.426555	-0.00881319	-0.426462	-0.00769046	-0.17491	0.020754	-0.490405	-0.0287247	-0.447158	-0.1376	-0.186563	0.0377168		0.461628	0.00500158	0.46219	0.00940575	0.462143	0.00831267	0.210575	-0.0229729	0.52486	0.028306	0.484805	0.128759	0.229395	-0.0475245
		-0.401004	-0.00122149	-0.426059	-0.00855964	-0.425994	-0.00749604	-0.175705	0.0205701	-0.489214	-0.0285144	-0.448142	-0.136711	-0.187359	0.0374652		0.461139	0.0049501	0.461694	0.0092546	0.461671	0.00811763	0.211372	-0.0228756	0.523663	0.0280698	0.485767	0.127987	0.230178	-0.0474292
		-0.400471	-0.00112838	-0.425544	-0.00852274	-0.425454	-0.00729718	-0.176519	0.0204894	-0.487999	-0.0283112	-0.449146	-0.135877	-0.188156	0.0371983		0.460643	0.00491805	0.461187	0.00912182	0.461155	0.00797021	0.212182	-0.0227424	0.522464	0.0279016	0.486807	0.12722	0.230997	-0.0471356
		-0.399988	-0.00104474	-0.425048	-0.00830077	-0.424989	-0.00705187	-0.177322	0.0203824	-0.486811	-0.0281273	-0.450128	-0.135085	-0.188933	0.0368513		0.460135	0.00488109	0.460701	0.00908369	0.460673	0.00780829	0.21299	-0.0226399	0.521252	0.0276608	0.487798	0.126546	0.231769	-0.0468515
		-0.399491	-0.000959075	-0.424536	-0.00822755	-0.424442	-0.00685619	-0.178115	0.0202368	-0.485625	-0.0279653	-0.451128	-0.134204	-0.189752	0.0366226		0.459646	0.0048402	0.4602	0.00897896	0.460168	0.00765067	0.213788	-0.0225501	0.520055	0.0274578	0.488815	0.125831	0.23258	-0.0466247
		-0.398973	-0.000852552	-0.424034	-0.00806129	-0.42397	-0.00666601	-0.178907	0.0201506	-0.484433	-0.0277285	-0.452146	-0.133448	-0.19056	0.0362985		0.459151	0.00480222	0.459693	0.00871977	0.459674	0.00742813	0.214569	-0.0224346	0.518859	0.027269	0.489794	0.125012	0.233377	-0.0463463
		-0.398482	-0.000773156	-0.423536	-0.0078648	-0.42346	-0.00653956	-0.179691	0.0201008	-0.483233	-0.0275102	-0.453134	-0.132576	-0.191348	0.0360964		0.458649	0.00475792	0.459198	0.0085923	0.459176	0.00725459	0.215402	-0.0223492	0.517666	0.0270799	0.490791	0.124355	0.234163	-0.0462205
		-0.397985	-0.000688141	-0.423046	-0.00780497	-0.422982	-0.00632322	-0.180496	0.0199402	-0.482034	-0.0273213	-0.45415	-0.131811	-0.192137	0.0356541		0.458153	0.00473069	0.4587	0.00851146	0.458669	0.0070917	0.216182	-0.0222569	0.516459	0.0268506	0.491782	0.123614	0.234975	-0.045864
		-0.397487	-0.000613218	-0.422521	-0.00766021	-0.422453	-0.00612171	-0.181304	0.0198476	-0.480817	-0.0270722	-0.455128	-0.130959	-0.192935	0.03525		0.457641	0.00468372	0.458205	0.00840253	0.45817	0.00688283	0.216987	-0.0221604	0.515245	0.0266469	0.49277	0.122903	0.235746	-0.0457706
		-0.396966	-0.000508641	-0.422033	-0.00748955	-0.42196	-0.00587016	-0.182109	0.0196977	-0.479598	-0.0268985	-0.456147	-0.130186	-0.193762	0.034964		0.457136	0.00463254	0.457698	0.00828557	0.457675	0.00668568	0.217778	-0.0220651	0.514049	0.0264035	0.493758	0.122248	0.236562	-0.0453779
		-0.396484	-0.000421599	-0.421536	-0.00726604	-0.421445	-0.00565612	-0.182917	0.0196008	-0.478414	-0.0266915	-0.457142	-0.129484	-0.194557	0.0345141		0.456635	0.00458992	0.457196	0.0081516	0.457169	0.00656293	0.218567	-0.0219713	0.512854	0.0261869	0.494776	0.12157	0.237389	-0.0450214
		-0.395983	-0.000336573	-0.42103	-0.00718986	-0.420959	-0.00545697	-0.183705	0.0195112	-0.477222	-0.0264712	-0.458138	-0.128684	-0.195359	0.0344074		0.456138	0.00455651	0.456674	0.00800021	0.456642	0.00629983	0.219378	-0.02187	0.511653	0.0259454	0.495777	0.120829	0.238158	-0.0448918
		-0.395474	-0.000221659	-0.420537	-0.00708057	-0.420456	-0.00523853	-0.184503	0.0193723	-0.476022	-0.0262516	-0.459147	-0.127976	-0.196128	0.0341443		0.45564	0.00449895	0.456179	0.00783623	0.456158	0.00615924	0.220194	-0.0217644	0.510453	0.0257137	0.496822	0.120211	0.238937	-0.044705
		-0.394986	-0.000125422	-0.420043	-0.00688432	-0.419959	-0.00505888	-0.185301	0.0192546	-0.474805	-0.0259559	-0.460136	-0.127031	-0.196913	0.033662		0.455144	0.00447013	0.455691	0.00767283	0.455638	0.00594495	0.220986	-0.0216707	0.509265	0.0254381	0.497799	0.119562	0.239741	-0.0443351
		-0.394496	-6.38766e-05	-0.419513	-0.00667565	-0.419454	-0.00481729	-0.186101	0.0191976	-0.473606	-0.0257549	-0.461121	-0.126394	-0.197767	0.0333379		0.454633	0.00442105	0.455191	0.00762104	0.455148	0.00576795	0.221766	-0.0215841	0.508074	0.0252054	0.49879	0.118887	0.240551	-0.0441102
		-0.394003	5.72236e-05	-0.419025	-0.00657344	-0.418962	-0.00464005	-0.186884	0.0190689	-0.472408	-0.0254813	-0.462129	-0.125711	-0.19853	0.0330996		0.454134	0.00437224	0.454673	0.00735795	0.454664	0.00555453	0.222599	-0.0214679	0.50686	0.0249682	0.499803	0.118264	0.241376	-0.0438185
		-0.393517	0.000160364	-0.418528	-0.00644065	-0.418457	-0.00438401	-0.187708	0.0189287	-0.471218	-0.025252	-0.463116	-0.125009	-0.199334	0.0328556		0.453653	0.00432767	0.454188	0.00731593	0.454153	0.00532008	0.223386	-0.0213724	0.505665	0.0247311	0.50077	0.117575	0.242176	-0.0436469
		-0.393028	0.000265551	-0.418027	-0.00618669	-0.417951	-0.00419128	-0.188511	0.0188671	-0.470025	-0.0250267	-0.464134	-0.124298	-0.200142	0.0324839		0.453133	0.00427776	0.453687	0.00712057	0.453656	0.00513159	0.224202	-0.0212884	0.504491	0.024468	0.501776	0.117008	0.242959	-0.0432828
		-0.392508	0.000373895	-0.417542	-0.0060763	-0.41747	-0.00391105	-0.189309	0.0187501	-0.468841	-0.0247623	-0.46515	-0.123622	-0.200908	0.0321807		0.452643	0.00424289	0.453195	0.0069938	0.453163	0.0049511	0.224993	-0.021176	0.503292	0.0241964	0.502787	0.116379	0.243755	-0.0429968
		-0.392012	0.000478355	-0.417045	-0.00588333	-0.416957	-0.00368989	-0.190098	0.018672	-0.467627	-0.0244777	-0.466167	-0.122916	-0.201704	0.0318833		0.452134	0.00418313	0.45269	0.00682754	0.452658	0.00473472	0.225786	-0.0210963	0.502073	0.0239073	0.503783	0.115777	0.244576	-0.042709
		-0.391517	0.000604036	-0.416527	-0.00574256	-0.416452	-0.00347259	-0.190918	0.0184324	-0.46645	-0.0242074	-0.467125	-0.122244	-0.202527	0.031321		0.451636	0.0041396	0.452174	0.00667472	0.452164	0.00452475	0.226593	-0.020977	0.500872	0.023624	0.504808	0.115143	0.245401	-0.0425279
		-0.39101	0.000703599	-0.416033	-0.00548473	-0.415965	-0.0032359	-0.191714	0.0184516	-0.465261	-0.0239211	-0.468124	-0.121606	-0.203329	0.0312733		0.451143	0.00408192	0.451696	0.00644353	0.451651	0.00426238	0.227376	-0.0208771	0.499677	0.023353	0.505785	0.114552	0.246167	-0.04224
		-0.390519	0.000783353	-0.415543	-0.00542524	-0.415467	-0.00290327	-0.192518	0.0182648	-0.464033	-0.0235828	-0.469126	-0.120889	-0.204114	0.0308939		0.450655	0.00404821	0.451206	0.00631314	0.451147	0.00407118	0.228189	-0.0207719	0.498483	0.0230561	0.50676	0.11396	0.24695	-0.042057
		-0.390027	0.000906901	-0.415043	-0.00520966	-0.41495	-0.00271524	-0.193316	0.0181806	-0.462818	-0.0233311	-0.470133	-0.120387	-0.204922	0.0305661		0.45013	0.00397823	0.450705	0.00616488	0.450651	0.0038417	0.228992	-0.020661	0.497304	0.0227813	0.507783	0.113348	0.247756	-0.0417062
		-0.389518	0.00102071	-0.414529	-0.00502854	-0.414454	-0.00243508	-0.194118	0.0180509	-0.461617	-0.0230063	-0.471142	-0.11968	-0.205699	0.0302019		0.44965	0.00392475	0.450204	0.00601576	0.450167	0.00363155	0.229792	-0.020581	0.49608	0.0224487	0.508768	0.112849	0.248552	-0.0413822
		-0.389018	0.00114445	-0.414042	-0.00480709	-0.413972	-0.00221345	-0.194923	0.017931	-0.460416	-0.0226964	-0.472127	-0.119073	-0.206493	0.0299579		0.44915	0.00387657	0.4497	0.00587802	0.449686	0.00340527	0.230594	-0.0204797	0.494871	0.0221598	0.509771	0.112205	0.249333	-0.0411496
		-0.388527	0.00126601	-0.413533	-0.00462447	-0.413467	-0.00197543	-0.1957	0.0178666	-0.459201	-0.0223804	-0.473129	-0.118477	-0.207343	0.0296376		0.448648	0.00382549	0.449181	0.00563259	0.449148	0.00314366	0.231397	-0.0203827	0.493663	0.0218253	0.510769	0.111688	0.250154	-0.0408198
		-0.388026	0.00136976	-0.41305	-0.00446	-0.412967	-0.00172706	-0.19652	0.0177636	-0.458008	-0.0220337	-0.474129	-0.11782	-0.208145	0.0292373		0.448155	0.00377015	0.448688	0.00555071	0.448672	0.00294338	0.232165	-0.0202897	0.49246	0.0215226	0.511741	0.111127	0.250939	-0.0405834
		-0.387501	0.00148266	-0.412536	-0.00427892	-0.412464	-0.00139003	-0.197313	0.0176282	-0.456826	-0.0217358	-0.475122	-0.117115	-0.208911	0.0292793		0.447668	0.00372192	0.448196	0.00537274	0.448177	0.002644	0.232967	-0.0201718	0.491267	0.0211975	0.512764	0.110581	0.251779	-0.0402231
		-0.387047	0.00159641	-0.412034	-0.00409698	-0.411956	-0.00119056	-0.198127	0.0174798	-0.455638	-0.0213853	-0.47611	-0.116658	-0.209724	0.0285853		0.447164	0.00365742	0.4477	0.00518858	0.447667	0.00242656	0.233774	-0.0200691	0.490083	0.020829	0.513784	0.110094	0.25256	-0.0399962
		-0.386515	0.00172596	-0.411531	-0.00380648	-0.411465	-0.000805263	-0.198904	0.0174439	-0.454439	-0.0210334	-0.477134	-0.115967	-0.21053	0.0284862		0.446644	0.00362364	0.447202	0.00501857	0.447165	0.00219324	0.234575	-0.0199678	0.488887	0.0204782	0.514762	0.109493	0.253359	-0.0396092
		-0.38601	0.00186228	-0.411031	-0.00366394	-0.410942	-0.000502508	-0.199708	0.0173186	-0.453241	-0.0206895	-0.478121	-0.115489	-0.211323	0.0279829		0.446149	0.00354511	0.446692	0.00484203	0.446662	0.00198404	0.235363	-0.0198621	0.487676	0.020116	0.515761	0.108953	0.254149	-0.0394853
		-0.385521	0.00197666	-0.410548	-0.00355312	-0.410445	-0.000267453	-0.200507	0.0171432	-0.452031	-0.0202852	-0.479099	-0.11487	-0.212119	0.0277179		0.445654	0.00348395	0.446173	0.00467228	0.446142	0.00167533	0.236176	-0.0197741	0.486479	0.0197481	0.516757	0.108419	0.254949	-0.0389839
		-0.385015	0.00210611	-0.410039	-0.00328254	-0.409952	1.94123e-05	-0.201293	0.0171376	-0.450844	-0.0198889	-0.480107	-0.114315	-0.212896	0.0275635		0.445137	0.00341602	0.445692	0.00445705	0.44567	0.00145471	0.236963	-0.0196517	0.485267	0.0193428	0.517748	0.107875	0.255769	-0.0387838
		-0.38452	0.00221631	-0.409533	-0.00305481	-0.409468	0.00031329	-0.202092	0.0169649	-0.44961	-0.0195086	-0.481111	-0.11403	-0.213708	0.0269573		0.444635	0.00337005	0.445213	0.0043187	0.445155	0.00113811	0.237761	-0.0195589	0.484086	0.0190055	0.518767	0.107412	0.256595	-0.0385188
		-0.384013	0.00235148	-0.409039	-0.00283829	-0.408972	0.00053213	-0.202894	0.0168439	-0.448428	-0.0190875	-0.482176	-0.113374	-0.214533	0.0267953		0.444152	0.00330663	0.444698	0.00409704	0.444669	0.000883352	0.238537	-0.0194534	0.482866	0.0185566	0.519795	0.107139	0.25735	-0.038147
		-0.383516	0.00247866	-0.408536	-0.00259686	-0.408456	0.000913438	-0.203679	0.0168175	-0.44721	-0.0185888	-0.483151	-0.112686	-0.215335	0.0264006		0.443645	0.0032491	0.444167	0.00388645	0.444149	0.000637944	0.239357	-0.0193437	0.481664	0.0181591	0.520811	0.106478	0.258155	-0.0379545
		-0.383024	0.00261191	-0.408024	-0.00234381	-0.407973	0.00118082	-0.204501	0.0166471	-0.446014	-0.0182488	-0.484187	-0.112307	-0.216122	0.0262462		0.443146	0.00318817	0.443678	0.00367257	0.443661	0.000391353	0.24016	-0.0192179	0.480462	0.0177526	0.521826	0.105969	0.258921	-0.0375313
		-0.382509	0.0027032	-0.407544	-0.00223315	-0.407472	0.00143088	-0.205285	0.0165582	-0.444835	-0.0177696	-0.485183	-0.111723	-0.216929	0.0257334		0.44264	0.00312372	0.443183	0.00359154	0.443162	0.00012749	0.240947	-0.0191102	0.479269	0.0173085	0.522828	0.105453	0.259754	-0.0371157
		-0.38202	0.00284839	-0.407041	-0.0018876	-0.406968	0.00184062	-0.206077	0.0164466	-0.443623	-0.0173123	-0.486187	-0.111156	-0.217737	0.0255294		0.442151	0.00305774	0.442671	0.00328766	0.442666	-0.000210573	0.241772	-0.0190124	0.478065	0.0168385	0.523819	0.105023	0.260531	-0.0368927
		-0.381509	0.00301343	-0.406563	-0.0017802	-0.406468	0.00211403	-0.206892	0.0163039	-0.442403	-0.0168364	-0.487157	-0.11067	-0.21852	0.0250566		0.441657	0.00299337	0.442172	0.0030438	0.442177	-0.000468964	0.242568	-0.0189073	0.476866	0.0163844	0.524807	0.104569	0.261348	-0.0366505
		-0.381003	0.00313345	-0.40604	-0.00144572	-0.405969	0.00246482	-0.207702	0.0162228	-0.441202	-0.0163613	-0.488186	-0.110229	-0.219307	0.0249442		0.441157	0.00292472	0.44171	0.00295005	0.441648	-0.000731064	0.243364	-0.018795	0.475657	0.0159028	0.525819	0.104042	0.262198	-0.0361129
		-0.380533	0.00324757	-0.405541	-0.00129896	-0.405468	0.00275475	-0.208521	0.0161433	-0.440008	-0.0158383	-0.489151	-0.109762	-0.220082	0.0244104		0.44066	0.00287168	0.441197	0.00272074	0.441189	-0.00107047	0.244192	-0.0186723	0.474457	0.0154241	0.526819	0.103606	0.262964	-0.0356669
		-0.380026	0.00339069	-0.405049	-0.000979309	-0.404971	0.00302213	-0.209326	0.015916	-0.438809	-0.0152863	-0.490159	-0.109183	-0.22092	0.0243551		0.440162	0.00280382	0.440701	0.00247738	0.440672	-0.00129746	0.24497	-0.018576	0.473259	0.0149049	0.527811	0.103176	0.263827	-0.0354019
		-0.379533	0.00352859	-0.404536	-0.000784285	-0.404497	0.00348706	-0.210097	0.0159069	-0.437615	-0.0147637	-0.491195	-0.108734	-0.22173	0.0237718		0.439653	0.00273433	0.440196	0.00226159	0.440166	-0.00159659	0.245783	-0.0184177	0.472056	0.0143863	0.528812	0.102667	0.264621	-0.0351579
		-0.379025	0.00368169	-0.404046	-0.000556642	-0.403952	0.00378757	-0.210921	0.0157925	-0.436414	-0.0141957	-0.49219	-0.108251	-0.222503	0.0235811		0.439143	0.00265112	0.439687	0.00202701	0.439657	-0.00188863	0.24657	-0.0183392	0.470866	0.0138322	0.529814	0.102256	0.265421	-0.0347499
		-0.378538	0.00378767	-0.403543	-0.000262288	-0.403477	0.00413131	-0.211695	0.0157557	-0.435202	-0.0136352	-0.493154	-0.107767	-0.223303	0.0232246		0.438656	0.00259911	0.439189	0.00178963	0.439163	-0.00224215	0.247367	-0.0182163	0.469666	0.0132744	0.530796	0.101784	0.266227	-0.0343152
		-0.378013	0.00394196	-0.40304	-4.68031e-05	-0.402937	0.00443064	-0.212511	0.0154658	-0.434014	-0.0129868	-0.494186	-0.107412	-0.224153	0.0229577		0.438161	0.00252637	0.438688	0.00161187	0.438657	-0.00253605	0.248163	-0.0181137	0.468472	0.0127024	0.531796	0.101346	0.267012	-0.0340255
		-0.377518	0.00411825	-0.402544	0.000166155	-0.402468	0.00477376	-0.213301	0.0154813	-0.432828	-0.0124351	-0.495162	-0.106819	-0.224917	0.0227557		0.437656	0.00244142	0.4382	0.00144126	0.438182	-0.00283249	0.248974	-0.0179914	0.467257	0.0121137	0.532805	0.100949	0.267807	-0.0337433
		-0.377032	0.00425636	-0.402043	0.000423337	-0.401953	0.00511602	-0.214108	0.0153496	-0.431656	-0.01177	-0.49616	-0.106471	-0.225702	0.0221647		0.437158	0.00236677	0.437705	0.00120154	0.437653	-0.00308842	0.249762	-0.0178759	0.46606	0.0115101	0.533819	0.100468	0.268614	-0.0332973
		-0.376535	0.00435358	-0.401526	0.000687135	-0.40147	0.00551546	-0.214911	0.0152369	-0.430439	-0.0110433	-0.49716	-0.105977	-0.226521	0.021589		0.436637	0.00229176	0.437188	0.000957303	0.437161	-0.0034634	0.25057	-0.0177335	0.464878	0.0108398	0.534786	0.100063	0.269405	-0.0329617
		-0.376041	0.00451425	-0.401008	0.00100814	-0.400948	0.00583801	-0.215712	0.0151332	-0.429222	-0.0103763	-0.498165	-0.105638	-0.227388	0.0209999		0.43614	0.00222898	0.436672	0.000782934	0.436638	-0.00374427	0.251359	-0.0176338	0.463671	0.0102809	0.535814	0.0996747	0.270203	-0.0324489
		-0.375529	0.00468291	-0.400529	0.00132544	-0.400461	0.00633395	-0.216496	0.0150234	-0.428044	-0.00965851	-0.499175	-0.105209	-0.2282	0.0210418		0.43564	0.00213534	0.436183	0.0005193	0.436175	-0.0040554	0.252176	-0.0174932	0.462483	0.00953701	0.536828	0.0992534	0.270984	-0.0322564
		-0.375013	0.00483745	-0.40003	0.0015561	-0.399941	0.006604	-0.217304	0.0149089	-0.426841	-0.00896389	-0.500171	-0.104793	-0.22896	0.020977		0.435152	0.00208425	0.435676	0.000252073	0.435651	-0.0044159	0.252971	-0.0173725	0.461291	0.00885706	0.537837	0.0988412	0.271811	-0.0316101
		-0.374519	0.00497967	-0.399534	0.0017046	-0.399456	0.00701897	-0.218102	0.0148369	-0.425648	-0.00820518	-0.501169	-0.10433	-0.229771	0.0205271		0.434652	0.00199553	0.435193	-1.02029e-05	0.435162	-0.00472793	0.253794	-0.0172421	0.460079	0.0081528	0.538812	0.0984675	0.272586	-0.0313623
[truncated: 4,599 more rows]

## Sheet: Figure 2b
Figure 2b
		Cycle number	CE (%)	VE (%)	EE (%)
		1	100.035	91.294	91.2623
		2	100.09	91.2865	91.2045
		3	100.149	91.2574	91.1218
		4	100.447	91.6301	91.2228
		5	100.144	91.5767	91.4447
[truncated: 50 more rows]
