# Supplementary material for: An efficient and stable solar flow battery enabled by a single-junction GaAs photoelectrode
Source: Nat Commun. 2021 Jan 8;12:156. doi: 10.1038/s41467-020-20287-w (PMC7794367; doi:10.1038/s41467-020-20287-w)
Supplement: Supplementary file 3 — Source Data [file 41467_2020_20287_MOESM3_ESM.zip › Figure 3.xlsx]

## Sheet: Figure 3a
Figure 3a
		Solar cell mode at 50 SOC		RFB mode at 1 SOC		RFB mode at 25 SOC		RFB mode at 50 SOC		RFB mode at 75 SOC		BTMAP-Fc_99 mV s-1
		Potential (V vs CE)	Current (mA)	Potential (V vs CE)	Current (mA)	Potential (V vs CE)	Current (mA)	Potential (V vs CE)	Current (mA)	Potential (V vs CE)	Current (mA)	Potential (V vs CE)	Current (mA)
		1.00713	-0.373986	0.35479	-24.9264	0.578329	-132.613	0.789434	145.021	0.840064	141.612	1.01379	80.9748
		1.00658	-0.370688	0.355342	-24.0697	0.578865	-131.559	0.788897	143.676	0.839482	140.198	1.01323	79.7935
		1.00559	-0.375649	0.356339	-22.3706	0.579849	-129.465	0.787899	141.448	0.838484	137.865	1.01221	77.5801
		1.0046	-0.373014	0.357338	-19.7746	0.580833	-127.496	0.786877	139.172	0.837481	135.534	1.01123	74.4939
		1.00359	-0.359797	0.358333	-18.3899	0.581853	-125.642	0.785894	137.023	0.836475	133.324	1.01023	72.3615
		1.0026	-0.347511	0.359349	-16.9368	0.582831	-123.731	0.784879	134.96	0.835473	131.239	1.00923	70.1323
		1.0016	-0.332958	0.360339	-15.7588	0.58384	-121.642	0.783899	132.837	0.834465	129.031	1.00824	67.7955
		1.00059	-0.319215	0.361336	-14.9059	0.584837	-119.656	0.782892	130.604	0.833471	126.717	1.00724	65.9896
		0.999598	-0.297954	0.362347	-14.0976	0.585838	-117.643	0.781913	128.451	0.832484	124.45	1.00623	64.1991
		0.998586	-0.282249	0.363353	-13.2751	0.586852	-115.667	0.780867	126.321	0.831478	122.276	1.00522	62.654
		0.996109	-0.246661	0.364343	-11.8223	0.587825	-113.803	0.779881	124.161	0.830474	120.08	1.00421	60.5553
		0.99357	-0.203294	0.365355	-10.9842	0.588838	-112.028	0.778886	122.085	0.829467	117.979	1.00322	58.7082
		0.992584	-0.186625	0.366343	-10.152	0.589858	-110.247	0.777876	120.099	0.828468	116.013	1.00222	57.0356
		0.991593	-0.168503	0.36734	-9.46174	0.590839	-108.298	0.776888	118.126	0.827451	114.007	1.00121	55.3678
		0.990582	-0.156718	0.368348	-9.01739	0.591847	-106.444	0.775876	116	0.826455	111.828	1.00021	53.8468
		0.989573	-0.141728	0.369325	-8.57658	0.592859	-104.459	0.774895	113.978	0.825462	109.74	0.99922	52.4827
		0.988577	-0.125351	0.370331	-8.18322	0.593858	-102.601	0.773892	111.905	0.824465	107.637	0.998212	51.2772
		0.987579	-0.110527	0.371326	-7.43774	0.594842	-100.807	0.77289	109.84	0.82346	105.558	0.997223	49.812
		0.986584	-0.0938089	0.372348	-6.87924	0.595855	-99.0296	0.771882	107.865	0.822465	103.553	0.996217	48.1733
		0.985598	-0.0773785	0.37333	-6.39296	0.596871	-97.3414	0.770881	105.919	0.82147	101.663	0.995226	46.8912
		0.984584	-0.0576745	0.374331	-5.98369	0.597845	-95.5271	0.769863	104.01	0.820451	99.7512	0.994226	45.5777
		0.983575	-0.0435406	0.37533	-5.72502	0.598845	-93.7122	0.768854	102	0.819456	97.7156	0.993227	44.2757
		0.982605	-0.0286318	0.376333	-5.50943	0.599851	-91.8206	0.767859	100.04	0.818456	95.7596	0.992219	43.1465
		0.981602	-0.0105649	0.377334	-5.31063	0.600853	-90.0457	0.766862	98.0512	0.81746	93.7314	0.991218	42.1413
		0.980582	0.00665799	0.378338	-4.97999	0.601863	-88.2715	0.76586	96.0892	0.81645	91.7461	0.990215	41.0703
		0.979609	0.0243774	0.379331	-4.54827	0.602864	-86.5434	0.764858	94.1535	0.815454	89.8314	0.989242	39.6432
		0.978618	0.0442906	0.380337	-4.25186	0.60387	-84.9101	0.763885	92.2769	0.814455	87.9812	0.988239	38.6072
		0.9776	0.0661787	0.381349	-3.985	0.60485	-83.175	0.762866	90.4325	0.81347	86.1674	0.987226	37.5137
		0.976599	0.083538	0.382353	-3.7918	0.605854	-81.3912	0.761864	88.5108	0.812452	84.2486	0.986236	36.3358
		0.975607	0.10287	0.383361	-3.65767	0.606864	-79.6156	0.760854	86.5749	0.811471	82.3474	0.985216	35.3778
		0.974616	0.124278	0.38584	-3.19596	0.607853	-77.8751	0.759888	84.6736	0.810463	80.4249	0.984218	34.4664
		0.973625	0.14686	0.388353	-2.60613	0.608867	-76.1254	0.758883	82.77	0.809448	78.5316	0.98322	33.5703
		0.972639	0.168616	0.389358	-2.44161	0.609864	-74.4386	0.757873	80.8786	0.808441	76.6516	0.982219	32.4038
		0.971627	0.19472	0.390333	-2.34036	0.610851	-72.8089	0.756888	79.0328	0.807438	74.8513	0.981224	31.4374
		0.970636	0.219203	0.391354	-2.23568	0.611866	-71.1701	0.75589	77.2336	0.80644	73.085	0.980208	30.4448
		0.969619	0.241719	0.392365	-2.13455	0.612864	-69.4266	0.754866	75.3885	0.805451	71.2882	0.979232	29.4436
		0.968642	0.265226	0.393351	-1.92226	0.613854	-67.7385	0.753896	73.4911	0.804446	69.3943	0.978226	28.5448
		0.967622	0.2897	0.394332	-1.74851	0.614882	-66.0032	0.752874	71.6534	0.803455	67.5687	0.977232	27.7036
		0.966627	0.314037	0.395334	-1.5603	0.615888	-64.291	0.751863	69.7986	0.802445	65.7603	0.976219	26.9038
		0.965635	0.337287	0.396358	-1.40635	0.616903	-62.6364	0.750849	67.9191	0.801436	63.9267	0.975221	25.9332
		0.964628	0.36331	0.397345	-1.29863	0.617876	-61.0349	0.749852	66.1074	0.800452	62.1464	0.974231	24.9979
		0.96363	0.388316	0.398343	-1.20322	0.618876	-59.417	0.748842	64.3486	0.79943	60.4393	0.973234	24.1022
		0.962631	0.409138	0.399334	-1.10233	0.619876	-57.7386	0.747854	62.5661	0.798446	58.6974	0.972223	23.1939
		0.961601	0.431991	0.400335	-0.966917	0.620892	-56.084	0.746859	60.7262	0.797453	56.8781	0.971224	22.3249
		0.960633	0.453335	0.401347	-0.79558	0.621889	-54.3771	0.745864	58.9212	0.796433	55.1393	0.970224	21.515
		0.95963	0.475898	0.402343	-0.61706	0.622885	-52.7115	0.744858	57.1189	0.795456	53.3586	0.969246	20.7521
		0.958648	0.495806	0.403351	-0.456598	0.623876	-51.0944	0.743852	55.328	0.794445	51.573	0.968227	19.9266
		0.957657	0.516888	0.404349	-0.328372	0.624869	-49.4922	0.742872	53.5185	0.793473	49.8415	0.967237	19.0186
		0.956637	0.542037	0.405343	-0.212948	0.625886	-47.8881	0.74187	51.7706	0.792449	48.1504	0.966236	18.1858
		0.955639	0.558406	0.40635	-0.0910785	0.626867	-46.2551	0.74086	50.0168	0.791434	46.4406	0.96523	17.3567
		0.954657	0.577878	0.40732	0.0150254	0.627873	-44.6105	0.739853	48.2107	0.790443	44.6874	0.964216	16.5163
		0.95365	0.600344	0.408336	0.172694	0.6319	-37.7322	0.73583	41.4275	0.786423	38.1005	0.963219	15.727
		0.952672	0.621694	0.409334	0.349519	0.632889	-36.1595	0.734837	39.7017	0.7854	36.4305	0.962222	14.9722
		0.95165	0.642287	0.410337	0.519442	0.633899	-34.5706	0.733834	37.9843	0.784415	34.7644	0.961232	14.213
		0.950659	0.660415	0.411331	0.676133	0.634899	-32.9501	0.732843	36.2348	0.783424	33.0668	0.960232	13.3541
		0.949659	0.689654	0.412337	0.818073	0.635903	-31.3309	0.731842	34.4934	0.782421	31.386	0.959238	12.5578
		0.948647	0.707031	0.413337	0.967798	0.636919	-29.7215	0.730826	32.7694	0.781408	29.7173	0.958232	11.7617
		0.94767	0.727314	0.41433	1.08978	0.637908	-28.1253	0.72984	31.0327	0.780416	28.0212	0.957222	10.9533
		0.946647	0.752943	0.415321	1.22346	0.638904	-26.5309	0.728832	29.2979	0.779443	26.3375	0.956246	10.1845
		0.945649	0.776035	0.416321	1.41539	0.639913	-24.9617	0.72784	27.5729	0.778429	24.6831	0.955243	9.42444
		0.944645	0.801573	0.417309	1.59756	0.640916	-23.3837	0.726841	25.8755	0.777432	23.0477	0.954238	8.69069
		0.943668	0.822115	0.418329	1.78199	0.641905	-21.8042	0.725822	24.1611	0.776435	21.3821	0.953242	7.91412
		0.942677	0.8566	0.419333	1.95759	0.64292	-20.2182	0.72484	22.4363	0.775432	19.7254	0.952233	7.11428
		0.941652	0.874654	0.420321	2.13437	0.643899	-18.6254	0.723842	20.7465	0.774424	18.085	0.951225	6.34567
		0.940652	0.897558	0.421329	2.28646	0.644905	-17.0378	0.722835	19.0412	0.773443	16.4267	0.950244	5.572
		0.939662	0.927141	0.422336	2.3903	0.645904	-15.46	0.721821	17.3271	0.772429	14.7751	0.94924	4.79727
		0.938693	0.952111	0.423326	2.60498	0.646886	-13.8928	0.720829	15.6301	0.771438	13.1304	0.948239	4.03451
		0.937676	0.981425	0.424304	2.79887	0.647891	-12.3333	0.719826	13.9423	0.770428	11.4958	0.947243	3.29286
		0.936679	1.0035	0.425319	3.0084	0.648882	-10.7722	0.718832	12.2531	0.769412	9.8625	0.946244	2.57889
		0.934188	1.07617	0.42633	3.22128	0.649888	-9.20559	0.717848	10.5559	0.768423	8.22742	0.945239	1.78239
		0.931649	1.14772	0.427311	3.42455	0.650886	-7.62876	0.716839	8.88476	0.767411	6.62044	0.944211	1.02572
		0.930625	1.17839	0.428309	3.62627	0.651898	-6.0546	0.71584	7.20949	0.766412	5.00709	0.943215	0.285071
		0.929636	1.20523	0.429316	3.72047	0.652902	-4.48192	0.714831	5.51236	0.765413	3.36015	0.942235	-0.493445
		0.928637	1.23702	0.430292	3.94759	0.653892	-2.91334	0.713833	3.82825	0.764405	1.7335	0.941232	-1.25404
		0.927612	1.27382	0.431313	4.16035	0.654912	-1.35561	0.712835	2.15273	0.763418	0.109382	0.940232	-2.01317
		0.926621	1.29693	0.432304	4.37733	0.655913	0.196242	0.711821	0.487567	0.762398	-1.50456	0.939234	-2.71653
		0.925625	1.32915	0.433276	4.63576	0.656916	1.75897	0.710833	-1.18708	0.761416	-3.11636	0.938236	-3.47731
		0.924623	1.36342	0.434306	4.87912	0.657895	3.29945	0.709834	-2.84397	0.760416	-4.70701	0.93722	-4.22424
		0.923647	1.39548	0.435307	5.12286	0.658901	4.85059	0.708811	-4.48873	0.759425	-6.29124	0.936228	-4.96727
		0.92262	1.42925	0.436299	5.2423	0.65991	6.41857	0.707821	-6.15644	0.758419	-7.90008	0.935229	-5.7391
		0.921629	1.45724	0.437277	5.45186	0.660923	7.98119	0.706825	-7.81233	0.757414	-9.50944	0.934235	-6.50841
		0.920635	1.50574	0.438305	5.68082	0.661899	9.55724	0.705827	-9.48399	0.756394	-11.1296	0.933237	-7.29153
		0.919653	1.52791	0.439306	5.92632	0.66289	11.0898	0.704838	-11.1292	0.755431	-12.7401	0.932246	-8.00693
		0.918638	1.55964	0.440292	6.21295	0.663892	12.6262	0.703824	-12.7864	0.754425	-14.3327	0.931242	-8.69858
		0.917643	1.59993	0.44131	6.49096	0.664878	14.1573	0.702834	-14.4358	0.753428	-15.9041	0.930245	-9.46429
		0.916632	1.63417	0.442302	6.77626	0.665891	15.7209	0.701836	-16.0551	0.752416	-17.4629	0.929252	-10.2022
		0.915636	1.67016	0.443296	6.9658	0.666892	17.2517	0.700822	-17.7033	0.751426	-19.0482	0.928258	-10.9518
		0.914656	1.69709	0.444296	7.12229	0.667909	18.8206	0.699844	-19.3461	0.750409	-20.6568	0.927249	-11.7355
		0.913656	1.75221	0.445319	7.38952	0.668898	20.3945	0.698827	-20.9854	0.749411	-22.2503	0.926243	-12.5349
		0.91264	1.77667	0.446284	7.65253	0.669898	21.9428	0.697823	-22.6388	0.748401	-23.8624	0.925212	-13.3
		0.911651	1.8091	0.447289	7.96548	0.670888	23.4588	0.696826	-24.2786	0.747418	-25.4324	0.924243	-13.9373
		0.910655	1.85098	0.448283	8.27898	0.671891	24.9929	0.695836	-25.9064	0.746403	-27.0085	0.923229	-14.7379
		0.909645	1.8899	0.449261	8.59295	0.672911	26.5298	0.694839	-27.5022	0.745423	-28.5238	0.922239	-15.475
		0.908625	1.92806	0.450278	8.85132	0.673902	28.0493	0.693828	-29.1435	0.744425	-30.0975	0.921211	-16.2019
		0.907641	1.95611	0.451292	8.96652	0.674897	29.6075	0.692837	-30.7537	0.74342	-31.6819	0.92023	-17.0002
		0.906635	2.01089	0.452278	9.28438	0.6759	31.2005	0.691821	-32.3883	0.742422	-33.2659	0.919234	-17.8172
		0.905648	2.04399	0.453257	9.56627	0.676906	32.7496	0.690824	-34.0445	0.741404	-34.8766	0.918228	-18.6147
		0.904641	2.07301	0.454278	9.88353	0.677896	34.2422	0.689825	-35.6867	0.740412	-36.4701	0.917226	-19.2429
		0.903662	2.11617	0.45679	10.6225	0.6789	35.7813	0.688831	-37.2927	0.73944	-38.0206	0.916252	-20.0578
		0.902655	2.15495	0.459331	11.3389	0.679903	37.2971	0.687818	-38.8796	0.738427	-39.5265	0.915244	-20.7962
		0.90165	2.19978	0.460314	11.6283	0.680892	38.8185	0.686817	-40.489	0.737418	-41.0968	0.914247	-21.5149
		0.900652	2.2359	0.461336	11.9687	0.681884	40.3782	0.685821	-42.0898	0.736425	-42.6571	0.913258	-22.3152
		0.899644	2.27868	0.462298	12.3736	0.682885	41.9608	0.684829	-43.7053	0.735446	-44.224	0.912248	-23.1445
		0.89866	2.3259	0.463319	12.7583	0.683897	43.5373	0.683831	-45.3524	0.734429	-45.8444	0.911257	-23.992
		0.89766	2.35346	0.464305	13.1284	0.684896	45.0235	0.682832	-46.9839	0.733439	-47.4219	0.910246	-24.6462
		0.896649	2.39613	0.465325	13.2844	0.6859	46.558	0.681837	-48.5759	0.732423	-48.9574	0.909262	-25.4201
		0.89567	2.4349	0.466317	13.6138	0.686891	48.0445	0.680818	-50.1684	0.73144	-50.4721	0.908246	-26.1633
		0.89467	2.4839	0.4673	13.9064	0.687885	49.5713	0.679843	-51.7424	0.730435	-52.0155	0.907235	-26.8989
		0.893663	2.52195	0.468302	14.2597	0.688897	51.1219	0.678828	-53.3302	0.729437	-53.5519	0.906247	-27.6984
		0.892676	2.56041	0.469316	14.7101	0.689901	52.7061	0.677812	-54.9411	0.72842	-55.1295	0.90525	-28.5338
		0.891656	2.62415	0.470296	15.1264	0.690895	54.3061	0.676829	-56.5748	0.727435	-56.7418	0.904233	-29.4238
		0.890666	2.64932	0.471293	15.5343	0.691909	55.8012	0.675832	-58.2153	0.726426	-58.3362	0.903232	-30.169
		0.889655	2.68712	0.472304	15.7827	0.692901	57.3147	0.674833	-59.7875	0.725422	-59.8438	0.902235	-30.8495
		0.888648	2.73591	0.473299	16.0509	0.693919	58.8059	0.673832	-61.379	0.724428	-61.375	0.901237	-31.6515
		0.887656	2.77902	0.474306	16.3981	0.694905	60.3318	0.672821	-62.9191	0.72342	-62.8817	0.900216	-32.4153
		0.886652	2.82161	0.475305	16.7672	0.695907	61.8599	0.671808	-64.509	0.722432	-64.4059	0.899249	-33.1952
		0.885671	2.85191	0.476311	17.2274	0.696889	63.423	0.670828	-66.1037	0.72142	-65.9744	0.898238	-34.035
		0.884655	2.92673	0.477309	17.6912	0.697904	65.0328	0.669814	-67.7169	0.720441	-67.5661	0.897249	-34.9569
		0.88365	2.9515	0.478297	18.1299	0.698884	66.5516	0.668816	-69.3653	0.719427	-69.2029	0.89624	-35.7756
		0.882664	2.98834	0.479316	18.469	0.699902	68.0573	0.667818	-70.9569	0.718417	-70.7237	0.895255	-36.4067
		0.881668	3.0367	0.480301	18.668	0.7009	69.5467	0.666842	-72.5241	0.717414	-72.2661	0.894226	-37.2437
		0.88066	3.08229	0.481319	19.0843	0.701893	71.0886	0.665832	-74.0491	0.716434	-73.7313	0.893249	-38.032
		0.879678	3.13534	0.482307	19.4621	0.702893	72.5989	0.664825	-75.6286	0.715443	-75.2645	0.89223	-38.8003
		0.878663	3.16031	0.483314	19.9291	0.70391	74.157	0.663847	-77.2075	0.714436	-76.806	0.89126	-39.6629
		0.877671	3.23262	0.484298	20.4374	0.704894	75.7847	0.662819	-78.8126	0.713431	-78.3912	0.890263	-40.6028
		0.876653	3.27014	0.485309	20.9144	0.70589	77.3352	0.661841	-80.4639	0.712436	-80.015	0.889241	-41.4981
		0.875675	3.30025	0.486318	21.361	0.706894	78.8114	0.660842	-82.0634	0.71143	-81.5662	0.888253	-42.1043
		0.874656	3.35305	0.4873	21.5069	0.707872	80.3269	0.659834	-83.6006	0.710428	-83.0849	0.88724	-42.9903
		0.873658	3.3964	0.488303	21.9701	0.708893	81.832	0.658832	-85.135	0.709416	-84.5514	0.886234	-43.765
		0.872674	3.45152	0.489295	22.353	0.709906	83.3403	0.657837	-86.7051	0.708434	-86.0856	0.885247	-44.5051
		0.871682	3.47948	0.490304	22.8207	0.710891	84.8897	0.656848	-88.2575	0.707424	-87.6122	0.884236	-45.3869
		0.870676	3.54524	0.491303	23.3807	0.711906	86.5176	0.655838	-89.8491	0.706418	-89.1805	0.883236	-46.3516
		0.869661	3.59565	0.492293	23.8889	0.7129	88.1124	0.654844	-91.4987	0.705432	-90.8301	0.882249	-47.3126
		0.868666	3.62563	0.493314	24.382	0.71391	89.5743	0.653835	-93.1044	0.70443	-92.4074	0.881239	-47.9853
		0.867673	3.67209	0.494304	24.577	0.714908	91.1035	0.652824	-94.6372	0.70341	-93.8844	0.880254	-48.8262
		0.866667	3.7231	0.495307	25.0419	0.715888	92.5937	0.651815	-96.1913	0.702417	-95.3715	0.879236	-49.6046
		0.865681	3.77411	0.496322	25.4307	0.716894	94.0893	0.650822	-97.7254	0.70143	-96.9058	0.878232	-50.3737
		0.864674	3.81159	0.497314	25.8906	0.717911	95.6452	0.649835	-99.2656	0.700441	-98.4088	0.877246	-51.2863
		0.863667	3.84986	0.498318	26.4964	0.718889	97.2586	0.648844	-100.846	0.699436	-99.9602	0.876263	-52.1964
		0.862665	3.92786	0.499299	27.0423	0.719909	98.8823	0.647833	-102.483	0.698435	-101.6	0.875258	-53.2321
		0.861681	3.95301	0.50032	27.5723	0.720911	100.373	0.643775	-109.149	0.695915	-105.68	0.874235	-54.011
		0.860684	3.99545	0.501295	27.8622	0.721887	101.897	0.642802	-110.669	0.693386	-109.627	0.873254	-54.7753
		0.859681	4.04513	0.50231	28.2858	0.724436	105.57	0.641784	-112.249	0.692376	-111.182	0.872274	-55.5898
		0.858672	4.09782	0.503305	28.7032	0.726929	109.41	0.640801	-113.867	0.691375	-112.818	0.871266	-56.4175
		0.857678	4.14894	0.504287	29.1808	0.727945	110.944	0.639776	-115.513	0.690363	-114.46	0.870242	-57.284
		0.856679	4.17336	0.505294	29.7945	0.728939	112.449	0.638794	-117.058	0.689372	-115.96	0.869249	-58.2332
		0.855693	4.26535	0.506287	30.3976	0.729949	113.907	0.637795	-118.611	0.688358	-117.488	0.868239	-59.2938
		0.854678	4.28883	0.507282	30.9506	0.730953	115.44	0.636783	-120.08	0.687367	-118.925	0.867249	-60.1717
		0.853694	4.32249	0.508296	31.3769	0.731921	116.954	0.635798	-121.645	0.686383	-120.422	0.866234	-60.8388
		0.852693	4.38248	0.509295	31.6912	0.732946	118.541	0.634801	-123.206	0.685377	-121.959	0.865237	-61.7335
		0.851693	4.43219	0.510294	32.1751	0.733944	120.209	0.633772	-124.782	0.684365	-123.593	0.864228	-62.5805
		0.850681	4.48308	0.511302	32.6715	0.734971	121.8	0.63277	-126.462	0.68339	-125.244	0.863256	-63.4093
		0.849676	4.50514	0.512286	33.2814	0.735961	123.255	0.631773	-128.028	0.682356	-126.791	0.86224	-64.3647
		0.848686	4.59759	0.51329	33.9326	0.736968	124.749	0.630775	-129.554	0.681382	-128.3	0.861234	-65.4382
		0.847683	4.63255	0.514279	34.5158	0.737952	126.284	0.629781	-131.04	0.680369	-129.732	0.860247	-66.4499
		0.846698	4.66293	0.515279	35.0468	0.738954	127.782	0.62876	-132.59	0.679369	-131.25	0.859227	-67.0704
		0.845688	4.71709	0.51629	35.2942	0.739952	129.351	0.627781	-134.108	0.678376	-132.789	0.858254	-68.0376
		0.844686	4.76584	0.517292	35.8523	0.740957	131.033	0.626779	-135.677	0.677377	-134.364	0.857247	-68.896
		0.843682	4.82466	0.518288	36.3559	0.741953	132.678	0.62577	-137.342	0.676381	-136.03	0.856275	-69.6701
		0.842688	4.84519	0.519296	36.9415	0.742967	134.108	0.624771	-138.964	0.67539	-137.616	0.855247	-70.6861
		0.841701	4.924	0.520289	37.6547	0.743967	135.659	0.623771	-140.435	0.67438	-139.088	0.854248	-71.7464
		0.840677	4.97695	0.521311	38.2652	0.744957	137.131	0.622784	-141.975	0.673375	-140.568	0.853254	-72.8221
		0.839692	5.0025	0.522291	38.8721	0.745961	138.625	0.621775	-143.469	0.672369	-142.081	0.852267	-73.5092
		0.838677	5.05315	0.523302	39.1116	0.746958	140.187	0.620774	-144.99	0.671364	-143.587	0.851254	-74.4636
		0.83767	5.10466	0.524307	39.7218	0.747967	141.863	0.619776	-146.557	0.670352	-145.135	0.850279	-75.288
		0.836705	5.16165	0.525283	40.2044	0.748952	143.529	0.618779	-148.211	0.669344	-146.843	0.849268	-76.1386
		0.835716	5.1973	0.526286	40.8119	0.749962	145.003	0.617787	-149.834	0.668358	-148.46	0.84826	-77.1292
		0.834709	5.24918	0.527305	41.5499	0.750964	146.551	0.616786	-151.315	0.667362	-149.916	0.847233	-78.1941
		0.833697	5.32557	0.528289	42.237	0.751975	147.987	0.61578	-152.876	0.666361	-151.42	0.846248	-79.3481
		0.832697	5.34729	0.529292	42.8712	0.752978	149.52	0.61479	-154.331	0.66535	-152.908	0.845249	-80.1224
		0.831712	5.39205	0.5303	43.2142	0.753986	151.064	0.613785	-155.824	0.664355	-154.382	0.844269	-81.0019
		0.830706	5.44309	0.531283	43.7702	0.754978	152.731	0.612767	-157.4	0.663351	-155.966	0.843271	-81.8465
		0.829704	5.50366	0.532295	44.2721	0.75595	154.419	0.611766	-159.025	0.662353	-157.633	0.842246	-82.7213
		0.828697	5.54619	0.533277	44.8676	0.756973	155.942	0.610753	-160.679	0.661359	-159.274	0.841237	-83.691
		0.827683	5.57706	0.534301	45.6524	0.757962	157.443	0.609759	-162.181	0.660367	-160.73	0.840245	-84.7592
		0.826706	5.67419	0.535288	46.3637	0.75897	158.893	0.608758	-163.703	0.659369	-162.26	0.839258	-85.9403
		0.825712	5.69824	0.536298	47.0305	0.75969	160.026	0.608026	-164.741	0.658646	-163.22	0.838266	-86.9312
		0.824701	5.73241	0.537278	47.5168	0.759952	160.364	0.607731	-165.223	0.658387	-163.624	0.83727	-87.6559
		0.823688	5.78665	0.538284	47.97	0.759971	160.474			0.658372	-163.754	0.836267	-88.5983
		0.822701	5.84472	0.539033	48.3867							0.835268	-89.5304
		0.821704	5.89664	0.539336	48.5588							0.834269	-90.4107
		0.820711	5.90774									0.833266	-91.4731
		0.819716	6.01567									0.832263	-92.6951
		0.818706	6.04461									0.831263	-93.7702
		0.817711	6.07035									0.830274	-94.4623
		0.816707	6.12274									0.829532	-95.3176
		0.815714	6.17359									0.829222	-95.557
		0.814687	6.2389
		0.813717	6.25075
		0.812705	6.35139
		0.811707	6.39223
		0.810699	6.41304
		0.8097	6.47218
		0.808713	6.51529
		0.807708	6.58046
		0.806693	6.60126
		0.80571	6.67177
		0.804706	6.73973
		0.803708	6.76086
		0.802723	6.80542
		0.801729	6.858
		0.800715	6.91677
		0.799706	6.94977
		0.798704	6.98487
		0.797732	7.08516
		0.79673	7.10383
		0.795709	7.1343
		0.794717	7.18555
		0.793714	7.2452
		0.792721	7.30086
		0.791707	7.30673
		0.790702	7.428
		0.789705	7.44844
		0.788715	7.46831
		0.787725	7.528
		0.786711	7.57551
		0.785707	7.63527
		0.784713	7.64093
		0.78371	7.75234
		0.782723	7.78596
		0.781722	7.80612
		0.780739	7.85558
		0.779743	7.90756
		0.778736	7.96548
		0.777733	7.97672
		0.776746	8.06377
		0.775736	8.12369
		0.774724	8.13534
		0.773727	8.1813
		0.772726	8.22729
		0.771746	8.29123
		0.770723	8.31935
		0.769718	8.36132
		0.768733	8.45509
		0.767741	8.47122
		0.766721	8.50388
		0.765728	8.54581
		0.764718	8.60835
		0.76373	8.64977
		0.762738	8.66681
		0.761753	8.78011
		0.760749	8.79561
		0.759742	8.81591
		0.758743	8.86785
		0.757738	8.92259
		0.756746	8.98343
		0.755741	8.97245
		0.754748	9.09538
		0.753752	9.11812
		0.752744	9.12981
		0.751743	9.18017
		0.750756	9.22874
		0.749738	9.2935
		0.748746	9.28978
		0.747744	9.39166
		0.746742	9.43698
		0.745736	9.43899
		0.744761	9.49223
		0.743754	9.52914
		0.742748	9.59475
		0.741759	9.60686
		0.740767	9.67071
		0.739756	9.74994
		0.73876	9.76174
		0.73776	9.78964
		0.736757	9.83667
		0.735752	9.89488
		0.734765	9.92654
		0.733746	9.94316
		0.732749	10.0531
		0.731761	10.0565
		0.730738	10.0805
		0.729755	10.1271
		0.728747	10.1805
		0.727758	10.2348
		0.726742	10.224
		0.724245	10.3615
		0.721729	10.4383
		0.720722	10.4952
		0.719726	10.4855
		0.718727	10.5958
		0.717723	10.6228
		0.716714	10.631
		0.715725	10.6704
		0.714711	10.7129
		0.713705	10.7744
		0.712722	10.7706
		0.711721	10.8535
		0.710729	10.9115
		0.709735	10.9133
		0.70871	10.9511
		0.70772	10.9915
		0.706713	11.0467
		0.705712	11.0745
		0.704728	11.098
		0.703727	11.1927
		0.702727	11.1991
		0.701716	11.2217
		0.700715	11.2605
		0.699741	11.3141
		0.69875	11.3492
		0.69773	11.3545
		0.69672	11.4619
		0.695721	11.4691
		0.694724	11.4821
		0.693727	11.5237
		0.692712	11.5652
		0.691723	11.6197
		0.690731	11.603
		0.689714	11.7156
		0.688739	11.7336
		0.687734	11.7384
		0.686712	11.7735
		0.68573	11.816
		0.684726	11.874
		0.683738	11.8633
		0.682727	11.9478
		0.681737	11.9909
		0.680752	11.9909
		0.679745	12.0284
		0.678738	12.0567
		0.677722	12.115
		0.676734	12.1227
		0.675755	12.1662
		0.67475	12.2382
		0.673736	12.2417
		0.672749	12.2612
		0.671729	12.2992
		0.670746	12.3484
		0.66974	12.375
		0.668732	12.3812
		0.667746	12.4772
		0.666738	12.4812
		0.665754	12.4923
		0.66472	12.5254
		0.663749	12.5685
		0.662734	12.6126
		0.661757	12.5952
		0.660759	12.7008
		0.659743	12.7124
		0.65877	12.7124
		0.657741	12.7528
		0.656754	12.7818
		0.655741	12.8322
		0.654742	12.8169
		0.653733	12.9121
		0.652749	12.9344
		0.651742	12.9393
		0.650757	12.9649
		0.649745	12.9993
		0.648748	13.0444
		0.647736	13.0384
		0.646752	13.0988
		0.645779	13.1518
		0.644749	13.15
		0.643752	13.1755
		0.642756	13.2007
		0.641755	13.2497
		0.640763	13.268
		0.639762	13.28
		0.638748	13.3614
		0.637765	13.3568
		0.63676	13.3728
		0.635749	13.3977
		0.634737	13.4424
		0.633745	13.471
		0.632744	13.4644
		0.631754	13.5548
		0.630749	13.5548
		0.629756	13.5635
		0.628739	13.5917
		0.627745	13.6244
		0.626757	13.6634
		0.625738	13.6441
		0.624765	13.7307
		0.623748	13.7448
		0.622764	13.7438
		0.621785	13.7719
		0.620783	13.8031
		0.619758	13.844
		0.618757	13.8331
		0.617767	13.8928
		0.616768	13.9272
		0.615766	13.9217
		0.61475	13.9502
		0.613747	13.9677
		0.612745	14.0135
		0.611763	14.0177
		0.610739	14.0466
		0.609768	14.0988
		0.608752	14.1001
		0.607765	14.1118
		0.606747	14.1375
		0.605772	14.1716
		0.604777	14.1914
		0.60378	14.1888
		0.602772	14.2638
		0.601784	14.2642
		0.600775	14.268
		0.599762	14.2897
		0.598761	14.319
		0.597774	14.3503
		0.596761	14.3381
		0.595756	14.4112
		0.594755	14.4161
		0.593755	14.4153
		0.59277	14.4417
		0.591784	14.4629
		0.590755	14.5009
		0.589767	14.4883
		0.588754	14.5491
		0.587777	14.5626
		0.586764	14.564
		0.58576	14.5802
		0.584776	14.6032
		0.583775	14.6361
		0.582771	14.6351
		0.581775	14.666
		0.58079	14.7044
		0.579779	14.7015
		0.578768	14.7153
		0.57778	14.7325
		0.576771	14.764
		0.575765	14.7796
		0.57476	14.7821
		0.573761	14.8367
		0.572773	14.8369
		0.57178	14.8395
		0.570773	14.8605
		0.569768	14.8865
		0.568764	14.9058
		0.567795	14.8981
		0.566791	14.9558
		0.565776	14.9561
		0.564765	14.9596
		0.563774	14.9792
		0.562797	15.0005
		0.561785	15.0259
		0.560786	15.0132
		0.559777	15.065
		0.558789	15.0755
		0.557784	15.0732
		0.556769	15.0894
		0.55577	15.107
		0.554791	15.1326
		0.55377	15.1308
		0.552784	15.1593
		0.551773	15.1835
		0.550784	15.1795
		0.549773	15.1948
		0.548795	15.2062
		0.547783	15.236
		0.546801	15.2415
		0.545794	15.2519
		0.544791	15.2881
		0.543797	15.2851
		0.542792	15.2937
		0.541797	15.3082
		0.5408	15.3299
		0.539799	15.337
		0.538795	15.3331
		0.537774	15.3776
		0.536783	15.3795
		0.535784	15.3806
		0.534786	15.395
		0.533796	15.4125
		0.532799	15.4313
		0.531794	15.4251
		0.530778	15.4673
		0.529795	15.472
		0.528809	15.4681
		0.527812	15.4821
		0.526811	15.4972
		0.525811	15.5148
		0.524805	15.5091
		0.523799	15.541
		0.522796	15.5517
		0.521795	15.5501
		0.520802	15.5606
		0.519792	15.5735
		0.518797	15.5922
		0.517819	15.5917
		0.516798	15.6076
		0.515791	15.6304
		0.51479	15.6284
		0.513802	15.6357
		0.5128	15.6417
		0.511797	15.662
		0.510793	15.6706
		0.509807	15.6717
		0.508808	15.7044
		0.507819	15.7017
		0.50682	15.7021
		0.505817	15.7154
		0.504814	15.7323
		0.503803	15.7421
		0.502811	15.7369
		0.501798	15.7686
		0.500817	15.769
		0.499811	15.7705
		0.498816	15.7793
		0.497803	15.7905
		0.496797	15.8012
		0.495805	15.7972
		0.494829	15.8268
		0.493822	15.8343
		0.492795	15.8316
		0.491787	15.8389
		0.490793	15.8485
		0.489824	15.8607
		0.488822	15.8603
		0.487829	15.8749
		0.486805	15.889
		0.485814	15.8858
		0.484838	15.8937
		0.483813	15.8999
		0.482814	15.9122
		0.48182	15.9147
		0.480832	15.9238
		0.479796	15.9421
		0.478823	15.9408
		0.477814	15.9431
		0.476812	15.9492
		0.475806	15.9626
		0.474814	15.9682
		0.473802	15.9652
		0.472821	15.9884
		0.471808	15.9896
		0.470809	15.9913
		0.469833	15.998
		0.46883	16.0052
		0.467832	16.0155
		0.466832	16.0107
		0.46584	16.0337
		0.464831	16.0359
		0.463821	16.0344
		0.462831	16.039
		0.461823	16.0455
		0.46083	16.0564
		0.459841	16.0561
		0.458813	16.0706
		0.457811	16.0788
		0.456835	16.0809
		0.455827	16.0832
		0.454824	16.0888
		0.453823	16.0974
		0.452812	16.0987
		0.451816	16.108
		0.450833	16.1188
		0.449847	16.1185
		0.448835	16.1219
		0.447833	16.1268
		0.44682	16.135
		0.445846	16.1386
		0.444842	16.1375
		0.443838	16.1551
		0.442837	16.1534
		0.441834	16.1528
		0.440844	16.158
		0.439836	16.1658
		0.438822	16.1727
		0.437824	16.1724
		0.436822	16.1889
		0.435822	16.1897
		0.434807	16.1893
		0.433816	16.1913
		0.43281	16.1986
		0.431838	16.2063
		0.430823	16.2056
		0.42983	16.2199
		0.428838	16.2226
		0.427823	16.2228
		0.426838	16.2253
		0.425859	16.2308
		0.424854	16.2352
		0.423851	16.237
		0.422838	16.2446
		0.421825	16.2513
		0.420849	16.2509
		0.419843	16.2545
		0.418829	16.2577
		0.417832	16.2639
		0.416839	16.2657
		0.415835	16.271
		0.414842	16.278
		0.413849	16.2785
		0.412848	16.2777
		0.411849	16.2805
		0.410855	16.2853
		0.409852	16.2889
		0.408846	16.2876
		0.407844	16.2991
		0.406843	16.3
		0.405868	16.297
		0.404842	16.2999
		0.403848	16.3087
		0.402855	16.3132
		0.401866	16.3118
		0.400845	16.3218
		0.399845	16.3238
		0.398851	16.3231
		0.397861	16.3274
		0.39686	16.3297
		0.39586	16.3339
		0.394854	16.3337
		0.393866	16.3409
		0.392865	16.3448
		0.391857	16.3454
		0.390844	16.3466
		0.389877	16.3472
		0.388873	16.352
		0.387858	16.355
		0.386882	16.3586
		0.385878	16.3642
		0.384872	16.3643
		0.383881	16.363
		0.382861	16.3676
		0.38187	16.3705
		0.380856	16.3726
		0.379869	16.3729
		0.378864	16.3768
		0.377861	16.3804
		0.376861	16.3799
		0.375875	16.3827
		0.374867	16.3875
		0.373874	16.39
		0.372879	16.3909
		0.371866	16.397
		0.370881	16.3974
		0.369875	16.3964
		0.368876	16.3952
		0.367901	16.3986
		0.366878	16.4032
		0.365882	16.4024
		0.364883	16.4076
		0.363887	16.4098
		0.362876	16.4085
		0.361871	16.4091
		0.360879	16.4113
		0.359881	16.4133
		0.35888	16.4153
		0.357872	16.4182
		0.356886	16.4226
		0.355858	16.4222
		0.354871	16.4223
		0.353888	16.424
		0.352879	16.4247
		0.351885	16.4265
		0.350897	16.4286
		0.34989	16.4339
		0.348897	16.4337
		0.347908	16.4326
		0.346902	16.435
		0.345889	16.4353
		0.344891	16.4391
		0.343874	16.4383
		0.342895	16.4438
		0.34189	16.4442
		0.34088	16.4454
		0.339888	16.4486
		0.338891	16.4497
		0.337891	16.4554
		0.336895	16.4549
		0.335898	16.4584
		0.334882	16.4582
		0.333897	16.4577
		0.332903	16.4617
		0.331901	16.4614
		0.3309	16.4642
		0.329894	16.4656
		0.328898	16.4673
		0.327904	16.4686
		0.326917	16.4705
		0.325906	16.4717
		0.324886	16.4701
		0.323902	16.4733
		0.322881	16.4726
		0.321892	16.4743
		0.320886	16.4763
		0.319881	16.4786
		0.318895	16.4775
		0.317909	16.4801
		0.316907	16.48
		0.315918	16.4804
		0.314913	16.4812
		0.313899	16.4864
		0.312897	16.4898
		0.311903	16.4867
		0.31091	16.4877
		0.309918	16.4873
		0.308914	16.488
		0.307911	16.4883
		0.306896	16.4921
		0.305906	16.4943
		0.304906	16.493
		0.303903	16.4911
		0.302895	16.4934
		0.301875	16.4964
		0.300896	16.4945
		0.299898	16.4998
		0.29888	16.5023
		0.297887	16.5017
		0.296894	16.4994
		0.295896	16.5
		0.294918	16.4984
		0.29391	16.5001
		0.292903	16.5045
		0.291914	16.5077
		0.290901	16.5094
		0.289892	16.5072
		0.288919	16.5058
		0.287923	16.5085
		0.286902	16.5068
		0.285908	16.5078
		0.284905	16.5116
		0.283921	16.5112
		0.282905	16.5112
		0.281885	16.5086
		0.280881	16.5116
		0.279889	16.5137
		0.278907	16.5143
		0.277906	16.5174
		0.276915	16.5182
		0.2759	16.5164
		0.274926	16.5159
		0.273929	16.5172
		0.27294	16.519
		0.271912	16.5183
		0.270909	16.5227
		0.26995	16.524
		0.268924	16.5243
		0.267928	16.5232
		0.266931	16.5242
		0.265942	16.525
		0.264923	16.5254
		0.26393	16.5257
		0.26292	16.5285
		0.261912	16.5276
		0.260911	16.5272
		0.259924	16.5292
		0.258908	16.5286
		0.257904	16.5303
		0.25692	16.5328
		0.255911	16.5359
		0.254917	16.5352
		0.253933	16.5322
		0.252935	16.5344
		0.251925	16.535
		0.25093	16.5378
		0.249938	16.5353
		0.248928	16.5373
		0.247924	16.5378
		0.246935	16.5365
		0.245919	16.5382
		0.24494	16.5386
		0.24393	16.5401
		0.242922	16.5404
		0.241914	16.5434
		0.240926	16.5423
		0.239917	16.5422
		0.238921	16.5408
		0.237924	16.5447
		0.236928	16.5458
		0.235936	16.5447
		0.234948	16.5457
		0.233937	16.5476
		0.232933	16.5459
		0.231922	16.5443
		0.230951	16.5436
		0.229939	16.545
		0.228928	16.5475
		0.227934	16.5455
		0.226944	16.5468
		0.225925	16.5496
		0.224925	16.5474
		0.223938	16.5478
		0.222928	16.5493
		0.221927	16.5526
		0.22095	16.5514
		0.219929	16.5525
		0.218923	16.557
		0.217931	16.5567
		0.216931	16.5494
		0.215952	16.5497
		0.214933	16.5513
		0.21394	16.5545
		0.212959	16.5553
		0.211961	16.5575
		0.210952	16.5549
		0.209956	16.5558
		0.208955	16.554
		0.207947	16.5548
		0.206936	16.5559
		0.205948	16.556
		0.204955	16.5565
		0.203946	16.5571
		0.202963	16.5563
		0.201946	16.5566
		0.200951	16.5557
		0.199933	16.5583
		0.198929	16.5594
		0.197944	16.5605
		0.196958	16.559
		0.195943	16.5576
		0.194966	16.5592
		0.193948	16.5581
		0.192953	16.5568
		0.191963	16.562
		0.190947	16.5623
		0.189953	16.5612
		0.188972	16.5586
		0.187963	16.5605
		0.186951	16.5602
		0.185958	16.5634
		0.184947	16.5634
		0.183963	16.5642
		0.182961	16.566
		0.181949	16.564
		0.180959	16.5649
		0.179946	16.5624
		0.178968	16.5645
		0.177958	16.5645
		0.17696	16.5666
		0.175947	16.5672
		0.174955	16.5658
		0.173953	16.5652
		0.172949	16.5671
		0.171952	16.5669
		0.170978	16.5673
		0.169968	16.5669
		0.168971	16.5679
		0.16797	16.5681
		0.166958	16.5669
		0.165964	16.5676
		0.164961	16.5667
		0.163973	16.5677
		0.162961	16.5687
		0.161971	16.5698
		0.160984	16.5696
		0.159955	16.5678
		0.158974	16.5677
		0.157971	16.5675
		0.156973	16.5698
		0.155972	16.5726
		0.154967	16.5724
		0.153983	16.5736
		0.153001	16.5724
		0.151986	16.5729
		0.15098	16.5726
		0.149989	16.5752
		0.148996	16.5765
		0.147973	16.5738
		0.146981	16.5776
		0.145956	16.5743
		0.144971	16.5748
		0.143962	16.5739
		0.142981	16.5726
		0.141981	16.5753
		0.140984	16.5756
		0.139975	16.5764
		0.138968	16.5742
		0.137972	16.5742
		0.136976	16.5735
		0.135985	16.5735
		0.134974	16.5733
		0.13398	16.5729
		0.132989	16.5771
		0.132001	16.5788
		0.130972	16.5744
		0.129981	16.5762
		0.128987	16.576
		0.127964	16.5769
		0.12697	16.5767
		0.125986	16.5762
		0.124982	16.5762
		0.123988	16.5762
		0.122993	16.5764
		0.121993	16.5753
		0.12097	16.5792
		0.119991	16.5775
		0.118982	16.5783
		0.117995	16.5779
		0.116984	16.5768
		0.115998	16.5778
		0.115005	16.5775
		0.113995	16.5763
		0.112996	16.5777
		0.111997	16.5785
		0.111007	16.5798
		0.109991	16.5778
		0.108992	16.5768
		0.107981	16.5775
		0.106991	16.58
		0.105987	16.581
		0.104971	16.5802
		0.104006	16.5821
		0.102987	16.5826
		0.101989	16.5833
		0.100987	16.5831
		0.0999904	16.5825
		0.0990044	16.5851
		0.0979964	16.5836
		0.0969983	16.5844
		0.0959992	16.5864
		0.0949956	16.5839
		0.0940063	16.5845
		0.0930167	16.5839
		0.0920025	16.5818
		0.0910045	16.5803
		0.0899753	16.5784
		0.0889986	16.5793
		0.0879923	16.5803
		0.0869934	16.5845
		0.0860045	16.5855
		0.0850015	16.5872
		0.0840107	16.5881
		0.0829912	16.5876
		0.082005	16.588
		0.0809972	16.5885
		0.0799922	16.587
		0.0790107	16.5852
		0.0780046	16.5873
		0.0770069	16.5885
		0.0760108	16.587
		0.0749968	16.5884
		0.0739895	16.5861
		0.0730177	16.5902
		0.0720061	16.5903
		0.0710137	16.5866
		0.070007	16.5855
		0.0690011	16.5876
		0.0680022	16.5902
		0.0669965	16.5913
		0.0659989	16.5881
		0.064994	16.5887
		0.0639996	16.5865
		0.0629935	16.5859
		0.0620088	16.587
		0.0610164	16.5866
		0.0600182	16.588
		0.0590144	16.5862
		0.0580149	16.5845
		0.0570179	16.5851
		0.056026	16.5859
		0.055008	16.5869
		0.0540123	16.5849
		0.0530072	16.5868
		0.0520187	16.5884
		0.0510147	16.5853
		0.0500099	16.5887
		0.0490322	16.5875
		0.0479957	16.5877
		0.0470079	16.5879
		0.0460134	16.5885
		0.0449967	16.5878
		0.0440311	16.5862
		0.0430286	16.5874
		0.0420235	16.5861
		0.0410138	16.5873
		0.0400312	16.5856
		0.0390366	16.5883
		0.0380332	16.5876
		0.0370068	16.588
		0.0360399	16.5864
		0.0350367	16.5885
		0.0340228	16.5904
		0.033012	16.5888
		0.0320256	16.5877
		0.0310012	16.5921
		0.0300333	16.5905
		0.0290119	16.5919
		0.0280243	16.5903
		0.0270122	16.5899
		0.0260131	16.5915
		0.0250206	16.5917
		0.0240278	16.5923
		0.0230251	16.5919
		0.0220328	16.5895
		0.0210256	16.5903
		0.0200292	16.5915
		0.0190276	16.5938
		0.0180302	16.5928
		0.017034	16.5924
		0.0160438	16.5919
		0.0150587	16.59
		0.014049	16.5896
		0.0130257	16.5888
		0.01202	16.5905
		0.0110118	16.5913
		0.0100309	16.5915
		0.00903941	16.5908
		0.00802502	16.5919
		0.00702231	16.5913
		0.00604397	16.5917
		0.00503532	16.5934
		0.00401182	16.5925
		0.00301567	16.593
		0.00203479	16.5941
		0.00103504	16.5931
		3.55061e-05	16.5955
		-0.00100856	16.5948
		-0.00197862	16.5963
		-0.00299406	16.5958
		-0.00398088	16.5963
		-0.00496625	16.5982
		-0.00597741	16.5957
		-0.00697631	16.5941
		-0.0079909	16.5952
		-0.00899617	16.5935
		-0.0099709	16.5957
		-0.0109993	16.5948
		-0.0119782	16.5967
		-0.0129778	16.596
		-0.013972	16.5941
		-0.0149694	16.5937
		-0.0159946	16.5939
		-0.0169891	16.5947
		-0.0179663	16.5949
		-0.0189708	16.5962
		-0.0199714	16.5954
		-0.0209743	16.5939
		-0.0219836	16.5928
		-0.0229564	16.5941
		-0.0239619	16.5959
		-0.0249866	16.5947
		-0.0259934	16.5959
		-0.0269806	16.5968
		-0.0279942	16.5959
		-0.0289687	16.5945
		-0.029968	16.5927
		-0.0309692	16.5939
		-0.0319859	16.5965
		-0.0329815	16.5966
		-0.0339696	16.5977
		-0.0349564	16.5979
		-0.0359716	16.5942
		-0.0369737	16.5929
		-0.0379724	16.5941
		-0.0389617	16.5971
		-0.0399613	16.5999
		-0.040975	16.5972
		-0.0419739	16.5977
		-0.0429607	16.5961
		-0.0439528	16.5959
		-0.0449732	16.5958
		-0.0459481	16.5974
		-0.0469697	16.6006
		-0.0479639	16.5993
		-0.0489584	16.5963
		-0.0498121	16.5968
		-0.0501954	16.5976
		-0.0503252	16.5997

## Sheet: Figure 3b
Figure 3b
		Ecell0 = 0.74 V vs SHE
		SOEEins (%)	Ecell (V)	SOC (%)
		17.1827	0.493891	1
		18.0125	0.530029	2
		18.41	0.551389	3
		18.6275	0.566704	4
		18.7151	0.578707	5
		18.8231	0.588619	6
		18.8024	0.597089	7
		18.86	0.604506	8
		18.8516	0.61112	9
		18.8758	0.617101	10
		18.8083	0.622573	11
		18.7942	0.627624	12
		18.7214	0.632324	13
		18.7119	0.636726	14
		18.682	0.640872	15
		18.631	0.644796	16
		18.5961	0.648527	17
		18.5314	0.652086	18
		18.4907	0.655495	19
		18.4027	0.658769	20
		18.3158	0.661922	21
		18.2958	0.664967	22
		18.3083	0.667914	23
		18.2008	0.670772	24
		18.1239	0.673551	25
		18.0276	0.676256	26
		17.9826	0.678894	27
		17.9634	0.681471	28
		17.8244	0.683993	29
		17.7665	0.686464	30
		17.7585	0.688888	31
		17.6624	0.691269	32
		17.5671	0.693612	33
		17.5341	0.695918	34
		17.409	0.698192	35
		17.3389	0.700436	36
		17.2939	0.702653	37
		17.1865	0.704846	38
		17.1552	0.707016	39
		17.0549	0.709166	40
		16.9746	0.711299	41
		16.8978	0.713415	42
		16.7822	0.715518	43
		16.754	0.717608	44
		16.5836	0.719689	45
		16.5548	0.721761	46
		16.4904	0.723827	47
		16.3276	0.725887	48
		16.3677	0.727944	49
		16.2399	0.73	50
		16.1709	0.732056	51
		16.0321	0.734113	52
		15.9979	0.736173	53
		15.8709	0.738239	54
		15.742	0.740311	55
		15.6602	0.742392	56
		15.5348	0.744482	57
		15.4855	0.746585	58
		15.2848	0.748701	59
		15.2252	0.750834	60
		15.1019	0.752984	61
		15.0849	0.755154	62
		14.857	0.757347	63
		14.7182	0.759564	64
		14.6972	0.761808	65
		14.5166	0.764082	66
		14.3277	0.766388	67
		14.2829	0.768731	68
		14.0899	0.771112	69
		13.9101	0.773536	70
		13.848	0.776007	71
		13.6309	0.778529	72
		13.4774	0.781106	73
		13.3509	0.783744	74
		13.0963	0.786449	75
		12.9256	0.789228	76
		12.7118	0.792086	77
		12.5485	0.795033	78
		12.4202	0.798078	79
		12.0822	0.801231	80
		11.9179	0.804505	81
		11.6797	0.807914	82
		11.4018	0.811473	83
		11.0661	0.815204	84
		10.8747	0.819128	85
		10.474	0.823274	86
		10.1436	0.827676	87
		9.78457	0.832376	88
		9.39638	0.837427	89
		8.97219	0.842899	90
		8.57428	0.84888	91
		8.02035	0.855494	92
		7.44594	0.862911	93
		6.66489	0.871381	94
		5.8834	0.881293	95
		4.95258	0.893296	96
		3.8497	0.908611	97
		2.46209	0.929971	98
		0.715704	0.966109	99
