# Supplementary material for: An efficient and stable solar flow battery enabled by a single-junction GaAs photoelectrode
Source: Nat Commun. 2021 Jan 8;12:156. doi: 10.1038/s41467-020-20287-w (PMC7794367; doi:10.1038/s41467-020-20287-w)
Supplement: Supplementary file 3 — Source Data [file 41467_2020_20287_MOESM3_ESM.zip › Figure 4.xlsx]

## Sheet: Figure 4a
Figure 4a
		Time of charging process (h)	Cell potential of charging process (V)		Time of discharging process (h)	Cell potential of discharging process (V)		Time of charging process (h)	Photocurrent density of charging process (mA cm-2)
		0.00138912	0.462789		1.3514	0.732577		0.00140351	28.6971
		0.00140346	0.476067		1.35168	0.730203		0.00418131	26.8124
		0.00144279	0.486071		1.35196	0.730004		0.00695911	26.7116
		0.00172751	0.496108		1.35223	0.729752		0.00973691	26.6828
		0.00336492	0.50612		1.35251	0.729622		0.0125147	26.6321
		0.00541977	0.516188		1.35279	0.729256		0.0152925	26.6163
		0.00819757	0.525382		1.35557	0.728997		0.0180703	26.5776
		0.0109754	0.532775		1.35834	0.728745		0.0208481	26.5714
		0.0137532	0.538626		1.36112	0.728508		0.0236259	26.5618
		0.016531	0.543595		1.3639	0.728317		0.0264037	26.5546
		0.0193088	0.54803		1.36668	0.728		0.0291816	26.5569
		0.0220866	0.551843		1.36946	0.727817		0.0319594	26.5606
		0.0248644	0.555343		1.37223	0.727588		0.0347372	26.5526
		0.0276422	0.558637		1.37501	0.727317		0.037515	26.5635
		0.03042	0.561587		1.37779	0.727096		0.0402928	26.5631
		0.0331978	0.564274		1.38057	0.726985		0.0430706	26.5533
		0.0359756	0.566808		1.38334	0.726699		0.0458484	26.5601
		0.0387534	0.569209		1.38612	0.726424		0.0486262	26.5462
		0.0415312	0.571556		1.3889	0.726165		0.051404	26.5422
		0.044309	0.573632		1.39168	0.725936		0.0541818	26.5379
		0.0470868	0.575667		1.39446	0.725653		0.0569596	26.5242
		0.0498646	0.577514		1.39723	0.725466		0.0597374	26.5366
		0.0526424	0.57951		1.40001	0.725241		0.0625152	26.5148
		0.0554202	0.581113		1.40279	0.725077		0.065293	26.5244
		0.058198	0.582857		1.40557	0.724836		0.0680708	26.4995
		0.0609758	0.58451		1.40834	0.724619		0.0708486	26.5276
		0.0637536	0.586029		1.41112	0.724306		0.0736264	26.5104
		0.0665314	0.587678		1.4139	0.724046		0.0764042	26.5166
		0.0693092	0.589044		1.41668	0.723817		0.079182	26.5321
		0.072087	0.590437		1.41946	0.723611		0.0819598	26.5341
		0.0748648	0.591784		1.42223	0.723398		0.0847376	26.5206
		0.0776426	0.593208		1.42501	0.723142		0.0875154	26.5142
		0.0804204	0.594437		1.42779	0.722955		0.0902932	26.5018
		0.0831982	0.595612		1.43057	0.722753		0.093071	26.5182
		0.085976	0.596986		1.43334	0.722424		0.0958488	26.498
		0.0887538	0.598089		1.43612	0.722317		0.0986266	26.4941
		0.0915316	0.599173		1.4389	0.722054		0.101404	26.5012
		0.0943094	0.600288		1.44168	0.721764		0.104182	26.4984
		0.0970872	0.601395		1.44446	0.721611		0.10696	26.4962
		0.099865	0.602532		1.44723	0.721386		0.109738	26.4888
		0.102643	0.603551		1.45001	0.72113		0.112516	26.486
		0.105421	0.604623		1.45279	0.720951		0.115293	26.4555
		0.108198	0.605646		1.45557	0.720776		0.118071	26.4571
		0.110976	0.606532		1.45835	0.720482		0.120849	26.4678
		0.113754	0.607665		1.46112	0.72023		0.123627	26.442
		0.116532	0.608581		1.4639	0.720092		0.126405	26.4529
		0.11931	0.609455		1.46668	0.719787		0.129182	26.4527
		0.122087	0.610249		1.46946	0.719692		0.13196	26.451
		0.124865	0.611261		1.47223	0.719382		0.134738	26.4364
		0.127643	0.612127		1.47501	0.719245		0.137516	26.4371
		0.130421	0.612967		1.47779	0.718947		0.140294	26.3882
		0.133199	0.613791		1.48057	0.718673		0.143071	26.3832
		0.135976	0.614566		1.48335	0.718581		0.145849	26.3803
		0.138754	0.615482		1.48612	0.71826		0.148627	26.3651
		0.141532	0.616241		1.4889	0.718081		0.151405	26.3725
		0.14431	0.616993		1.49168	0.717898		0.154183	26.3702
		0.147088	0.617715		1.49446	0.717608		0.15696	26.3899
		0.149865	0.618535		1.49723	0.717413		0.159738	26.3879
		0.152643	0.619359		1.50001	0.717245		0.162516	26.3672
		0.155421	0.619959		1.50279	0.716982		0.165294	26.3608
		0.158199	0.620749		1.50557	0.716821		0.168072	26.3661
		0.160977	0.621466		1.50835	0.716467		0.170849	26.3548
		0.163754	0.622203		1.51112	0.716238		0.173627	26.3482
		0.166532	0.623008		1.5139	0.716009		0.176405	26.3328
		0.16931	0.623543		1.51668	0.715879		0.179183	26.3239
		0.172088	0.624252		1.51946	0.715593		0.181961	26.3102
		0.174866	0.624993		1.52223	0.715417		0.184738	26.2882
		0.177643	0.625627		1.52501	0.715226		0.187516	26.2907
		0.180421	0.626214		1.52779	0.714986		0.190294	26.2882
		0.183199	0.626882		1.53057	0.714799		0.193072	26.263
		0.185977	0.62755		1.53335	0.714551		0.19585	26.2657
		0.188755	0.628138		1.53612	0.714322		0.198627	26.2493
		0.191532	0.628821		1.5389	0.714119		0.201405	26.2339
		0.19431	0.629363		1.54168	0.713841		0.204183	26.2348
		0.197088	0.630027		1.54446	0.713715		0.206961	26.2331
		0.199866	0.630619		1.54723	0.713375		0.209739	26.2059
		0.202644	0.631115		1.55001	0.713333		0.212516	26.2245
		0.205421	0.631855		1.55279	0.713123		0.215294	26.1974
		0.208199	0.63239		1.55557	0.71281		0.218072	26.1899
		0.210977	0.632951		1.55835	0.712593		0.22085	26.1931
		0.213755	0.633477		1.56112	0.712371		0.223628	26.1705
		0.216533	0.634141		1.5639	0.7121		0.226405	26.1901
		0.21931	0.634546		1.56668	0.71194		0.229183	26.1856
		0.222088	0.635222		1.56946	0.711784		0.231961	26.1777
		0.224866	0.635783		1.57223	0.711566		0.234739	26.1628
		0.227644	0.636302		1.57501	0.711348		0.237517	26.1747
		0.230422	0.636817		1.57779	0.71107		0.240294	26.1583
		0.233199	0.637389		1.58057	0.710848		0.243072	26.1608
		0.235977	0.637939		1.58335	0.710692		0.24585	26.1435
		0.238755	0.638462		1.58612	0.710371		0.248628	26.1245
		0.241533	0.638958		1.5889	0.710322		0.251406	26.1309
		0.244311	0.6395		1.59168	0.709952		0.254183	26.1091
		0.247088	0.64005		1.59446	0.709795		0.256961	26.0478
		0.249866	0.640542		1.59723	0.709539		0.259739	26.051
		0.252644	0.640988		1.60001	0.709337		0.262517	26.0487
		0.255422	0.641519		1.60279	0.709108		0.265295	26.0299
		0.2582	0.641946		1.60557	0.708883		0.268072	26.0354
		0.260977	0.64245		1.60835	0.708715		0.27085	26.0389
		0.263755	0.642878		1.61112	0.708516		0.273628	26.0043
		0.266533	0.643423		1.6139	0.708268		0.276406	25.9914
		0.269311	0.643817		1.61668	0.70812		0.279183	26.0284
		0.272089	0.644259		1.61946	0.707807		0.281961	26.035
		0.274866	0.644794		1.62224	0.707703		0.284738	26.0147
		0.277644	0.645317		1.62501	0.707413		0.287516	26.0015
		0.280422	0.645801		1.62779	0.707219		0.290294	25.9451
		0.283199	0.646248		1.63057	0.70699		0.293072	25.9579
		0.285977	0.646729		1.63335	0.706814		0.29585	25.9431
		0.288755	0.647221		1.63612	0.706543		0.298627	25.9275
		0.291533	0.647607		1.6389	0.706333		0.301405	25.9169
		0.294311	0.648045		1.64168	0.706272		0.304183	25.9182
		0.297088	0.648404		1.64446	0.706001		0.306961	25.9009
		0.299866	0.648923		1.64724	0.705818		0.309739	25.8891
		0.302644	0.649297		1.65001	0.705528		0.312516	25.8778
		0.305422	0.649729		1.65279	0.705402		0.315294	25.8709
		0.3082	0.650259		1.65557	0.705085		0.318072	25.8852
		0.310977	0.65061		1.65835	0.704975		0.32085	25.8543
		0.313755	0.651076		1.66112	0.704719		0.323628	25.8583
		0.316533	0.65145		1.6639	0.704501		0.326405	25.8494
		0.319311	0.651843		1.66668	0.704242		0.329183	25.8338
		0.322089	0.652324		1.66946	0.704024		0.331961	25.8152
		0.324866	0.65269		1.67224	0.703894		0.334739	25.7962
		0.327644	0.653236		1.67501	0.703734		0.337517	25.7853
		0.330422	0.653553		1.67779	0.703459		0.340294	25.7898
		0.3332	0.653938		1.68057	0.703215		0.343072	25.7725
		0.335978	0.654454		1.68335	0.703024		0.34585	25.7458
		0.338755	0.654751		1.68612	0.702914		0.348628	25.7601
		0.341533	0.655106		1.6889	0.702631		0.351406	25.7316
		0.344311	0.655538		1.69168	0.702383		0.354183	25.7306
		0.347089	0.655912		1.69446	0.70225		0.356961	25.7107
		0.349867	0.656347		1.69724	0.701971		0.359739	25.7007
		0.352644	0.656793		1.70001	0.701677		0.362517	25.7069
		0.355422	0.657114		1.70279	0.701608		0.365295	25.6902
		0.3582	0.657515		1.70557	0.701257		0.368072	25.6661
		0.360978	0.657908		1.70835	0.701181		0.37085	25.6524
		0.363756	0.658282		1.71112	0.700891		0.373628	25.6398
		0.366533	0.658553		1.7139	0.700727		0.376406	25.6267
		0.369311	0.659041		1.71668	0.700509		0.379184	25.6242
		0.372089	0.659473		1.71946	0.700387		0.381961	25.5877
		0.374867	0.659881		1.72224	0.700147		0.384739	25.6099
		0.377645	0.660224		1.72501	0.699883		0.387517	25.5892
		0.380422	0.660556		1.72779	0.699746		0.390295	25.5755
		0.3832	0.660972		1.73057	0.699475		0.393073	25.5646
		0.385978	0.661285		1.73335	0.699299		0.39585	25.5689
		0.388756	0.661701		1.73612	0.699028		0.398628	25.5456
		0.391534	0.662007		1.7389	0.698822		0.401406	25.5426
		0.394311	0.662358		1.74168	0.698589		0.404184	25.5325
		0.397089	0.662789		1.74446	0.698414		0.406962	25.5045
		0.399867	0.663053		1.74724	0.698299		0.409739	25.5154
		0.402645	0.663427		1.75001	0.698063		0.412517	25.509
		0.405423	0.663801		1.75279	0.697815		0.415295	25.4904
		0.4082	0.66422		1.75557	0.697574		0.418073	25.459
		0.410978	0.66456		1.75835	0.697372		0.420851	25.4479
		0.413756	0.664858		1.76113	0.697147		0.423628	25.3691
		0.416534	0.665186		1.7639	0.696952		0.426406	25.34
		0.419312	0.66551		1.76668	0.696696		0.429184	25.3458
		0.422089	0.665965		1.76946	0.696547		0.431962	25.3168
		0.424867	0.666194		1.77224	0.696315		0.43474	25.314
		0.427645	0.666537		1.77501	0.696124		0.437517	25.2905
		0.430423	0.666839		1.77779	0.696017		0.440295	25.2749
		0.433201	0.667186		1.78057	0.695822		0.443073	25.257
		0.435978	0.667655		1.78335	0.695475		0.445851	25.2258
		0.438756	0.667934		1.78613	0.695311		0.448629	25.2136
		0.441534	0.668285		1.7889	0.695135		0.451406	25.201
		0.444312	0.668617		1.79168	0.694964		0.454184	25.1852
		0.44709	0.668949		1.79446	0.694696		0.456962	25.1666
		0.449867	0.669209		1.79724	0.694536		0.45974	25.1679
		0.452645	0.669587		1.80001	0.694269		0.462518	25.1435
		0.455423	0.669911		1.80279	0.694044		0.465295	25.1202
		0.458201	0.670251		1.80557	0.693849		0.468073	25.0965
		0.460979	0.670453		1.80835	0.693666		0.470851	25.0826
		0.463756	0.670949		1.81113	0.693483		0.473629	25.0544
		0.466534	0.671167		1.8139	0.693204		0.476407	25.0388
		0.469312	0.671579		1.81668	0.693063		0.479184	25.0895
		0.47209	0.671762		1.81946	0.692838		0.481962	25.0813
		0.474868	0.672155		1.82224	0.692559		0.48474	25.0677
		0.477645	0.672441		1.82501	0.692406		0.487518	25.0519
		0.480423	0.672762		1.82779	0.692109		0.490296	25.0467
		0.483201	0.673174		1.83057	0.691914		0.493073	25.0081
		0.485979	0.673487		1.83335	0.691731		0.495851	24.9854
		0.488757	0.673819		1.83613	0.691521		0.498629	24.9207
		0.491534	0.674144		1.8389	0.691319		0.501407	24.9085
		0.494312	0.67438		1.84168	0.691166		0.504185	24.8773
		0.49709	0.674678		1.84446	0.690906		0.506962	24.8634
		0.499868	0.674991		1.84724	0.690716		0.50974	24.8201
		0.502646	0.67538		1.85001	0.690406		0.512518	24.809
		0.505423	0.675602		1.85279	0.690277		0.515296	24.8077
		0.508201	0.67588		1.85557	0.690025		0.518074	24.7438
		0.510979	0.676186		1.85835	0.689895		0.520851	24.7494
		0.513757	0.676495		1.86113	0.689616		0.523629	24.715
		0.516535	0.676876		1.8639	0.689429		0.526407	24.6946
		0.519312	0.67717		1.86668	0.689269		0.529185	24.6618
		0.52209	0.677453		1.86946	0.689048		0.531963	24.6359
		0.524868	0.67772		1.87224	0.688765		0.53474	24.6162
		0.527646	0.678098		1.87501	0.688586		0.537518	24.5868
		0.530424	0.678308		1.87779	0.688414		0.540296	24.5737
		0.533201	0.678644		1.88057	0.688147		0.543074	24.5334
		0.535979	0.67885		1.88335	0.688013		0.545852	24.5385
		0.538757	0.67917		1.88613	0.687857		0.548629	24.5114
		0.541535	0.679468		1.8889	0.687552		0.551407	24.4853
		0.544313	0.679777		1.89168	0.687281		0.554185	24.4956
		0.54709	0.680079		1.89446	0.687166		0.556963	24.4616
		0.549868	0.680315		1.89724	0.68696		0.559741	24.4575
		0.552646	0.680651		1.90002	0.686731		0.562518	24.4404
		0.555424	0.680953		1.90279	0.686536		0.565296	24.3998
		0.558202	0.681224		1.90557	0.686315		0.568074	24.3736
		0.560979	0.681575		1.90835	0.686075		0.570852	24.3684
		0.563757	0.681792		1.91113	0.685872		0.57363	24.3201
		0.566535	0.682178		1.9139	0.685582		0.576407	24.3152
		0.569313	0.682372		1.91668	0.685479		0.579185	24.2776
		0.572091	0.682781		1.91946	0.685223		0.581963	24.3125
		0.574868	0.68301		1.92224	0.685006		0.584741	24.3219
		0.577646	0.68317		1.92502	0.684838		0.587519	24.29
		0.580424	0.683483		1.92779	0.684578		0.590296	24.2725
		0.583202	0.68375		1.93057	0.684361		0.593074	24.2505
		0.58598	0.684101		1.93335	0.684178		0.595852	24.2311
		0.588757	0.684334		1.93613	0.683926		0.59863	24.1885
		0.591535	0.684624		1.9389	0.683685		0.601408	24.0016
		0.594313	0.684987		1.94168	0.683517		0.604185	24.0725
		0.597091	0.685223		1.94446	0.683307		0.606963	24.0636
		0.599869	0.685506		1.94724	0.683166		0.609741	24.0792
		0.602646	0.685701		1.95002	0.682941		0.612519	24.0439
		0.605424	0.685964		1.95279	0.682659		0.615297	24.0076
		0.608202	0.6862		1.95557	0.682472		0.618074	23.9583
		0.61098	0.686571		1.95835	0.682189		0.620852	23.9377
		0.613758	0.686796		1.96113	0.682002		0.62363	23.9093
		0.616535	0.687067		1.9639	0.681792		0.626408	23.8974
		0.619313	0.687346		1.96668	0.681605		0.629186	23.8486
		0.622091	0.687594		1.96946	0.681369		0.631963	23.8713
		0.624869	0.687926		1.97224	0.681178		0.634741	23.7929
		0.627647	0.688208		1.97502	0.680926		0.637519	23.7861
		0.630424	0.688395		1.97779	0.680689		0.640297	23.7463
		0.633202	0.688639		1.98057	0.680529		0.643075	23.7059
		0.63598	0.689052		1.98335	0.680269		0.645852	23.675
		0.638758	0.689177		1.98613	0.679987		0.64863	23.6369
		0.641536	0.689456		1.9889	0.679796		0.651408	23.6002
		0.644313	0.68975		1.99168	0.679727		0.654186	23.5588
		0.647091	0.690044		1.99446	0.67943		0.656964	23.5635
		0.649869	0.690292		1.99724	0.679224		0.659741	23.537
		0.652647	0.690574		2.00002	0.679102		0.662519	23.5216
		0.655425	0.690899		2.00279	0.678766		0.665297	23.3152
		0.658202	0.690967		2.00557	0.67864		0.668075	23.3438
		0.66098	0.691303		2.00835	0.678437		0.670853	23.3018
		0.663758	0.691639		2.01113	0.678201		0.67363	23.2545
		0.666536	0.691906		2.0139	0.677903		0.676408	23.1719
		0.669314	0.692128		2.01668	0.677674		0.679186	23.1449
		0.672091	0.692265		2.01946	0.67746		0.681964	23.1255
		0.674869	0.692609		2.02224	0.67725		0.684742	23.0456
		0.677647	0.692872		2.02502	0.677083		0.687519	22.9087
		0.680425	0.693101		2.02779	0.676926		0.690297	22.8764
		0.683203	0.693345		2.03057	0.676598		0.693075	22.8256
		0.68598	0.693605		2.03335	0.676449		0.695853	22.7538
		0.688758	0.693822		2.03613	0.676254		0.698631	22.7012
		0.691536	0.69399		2.03891	0.67601		0.701408	22.6313
		0.694314	0.694219		2.04168	0.675827		0.704186	22.5752
		0.697092	0.694631		2.04446	0.675529		0.706964	22.5382
		0.699869	0.694696		2.04724	0.675312		0.709742	22.4938
		0.702647	0.694979		2.05002	0.675056		0.71252	22.513
		0.705425	0.695231		2.05279	0.674865		0.715297	22.419
		0.708203	0.695483		2.05557	0.674575		0.718075	22.4124
		0.710981	0.69562		2.05835	0.674376		0.720853	22.3194
		0.713758	0.69591		2.06113	0.674155		0.723631	22.3289
		0.716536	0.696105		2.06391	0.673919		0.726409	22.3588
		0.719314	0.696421		2.06668	0.673751		0.729186	22.2919
		0.722092	0.696666		2.06946	0.673457		0.731964	22.1863
		0.72487	0.696895		2.07224	0.673293		0.734742	22.1932
		0.727647	0.697139		2.07502	0.673075		0.73752	22.1919
		0.730425	0.697391		2.07779	0.672877		0.740298	22.0964
		0.733203	0.697624		2.08057	0.672594		0.743075	22.1188
		0.735981	0.697864		2.08335	0.67248		0.745853	22.0144
		0.738759	0.698116		2.08613	0.672205		0.748631	21.9646
		0.741536	0.698364		2.08891	0.671957		0.751409	21.8871
		0.744314	0.698589		2.09168	0.671785		0.754187	21.8755
		0.747092	0.698731		2.09446	0.671491		0.756964	21.8437
		0.74987	0.69886		2.09724	0.671335		0.759742	21.7587
		0.752648	0.699154		2.10002	0.671167		0.76252	21.7307
		0.755425	0.699437		2.10279	0.670869		0.765298	21.7042
		0.758203	0.699772		2.10557	0.670636		0.768076	21.6958
		0.760981	0.699952		2.10835	0.670426		0.770853	21.5941
		0.763759	0.700105		2.11113	0.670056		0.773631	21.5895
		0.766537	0.700376		2.11391	0.669903		0.776409	21.5811
		0.769314	0.700612		2.11668	0.669609		0.779187	21.5743
		0.772092	0.700738		2.11946	0.669491		0.781965	21.5612
		0.77487	0.701017		2.12224	0.669224		0.784742	21.5057
		0.777648	0.701261		2.12502	0.669037		0.78752	21.4852
		0.780426	0.701463		2.12779	0.668839		0.790298	21.4484
		0.783203	0.701887		2.13057	0.668587		0.793076	21.4645
		0.785981	0.701994		2.13335	0.668369		0.795854	21.4672
		0.788759	0.702261		2.13613	0.668083		0.798631	21.4717
		0.791537	0.702398		2.13891	0.667816		0.801409	21.6224
		0.794315	0.702673		2.14168	0.667686		0.804187	21.6006
		0.797092	0.702982		2.14446	0.667362		0.806965	21.5653
		0.79987	0.703139		2.14724	0.667209		0.809743	21.5042
		0.802648	0.703375		2.15002	0.666903		0.81252	21.5104
		0.805426	0.703612		2.15279	0.666724		0.815298	21.4337
		0.808204	0.703925		2.15557	0.666491		0.818076	21.4126
		0.810981	0.704078		2.15835	0.666339		0.820854	21.3493
		0.813759	0.704345		2.16113	0.666075		0.823632	21.3841
		0.816537	0.704601		2.16391	0.665739		0.826409	21.285
		0.819315	0.70486		2.16668	0.665442		0.829187	21.3036
		0.822093	0.704986		2.16946	0.665281		0.831965	21.1964
		0.82487	0.705169		2.17224	0.665121		0.834743	21.1679
		0.827648	0.705425		2.17502	0.664915		0.837521	20.8144
		0.830426	0.705654		2.1778	0.664621		0.840298	20.8031
		0.833204	0.705936		2.18057	0.664373		0.843076	20.759
		0.835982	0.706078		2.18335	0.664125		0.845854	20.6949
		0.838759	0.706246		2.18613	0.663873		0.848632	20.6599
		0.841537	0.706475		2.18891	0.663698		0.85141	20.5683
		0.844315	0.706734		2.19168	0.663411		0.854187	20.6189
		0.847093	0.706894		2.19446	0.663156		0.856965	20.5249
		0.849871	0.707093		2.19724	0.662969		0.859743	20.4993
		0.852648	0.707295		2.20002	0.662724		0.862521	20.5241
		0.855426	0.707543		2.2028	0.662457		0.865299	20.6591
		0.858204	0.707715		2.20557	0.662247		0.868076	20.5993
		0.860982	0.707936		2.20835	0.661965		0.870854	20.5757
		0.86376	0.70828		2.21113	0.661675		0.873632	20.5119
		0.866537	0.708432		2.21391	0.661507		0.87641	20.4935
		0.869315	0.708696		2.21668	0.661171		0.879188	20.4834
		0.872093	0.708871		2.21946	0.661018		0.881965	20.3318
		0.874871	0.70915		2.22224	0.660751		0.884743	20.3754
		0.877649	0.709276		2.22502	0.660534		0.887521	20.2735
		0.880426	0.709494		2.2278	0.660305		0.890299	20.2213
		0.883204	0.709742		2.23057	0.660095		0.893077	20.1231
		0.885982	0.709932		2.23335	0.659763		0.895854	20.0701
		0.88876	0.710116		2.23613	0.659541		0.898632	19.9932
		0.891538	0.710322		2.23891	0.659396		0.90141	19.9842
		0.894315	0.7106		2.24168	0.659076		0.904188	19.9647
		0.897093	0.710772		2.24446	0.658808		0.906966	19.8893
		0.899871	0.710928		2.24724	0.658484		0.909743	19.9351
		0.902649	0.711257		2.25002	0.658228		0.912521	19.8212
		0.905427	0.711371		2.2528	0.658114		0.915299	19.8171
		0.908204	0.711596		2.25557	0.657892		0.918077	19.7874
		0.910982	0.711852		2.25835	0.657576		0.920855	19.7466
		0.91376	0.712005		2.26113	0.657324		0.923632	19.6985
		0.916538	0.712413		2.26391	0.657087		0.92641	19.6813
		0.919316	0.712455		2.26668	0.656858		0.929188	19.5932
		0.922093	0.712768		2.26946	0.65656		0.931966	19.5573
		0.924871	0.712829		2.27224	0.656301		0.934744	19.6706
		0.927649	0.713081		2.27502	0.656041		0.937521	19.546
		0.930427	0.713169		2.2778	0.65577		0.940299	19.3507
		0.933205	0.713428		2.28057	0.655526		0.943077	19.4383
		0.935982	0.713692		2.28335	0.655232		0.945855	19.4384
		0.93876	0.713963		2.28613	0.65508		0.948633	19.3958
		0.941538	0.714146		2.28891	0.654763		0.95141	19.3655
		0.944316	0.714287		2.29168	0.654545		0.954188	19.3424
		0.947094	0.714417		2.29446	0.654301		0.956966	19.3005
		0.949871	0.714738		2.29724	0.653908		0.959744	19.3084
		0.952649	0.71486		2.30002	0.653725		0.962522	19.0408
		0.955427	0.715169		2.3028	0.653454		0.965299	19.148
		0.958205	0.715321		2.30557	0.653118		0.968077	19.0218
		0.960983	0.715558		2.30835	0.652938		0.970855	19.0136
		0.96376	0.715669		2.31113	0.652671		0.973633	18.9305
		0.966538	0.715856		2.31391	0.65245		0.976411	18.9081
		0.969316	0.7161		2.31669	0.652179		0.979188	18.8092
		0.972094	0.716222		2.31946	0.651931		0.981966	18.7489
		0.974872	0.716425		2.32224	0.651545		0.984744	18.7242
		0.977649	0.716688		2.32502	0.651301		0.987522	18.683
		0.980427	0.716814		2.3278	0.651084		0.9903	18.7103
		0.983205	0.716989		2.33057	0.65087		0.993077	18.5853
		0.985983	0.71731		2.33335	0.65048		0.995855	18.5317
		0.988761	0.717466		2.33613	0.650282		0.998633	18.4638
		0.991538	0.717619		2.33891	0.649904		1.00141	18.4451
		0.994316	0.717852		2.34169	0.649725		1.00419	18.369
		0.997094	0.717951		2.34446	0.649461		1.00697	18.3597
		0.999872	0.718188		2.34724	0.649156		1.00974	18.338
		1.00265	0.718386		2.35002	0.64887		1.01252	18.3162
		1.00543	0.718615		2.3528	0.648576		1.0153	18.3472
		1.00821	0.718829		2.35557	0.648347		1.01808	18.2639
		1.01098	0.719066		2.35835	0.647973		1.02086	18.3185
		1.01376	0.719253		2.36113	0.647794		1.02363	18.1735
		1.01654	0.719516		2.36391	0.647469		1.02641	18.1769
		1.01932	0.719611		2.36669	0.647248		1.02919	18.1099
		1.02209	0.719791		2.36946	0.647023		1.03197	18.0579
		1.02487	0.719978		2.37224	0.646614		1.03474	18.0215
		1.02765	0.720165		2.37502	0.646362		1.03752	18.0333
		1.03043	0.72036		2.3778	0.646095		1.0403	18.0236
		1.03321	0.720489		2.38057	0.645824		1.04308	17.9919
		1.03598	0.720775		2.38335	0.645557		1.04586	17.9799
		1.03876	0.720829		2.38613	0.645278		1.04863	17.8292
		1.04154	0.721108		2.38891	0.644904		1.05141	17.9209
		1.04432	0.721279		2.39169	0.644714		1.05419	17.8788
		1.04709	0.721432		2.39446	0.644443		1.05697	17.6813
		1.04987	0.721627		2.39724	0.644034		1.05974	17.6614
		1.05265	0.721974		2.40002	0.643817		1.06252	17.6522
		1.05543	0.72213		2.4028	0.643462		1.0653	17.6333
		1.05821	0.722314		2.40557	0.643202		1.06808	17.596
		1.06098	0.72244		2.40835	0.642855		1.07086	17.5209
		1.06376	0.722661		2.41113	0.642637		1.07363	17.4626
		1.06654	0.722863		2.41391	0.642294		1.07641	17.5473
		1.06932	0.723092		2.41669	0.642011		1.07919	17.411
		1.07209	0.723279		2.41946	0.64179		1.08197	17.4513
		1.07487	0.72339		2.42224	0.64145		1.08474	17.3798
		1.07765	0.723539		2.42502	0.641244		1.08752	17.3224
		1.08043	0.723745		2.4278	0.640824		1.0903	17.208
		1.08321	0.724016		2.43057	0.640572		1.09308	17.1927
		1.08598	0.724058		2.43335	0.640107		1.09586	17.1379
		1.08876	0.72431		2.43613	0.63995		1.09863	17.1036
		1.09154	0.724501		2.43891	0.639569		1.10141	17.1353
		1.09432	0.724642		2.44169	0.639324		1.10419	17.0288
		1.09709	0.724855		2.44446	0.638893		1.10697	17.0893
		1.09987	0.72502		2.44724	0.638706		1.10974	16.9697
		1.10265	0.725172		2.45002	0.638324		1.11252	16.9528
		1.10543	0.725493		2.4528	0.638061		1.1153	16.954
		1.10821	0.725714		2.45558	0.637714		1.11808	16.8864
		1.11098	0.72571		2.45835	0.637382		1.12086	16.8618
		1.11376	0.725932		2.46113	0.637107		1.12363	16.7525
		1.11654	0.726241		2.46391	0.636744		1.12641	16.7476
		1.11932	0.726405		2.46669	0.636435		1.12919	16.6174
		1.1221	0.726584		2.46946	0.636069		1.13197	16.7088
		1.12487	0.726737		2.47224	0.635863		1.13475	16.5299
		1.12765	0.726863		2.47502	0.635428		1.13752	16.5973
		1.13043	0.7271		2.4778	0.635092		1.1403	16.5532
		1.13321	0.727203		2.48058	0.634851		1.14308	16.5417
		1.13598	0.727386		2.48335	0.63447		1.14586	16.4398
		1.13876	0.727665		2.48613	0.63413		1.14863	16.4471
		1.14154	0.727779		2.48891	0.633878		1.15141	16.427
		1.14432	0.728054		2.49169	0.633546		1.15419	16.3152
		1.1471	0.728214		2.49446	0.633134		1.15697	16.3667
		1.14987	0.728298		2.49724	0.632794		1.15975	16.2693
		1.15265	0.728485		2.50002	0.632397		1.16252	16.1862
		1.15543	0.728764		2.5028	0.632176		1.1653	16.0317
		1.15821	0.728905		2.50558	0.631787		1.16808	16.076
		1.16098	0.729207		2.50835	0.631435		1.17086	16.0231
		1.16376	0.729218		2.51113	0.631096		1.17363	15.9384
		1.16654	0.729363		2.51391	0.630706		1.17641	15.9375
		1.16932	0.729584		2.51669	0.630351		1.17919	15.8701
		1.1721	0.729699		2.51946	0.629997		1.18197	15.8354
		1.17487	0.729958		2.52224	0.629592		1.18475	15.7301
		1.17765	0.730103		2.52502	0.629283		1.18752	15.8131
		1.18043	0.730313		2.5278	0.62897		1.1903	15.6316
		1.18321	0.730477		2.53058	0.628596		1.19308	15.7034
		1.18598	0.73068		2.53335	0.62826		1.19586	15.8303
		1.18876	0.730809		2.53613	0.627855		1.19863	15.8642
		1.19154	0.730966		2.53891	0.627443		1.20141	15.8472
		1.19432	0.731016		2.54169	0.627042		1.20419	15.7555
		1.1971	0.731332		2.54446	0.626699		1.20697	15.75
		1.19987	0.731645		2.54724	0.626352		1.20975	15.614
		1.20265	0.731733		2.55002	0.625959		1.21252	15.6416
		1.20543	0.731912		2.5528	0.625611		1.2153	15.5503
		1.20821	0.732134		2.55558	0.625256		1.21808	15.6633
		1.21098	0.732237		2.55835	0.624764		1.22086	15.3195
		1.21376	0.732458		2.56113	0.624516		1.22363	15.4914
		1.21654	0.732546		2.56391	0.624073		1.22641	15.403
		1.21932	0.732741		2.56669	0.623672		1.22919	15.3607
		1.2221	0.732966		2.56946	0.623294		1.23197	15.3681
		1.22487	0.733107		2.57224	0.622924		1.23475	15.3112
		1.22765	0.733279		2.57502	0.6226		1.23752	15.2704
		1.23043	0.733496		2.5778	0.622191		1.2403	15.2273
		1.23321	0.733691		2.58058	0.621707		1.24308	15.2627
		1.23598	0.733817		2.58335	0.621302		1.24586	15.1516
		1.23876	0.733905		2.58613	0.620917		1.24863	15.2412
		1.24154	0.734176		2.58891	0.620524		1.25141	15.1913
		1.24432	0.734355		2.59169	0.620077		1.25419	15.197
		1.2471	0.734569		2.59447	0.619714		1.25697	14.9767
		1.24987	0.734649		2.59724	0.619253		1.25975	14.9632
		1.25265	0.734935		2.60002	0.618787		1.26252	14.9272
		1.25543	0.734928		2.6028	0.618394		1.2653	14.8327
		1.25821	0.73526		2.60558	0.617898		1.26808	14.8126
		1.26099	0.735374		2.60835	0.617459		1.27086	14.7431
		1.26376	0.735584		2.61113	0.617031		1.27364	14.842
		1.26654	0.735702		2.61391	0.616669		1.27641	14.6927
		1.26932	0.735878		2.61669	0.616234		1.27919	14.7467
		1.2721	0.736084		2.61947	0.615692		1.28197	14.6748
		1.27487	0.736176		2.62224	0.61536		1.28475	14.6286
		1.27765	0.73642		2.62502	0.61497		1.28752	14.6637
		1.28043	0.736592		2.6278	0.61439		1.2903	14.5615
		1.28321	0.73684		2.63058	0.613982		1.29308	14.5047
		1.28599	0.73687		2.63335	0.613608		1.29586	14.4946
		1.28876	0.737061		2.63613	0.613016		1.29864	14.5439
		1.29154	0.737145		2.63891	0.612581		1.30141	14.4106
		1.29432	0.737435		2.64169	0.612116		1.30419	14.4664
		1.2971	0.7375		2.64447	0.611692		1.30697	14.3465
		1.29987	0.737729		2.64724	0.611089		1.30975	14.348
		1.30265	0.737924		2.65002	0.610619		1.31252	14.259
		1.30543	0.738088		2.6528	0.610051		1.3153	14.1091
		1.30821	0.738237		2.65558	0.609684		1.31808	14.0071
		1.31099	0.738454		2.65835	0.609035		1.32086	13.9066
		1.31376	0.738561		2.66113	0.608616		1.32364	13.8424
		1.31654	0.738729		2.66391	0.608116		1.32641	13.7586
		1.31932	0.738798		2.66669	0.607558		1.32919	14.053
		1.3221	0.738866		2.66947	0.6072		1.33197	13.9563
		1.32487	0.739202		2.67224	0.606543		1.33475	13.8797
		1.32765	0.73934		2.67502	0.605997		1.33752	13.6709
		1.33043	0.739584		2.6778	0.605555		1.3403	13.7112
		1.33321	0.739683		2.68058	0.604944		1.34308	13.6515
		1.33599	0.739836		2.68335	0.604467		1.34586	13.6151
		1.33876	0.739939		2.68613	0.603864		1.34864	13.4779
		1.34154	0.740168		2.68891	0.603295		1.35141	13.5606
		1.34432	0.740321		2.69169	0.602749		2.93002	28.8405
		1.3471	0.740458		2.69447	0.602185		2.9328	26.8009
		1.34987	0.740588		2.69724	0.601505		2.93558	26.696
		1.35139	0.740779		2.70002	0.601043		2.93836	26.6082
		1.3514	0.740717		2.7028	0.600353		2.94113	26.5433
		2.93	0.443595		2.70558	0.599834		2.94391	26.5447
		2.93277	0.504936		2.70836	0.599253		2.94669	26.5061
		2.93555	0.517695		2.71113	0.598685		2.94947	26.5018
		2.93833	0.526657		2.71391	0.598009		2.95225	26.5121
		2.94111	0.533405		2.71669	0.597483		2.95502	26.5039
		2.94388	0.539206		2.71947	0.596826		2.9578	26.5057
		2.94666	0.544118		2.72224	0.596131		2.96058	26.5135
		2.94944	0.548347		2.72502	0.595505		2.96336	26.4937
		2.95222	0.552133		2.7278	0.594841		2.96613	26.514
		2.955	0.555614		2.73058	0.594204		2.96891	26.5009
		2.95777	0.558675		2.73336	0.593586		2.97169	26.4977
		2.96055	0.561728		2.73613	0.59283		2.97447	26.4864
		2.96333	0.564369		2.73891	0.59207		2.97725	26.4802
		2.96611	0.566896		2.74169	0.591341		2.98002	26.4629
		2.96888	0.569358		2.74447	0.590651		2.9828	26.4659
		2.97166	0.571598		2.74724	0.590036		2.98558	26.454
		2.97444	0.57367		2.75002	0.589258		2.98836	26.4593
		2.97722	0.575716		2.7528	0.588426		2.99114	26.4792
		2.98	0.57759		2.75558	0.587777		2.99391	26.4738
		2.98277	0.579403		2.75836	0.586945		2.99669	26.496
		2.98555	0.581231		2.76113	0.586151		2.99947	26.4736
		2.98833	0.58285		2.76391	0.585407		3.00225	26.4698
		2.99111	0.584506		2.76669	0.584674		3.00502	26.4602
		2.99389	0.586097		2.76947	0.583846		3.0078	26.4657
		2.99666	0.58751		2.77224	0.582937		3.01058	26.4565
		2.99944	0.58909		2.77502	0.582094		3.01336	26.4708
		3.00222	0.590441		2.7778	0.581273		3.01614	26.4772
		3.005	0.591799		2.78058	0.580334		3.01891	26.4614
		3.00777	0.593116		2.78336	0.579529		3.02169	26.4747
		3.01055	0.59446		2.78613	0.578609		3.02447	26.4595
		3.01333	0.595769		2.78891	0.577735		3.02725	26.4717
		3.01611	0.59691		2.79169	0.576838		3.03002	26.4529
		3.01889	0.598036		2.79447	0.575831		3.0328	26.4655
		3.02166	0.599231		2.79724	0.574815		3.03558	26.4514
		3.02444	0.600353		2.80002	0.573751		3.03836	26.4087
		3.02722	0.601555		2.8028	0.572728		3.04114	26.4176
		3.03	0.602547		2.80558	0.571667		3.04391	26.407
		3.03277	0.603608		2.80836	0.570602		3.04669	26.4206
		3.03555	0.604631		2.81113	0.569514		3.04947	26.4099
		3.03833	0.605612		2.81391	0.568331		3.05225	26.4093
		3.04111	0.606578		2.81669	0.567148		3.05502	26.398
		3.04389	0.607475		2.81947	0.566136		3.0578	26.3973
		3.04666	0.608421		2.82224	0.564793		3.06058	26.3636
		3.04944	0.609379		2.82502	0.563652		3.06336	26.3725
		3.05222	0.610299		2.8278	0.562381		3.06614	26.3679
		3.055	0.611116		2.83058	0.561026		3.06891	26.3655
		3.05777	0.611978		2.83336	0.559667		3.07169	26.3546
		3.06055	0.612951		2.83613	0.558263		3.07447	26.3486
		3.06333	0.613722		2.83891	0.55677		3.07725	26.364
		3.06611	0.6146		2.84169	0.555324		3.08002	26.3506
		3.06889	0.615398		2.84447	0.553801		3.0828	26.3369
		3.07166	0.616127		2.84725	0.552213		3.08558	26.3309
		3.07444	0.616963		2.85002	0.550519		3.08836	26.3232
		3.07722	0.617737		2.8528	0.548874		3.09114	26.308
		3.08	0.618558		2.85558	0.546973		3.09391	26.3211
		3.08277	0.619203		2.85836	0.545198		3.09669	26.3059
		3.08555	0.620043		2.86113	0.543217		3.09947	26.3027
		3.08833	0.620714		2.86391	0.541198		3.10225	26.3151
		3.09111	0.621421		2.86669	0.539053		3.10502	26.2946
		3.09389	0.622184		2.86947	0.536783		3.1078	26.2504
		3.09666	0.622962		2.87225	0.534386		3.11058	26.2397
		3.09944	0.623478		2.87502	0.531878		3.11336	26.2439
		3.10222	0.624256		2.8778	0.529218		3.11614	26.2296
		3.105	0.624848		2.88058	0.526382		3.11891	26.2373
		3.10777	0.625562		2.88336	0.523191		3.12169	26.1946
		3.11055	0.626149		2.88613	0.519943		3.12447	26.2189
		3.11333	0.62681		2.88891	0.516302		3.12725	26.2262
		3.11611	0.6276		2.89169	0.512257		3.13003	26.2063
		3.11889	0.628138		2.89447	0.507795		3.1328	26.2155
		3.12166	0.62876		2.89725	0.502845		3.13558	26.2121
		3.12444	0.629348		2.90002	0.496925		3.13836	26.2006
		3.12722	0.630054		2.9028	0.49004		3.14114	26.1899
		3.13	0.630592		2.90558	0.481162		3.14391	26.1828
		3.13278	0.631241		2.90836	0.468693		3.14669	26.1705
		3.13555	0.631859		2.91113	0.446763		3.14947	26.1735
		3.13833	0.632321		2.91391	0.299769		3.15225	26.1521
		3.14111	0.63289		2.91669	0.439305		3.15503	26.1156
		3.14389	0.633454		2.91947	0.443488		3.1578	26.1104
		3.14666	0.634122		2.92225	0.442801		3.16058	26.1036
		3.14944	0.634634		2.92502	0.44321		3.16336	26.1271
		3.15222	0.635202		2.92722	0.443469		3.16614	26.1215
		3.155	0.635676		2.9275	0.4435		3.16891	26.1
		3.15778	0.636302		2.92777	0.739382		3.17169	26.0767
		3.16055	0.636767		2.92805	0.735348		3.17447	26.0696
		3.16333	0.637305		2.92833	0.735386		3.17725	26.0549
		3.16611	0.637863		2.92861	0.735489		3.18003	26.0576
		3.16889	0.638355		2.92861	0.735439		3.1828	26.0523
		3.17166	0.638832		4.28001	0.730413		3.18558	26.0239
		3.17444	0.639458		4.28028	0.728134		3.18836	26.0433
		3.17722	0.640019		4.28056	0.727813		3.19114	26.0228
		3.18	0.640454		4.28084	0.727642		3.19391	26.0173
		3.18278	0.640943		4.28112	0.727424		3.19669	26.0134
		3.18555	0.641359		4.2814	0.727058		3.19947	26.0074
		3.18833	0.642004		4.28417	0.726863		3.20225	25.9839
		3.19111	0.64245		4.28695	0.726558		3.20503	25.9714
		3.19389	0.642874		4.28973	0.726333		3.2078	25.9511
		3.19666	0.643389		4.29251	0.726058		3.21058	25.9521
		3.19944	0.64392		4.29528	0.725844		3.21336	25.9545
		3.20222	0.644267		4.29806	0.725592		3.21614	25.9382
		3.205	0.644832		4.30084	0.725294		3.21891	25.9278
		3.20778	0.645221		4.30362	0.725111		3.22169	25.9045
		3.21055	0.645778		4.3064	0.724875		3.22447	25.9051
		3.21333	0.646168		4.30917	0.724493		3.22725	25.8867
		3.21611	0.646576		4.31195	0.724298		3.23003	25.8823
		3.21889	0.647198		4.31473	0.724065		3.2328	25.8212
		3.22166	0.647519		4.31751	0.723764		3.23558	25.8436
		3.22444	0.647969		4.32028	0.723619		3.23836	25.8254
		3.22722	0.648404		4.32306	0.723272		3.24114	25.8036
		3.23	0.648866		4.32584	0.722993		3.24391	25.8154
		3.23278	0.649244		4.32862	0.722768		3.24669	25.7925
		3.23555	0.649763		4.3314	0.722455		3.24947	25.7853
		3.23833	0.650076		4.33417	0.722275		3.25225	25.7693
		3.24111	0.650519		4.33695	0.722039		3.25503	25.7677
		3.24389	0.650969		4.33973	0.721856		3.2578	25.7556
		3.24666	0.651339		4.34251	0.721531		3.26058	25.7438
		3.24944	0.651896		4.34528	0.72123		3.26336	25.7203
		3.25222	0.652221		4.34806	0.721004		3.26614	25.6964
		3.255	0.652618		4.35084	0.720852		3.26892	25.709
		3.25778	0.653125		4.35362	0.720646		3.27169	25.675
		3.26055	0.653576		4.3564	0.720318		3.27447	25.6915
		3.26333	0.653893		4.35917	0.719963		3.27725	25.655
		3.26611	0.654202		4.36195	0.719768		3.28003	25.6513
		3.26889	0.654782		4.36473	0.719547		3.2828	25.6263
		3.27167	0.655095		4.36751	0.719321		3.28558	25.6293
		3.27444	0.655476		4.37028	0.719073		3.28836	25.5973
		3.27722	0.655862		4.37306	0.718818		3.29114	25.5909
		3.28	0.65624		4.37584	0.718604		3.29392	25.5727
		3.28278	0.656721		4.37862	0.718318		3.29669	25.5417
		3.28555	0.657083		4.3814	0.718127		3.29947	25.5531
		3.28833	0.657389		4.38417	0.717791		3.30225	25.5357
		3.29111	0.657934		4.38695	0.717615		3.30503	25.5272
		3.29389	0.65811		4.38973	0.717375		3.3078	25.5048
		3.29667	0.658511		4.39251	0.717123		3.31058	25.5095
		3.29944	0.658942		4.39529	0.716799		3.31336	25.4952
		3.30222	0.659373		4.39806	0.716638		3.31614	25.481
		3.305	0.659774		4.40084	0.716386		3.31892	25.4753
		3.30778	0.660182		4.40362	0.716176		3.32169	25.4774
		3.31055	0.66048		4.4064	0.715989		3.32447	25.4774
		3.31333	0.660858		4.40917	0.715661		3.32725	25.4426
		3.31611	0.661121		4.41195	0.715348		3.33003	25.4522
		3.31889	0.66156		4.41473	0.715161		3.3328	25.4405
		3.32167	0.661896		4.41751	0.71489		3.33558	25.3864
		3.32444	0.662324		4.42029	0.714726		3.33836	25.3776
		3.32722	0.662675		4.42306	0.714432		3.34114	25.3761
		3.33	0.662976		4.42584	0.714173		3.34392	25.3539
		3.33278	0.663392		4.42862	0.714039		3.34669	25.3486
		3.33555	0.66374		4.4314	0.713741		3.34947	25.3287
		3.33833	0.664064		4.43417	0.713528		3.35225	25.3084
		3.34111	0.664312		4.43695	0.713306		3.35503	25.3257
		3.34389	0.664759		4.43973	0.712997		3.3578	25.2849
		3.34667	0.664972		4.44251	0.712829		3.36058	25.2924
		3.34944	0.665438		4.44529	0.712509		3.36336	25.2604
		3.35222	0.665762		4.44806	0.712371		3.36614	25.2492
		3.355	0.666178		4.45084	0.712035		3.36892	25.2219
		3.35778	0.666426		4.45362	0.711837		3.37169	25.2097
		3.36055	0.666785		4.4564	0.711677		3.37447	25.1843
		3.36333	0.667083		4.45917	0.711417		3.37725	25.1362
		3.36611	0.667503		4.46195	0.711169		3.38003	25.0563
		3.36889	0.667896		4.46473	0.710944		3.3828	25.0134
		3.37167	0.66809		4.46751	0.710532		3.38558	25.0228
		3.37444	0.668503		4.47029	0.710436		3.38836	24.9925
		3.37722	0.668655		4.47306	0.710234		3.39114	25.0091
		3.38	0.669075		4.47584	0.710062		3.39392	24.9764
		3.38278	0.669434		4.47862	0.709688		3.39669	24.9687
		3.38555	0.669674		4.4814	0.709513		3.39947	24.9467
		3.38833	0.670071		4.48417	0.709154		3.40225	24.9245
		3.39111	0.670442		4.48695	0.708978		3.40503	24.892
		3.39389	0.670724		4.48973	0.708703		3.40781	24.8688
		3.39667	0.671048		4.49251	0.708642		3.41058	24.87
		3.39944	0.671312		4.49529	0.708253		3.41336	24.7946
		3.40222	0.671732		4.49806	0.708055		3.41614	24.7801
		3.405	0.671938		4.50084	0.707875		3.41892	24.7359
		3.40778	0.67235		4.50362	0.707574		3.42169	24.7105
		3.41056	0.672655		4.5064	0.707452		3.42447	24.6761
		3.41333	0.672926		4.50917	0.707131		3.42725	24.6622
		3.41611	0.67322		4.51195	0.706871		3.43003	24.6543
		3.41889	0.673594		4.51473	0.706646		3.43281	24.656
		3.42167	0.673869		4.51751	0.706398		3.43558	24.6502
		3.42444	0.674232		4.52029	0.706238		3.43836	24.5859
		3.42722	0.674441		4.52306	0.705948		3.44114	24.6103
		3.43	0.674739		4.52584	0.705807		3.44392	24.5622
		3.43278	0.675048		4.52862	0.705585		3.44669	24.5613
		3.43556	0.675422		4.5314	0.705246		3.44947	24.5223
		3.43833	0.675693		4.53418	0.705081		3.45225	24.4968
		3.44111	0.675976		4.53695	0.704887		3.45503	24.4735
		3.44389	0.676228		4.53973	0.704643		3.45781	24.4372
		3.44667	0.676586		4.54251	0.704394		3.46058	24.403
		3.44944	0.676922		4.54529	0.704177		3.46336	24.3813
		3.45222	0.677231		4.54806	0.703933		3.46614	24.4214
		3.455	0.677449		4.55084	0.703665		3.46892	24.3563
		3.45778	0.677747		4.55362	0.703383		3.47169	24.3575
		3.46056	0.678124		4.5564	0.703234		3.47447	24.3313
		3.46333	0.678315		4.55918	0.702971		3.47725	24.2875
		3.46611	0.678636		4.56195	0.702803		3.48003	24.2571
		3.46889	0.678899		4.56473	0.702501		3.48281	24.205
		3.47167	0.679205		4.56751	0.70233		3.48558	24.1898
		3.47444	0.679426		4.57029	0.702062		3.48836	24.2605
		3.47722	0.679808		4.57306	0.701845		3.49114	24.0945
		3.48	0.680128		4.57584	0.701517		3.49392	24.0561
		3.48278	0.680376		4.57862	0.701379		3.49669	24.0373
		3.48556	0.680701		4.5814	0.701169		3.49947	24.0221
		3.48833	0.680975		4.58418	0.701001		3.50225	24.0211
		3.49111	0.681197		4.58695	0.700662		3.50503	23.9856
		3.49389	0.681529		4.58973	0.700402		3.50781	23.9758
		3.49667	0.681739		4.59251	0.700219		3.51058	23.9395
		3.49944	0.682017		4.59529	0.699963		3.51336	23.9106
		3.50222	0.682307		4.59806	0.699784		3.51614	23.8632
		3.505	0.682609		4.60084	0.699463		3.51892	23.8329
		3.50778	0.682876		4.60362	0.699261		3.52169	23.8576
		3.51056	0.683143		4.6064	0.699093		3.52447	23.9145
		3.51333	0.683414		4.60918	0.698834		3.52725	23.9012
		3.51611	0.683754		4.61195	0.698605		3.53003	23.869
		3.51889	0.683918		4.61473	0.698387		3.53281	23.8501
		3.52167	0.684227		4.61751	0.698135		3.53558	23.7995
		3.52444	0.684613		4.62029	0.697941		3.53836	23.7771
		3.52722	0.684765		4.62306	0.697719		3.54114	23.7295
		3.53	0.685059		4.62584	0.697536		3.54392	23.7013
		3.53278	0.685361		4.62862	0.697223		3.5467	23.6966
		3.53556	0.685662		4.6314	0.697032		3.54947	23.3394
		3.53833	0.685998		4.63418	0.696731		3.55225	23.3767
		3.54111	0.686174		4.63695	0.696597		3.55503	23.3472
		3.54389	0.686487		4.63973	0.696288		3.55781	23.5227
		3.54667	0.686681		4.64251	0.696055		3.56058	23.5761
		3.54945	0.686804		4.64529	0.695937		3.56336	23.5325
		3.55222	0.687185		4.64806	0.695673		3.56614	23.5122
		3.555	0.687414		4.65084	0.695406		3.56892	23.4716
		3.55778	0.687811		4.65362	0.695166		3.5717	23.4359
		3.56056	0.687983		4.6564	0.694902		3.57447	23.1169
		3.56333	0.688365		4.65918	0.694727		3.57725	23.1338
		3.56611	0.688651		4.66195	0.694509		3.58003	23.0798
		3.56889	0.688746		4.66473	0.694318		3.58281	23.089
		3.57167	0.689071		4.66751	0.693986		3.58558	23.0253
		3.57445	0.689197		4.67029	0.693841		3.58836	22.99
		3.57722	0.689456		4.67307	0.69359		3.59114	22.9471
		3.58	0.689777		4.67584	0.693334		3.59392	22.8918
		3.58278	0.689983		4.67862	0.69309		3.5967	22.911
		3.58556	0.690288		4.6814	0.692941		3.59947	22.8702
		3.58833	0.690448		4.68418	0.692891		3.60225	22.8382
		3.59111	0.690796		4.68695	0.692433		3.60503	22.7638
		3.59389	0.691097		4.68973	0.692132		3.60781	22.8044
		3.59667	0.691342		4.69251	0.691899		3.61058	22.713
		3.59945	0.691521		4.69529	0.691738		3.61336	22.7117
		3.60222	0.691777		4.69807	0.691502		3.61614	22.6501
		3.605	0.692032		4.70084	0.691296		3.61892	22.6166
		3.60778	0.692193		4.70362	0.69104		3.6217	22.5843
		3.61056	0.692517		4.7064	0.690853		3.62447	22.5348
		3.61333	0.692746		4.70918	0.690578		3.62725	22.5198
		3.61611	0.69304		4.71195	0.690395		3.63003	22.4869
		3.61889	0.69333		4.71473	0.690082		3.63281	22.484
		3.62167	0.693452		4.71751	0.689777		3.63558	22.3882
		3.62445	0.69378		4.72029	0.689609		3.63836	22.4122
		3.62722	0.693956		4.72307	0.689422		3.64114	22.3397
		3.63	0.694292		4.72584	0.689151		3.64392	22.2955
		3.63278	0.694486		4.72862	0.688948		3.6467	22.2438
		3.63556	0.694631		4.7314	0.68875		3.64947	22.219
		3.63833	0.694956		4.73418	0.688559		3.65225	22.1855
		3.64111	0.695181		4.73695	0.688239		3.65503	22.1261
		3.64389	0.695433		4.73973	0.688055		3.65781	22.0938
		3.64667	0.695559		4.74251	0.687731		3.66058	22.0287
		3.64945	0.69591		4.74529	0.68754		3.66336	22.0582
		3.65222	0.69607		4.74807	0.68733		3.66614	21.9601
		3.655	0.696368		4.75084	0.687075		3.66892	21.9441
		3.65778	0.696559		4.75362	0.686826		3.6717	21.9494
		3.66056	0.696837		4.7564	0.686765		3.67447	21.914
		3.66333	0.697021		4.75918	0.686437		3.67725	21.8638
		3.66611	0.697254		4.76195	0.686078		3.68003	21.8558
		3.66889	0.697498		4.76473	0.685945		3.68281	21.8123
		3.67167	0.697796		4.76751	0.685681		3.68559	21.7691
		3.67445	0.697963		4.77029	0.685494		3.68836	21.8198
		3.67722	0.698219		4.77307	0.685281		3.69114	21.7454
		3.68	0.698566		4.77584	0.685014		3.69392	21.7792
		3.68278	0.698731		4.77862	0.684849		3.6967	21.6884
		3.68556	0.69904		4.7814	0.684563		3.69947	21.679
		3.68834	0.699204		4.78418	0.684315		3.70225	21.5959
		3.69111	0.699444		4.78695	0.684117		3.70503	21.5598
		3.69389	0.699635		4.78973	0.683857		3.70781	21.5354
		3.69667	0.699868		4.79251	0.683704		3.71059	21.4538
		3.69945	0.700177		4.79529	0.683483		3.71336	21.4053
		3.70222	0.700372		4.79807	0.683124		3.71614	21.3668
		3.705	0.700517		4.80084	0.68293		3.71892	21.4267
		3.70778	0.700788		4.80362	0.682724		3.7217	21.3132
		3.71056	0.70104		4.8064	0.682388		3.72447	21.32
		3.71334	0.701238		4.80918	0.682285		3.72725	21.2376
		3.71611	0.701494		4.81196	0.682017		3.73003	21.207
		3.71889	0.701677		4.81473	0.681766		3.73281	21.168
		3.72167	0.701898		4.81751	0.681517		3.73559	21.1053
		3.72445	0.702101		4.82029	0.681285		3.73836	20.9503
		3.72722	0.702291		4.82307	0.681014		3.74114	21.0887
		3.73	0.702616		4.82584	0.680766		3.74392	21.1254
		3.73278	0.702795		4.82862	0.680567		3.7467	21.0385
		3.73556	0.703108		4.8314	0.680346		3.74947	21.2194
		3.73834	0.703169		4.83418	0.680117		3.75225	21.1257
		3.74111	0.703467		4.83696	0.679853		3.75503	21.1081
		3.74389	0.703681		4.83973	0.679548		3.75781	20.6798
		3.74667	0.703956		4.84251	0.679373		3.76059	20.6738
		3.74945	0.704234		4.84529	0.679163		3.76336	20.5446
		3.75222	0.704372		4.84807	0.678899		3.76614	20.501
		3.755	0.704639		4.85084	0.678762		3.76892	20.4292
		3.75778	0.704776		4.85362	0.678449		3.7717	20.3677
		3.76056	0.705051		4.8564	0.678289		3.77447	20.4239
		3.76334	0.70515		4.85918	0.677914		3.77725	20.3279
		3.76611	0.705284		4.86196	0.677735		3.78003	20.3471
		3.76889	0.705551		4.86473	0.677487		3.78281	20.2625
		3.77167	0.705818		4.86751	0.677239		3.78559	20.2427
		3.77445	0.706017		4.87029	0.677002		3.78836	20.2427
		3.77722	0.706181		4.87307	0.676785		3.79114	20.1468
		3.78	0.706463		4.87584	0.676483		3.79392	20.0792
		3.78278	0.706604		4.87862	0.676258		3.7967	20.0626
		3.78556	0.706768		4.8814	0.676094		3.79947	20.0592
		3.78834	0.707085		4.88418	0.675785		3.80225	19.9581
		3.79111	0.707219		4.88696	0.675613		3.80503	20.0355
		3.79389	0.707482		4.88973	0.675312		3.80781	19.9216
		3.79667	0.707719		4.89251	0.675189		3.81059	19.878
		3.79945	0.707879		4.89529	0.674827		3.81336	19.8208
		3.80222	0.70807		4.89807	0.674605		3.81614	19.7757
		3.805	0.708345		4.90084	0.674376		3.81892	19.7571
		3.80778	0.708448		4.90362	0.674094		3.8217	19.6862
		3.81056	0.708711		4.9064	0.673907		3.82448	19.6546
		3.81334	0.708936		4.90918	0.673613		3.82725	19.593
		3.81611	0.709173		4.91196	0.673491		3.83003	19.6742
		3.81889	0.709337		4.91473	0.673113		3.83281	19.5242
		3.82167	0.709597		4.91751	0.672907		3.83559	19.5894
		3.82445	0.70968		4.92029	0.672663		3.83836	19.4817
		3.82723	0.709959		4.92307	0.672293		3.84114	19.4777
		3.83	0.710119		4.92584	0.672121		3.84392	19.4189
		3.83278	0.710368		4.92862	0.67193		3.8467	19.4061
		3.83556	0.710513		4.9314	0.671636		3.84948	19.4059
		3.83834	0.710726		4.93418	0.671415		3.85225	19.3602
		3.84111	0.710959		4.93696	0.671117		3.85503	19.3758
		3.84389	0.711123		4.93973	0.670915		3.85781	19.1679
		3.84667	0.711402		4.94251	0.670705		3.86059	19.3666
		3.84945	0.711524		4.94529	0.670407		3.86336	19.167
		3.85223	0.711806		4.94807	0.670094		3.86614	19.1247
		3.855	0.712035		4.95085	0.669942		3.86892	19.038
		3.85778	0.712138		4.95362	0.66964		3.8717	19.0201
		3.86056	0.712413		4.9564	0.669445		3.87448	18.9903
		3.86334	0.712535		4.95918	0.669213		3.87725	18.9181
		3.86611	0.712726		4.96196	0.668945		3.88003	18.8737
		3.86889	0.712909		4.96473	0.668606		3.88281	18.8227
		3.87167	0.713219		4.96751	0.668507		3.88559	18.8735
		3.87445	0.713417		4.97029	0.668125		3.88836	18.7283
		3.87723	0.713543		4.97307	0.667987		3.89114	18.7553
		3.88	0.713822		4.97585	0.667697		3.89392	18.6718
		3.88278	0.713986		4.97862	0.667423		3.8967	18.6605
		3.88556	0.714192		4.9814	0.667136		3.89948	18.5862
		3.88834	0.714329		4.98418	0.666888		3.90225	18.5612
		3.89111	0.714539		4.98696	0.666636		3.90503	18.5355
		3.89389	0.714764		4.98973	0.666407		3.90781	18.5029
		3.89667	0.714917		4.99251	0.66622		3.91059	18.518
		3.89945	0.715085		4.99529	0.665869		3.91336	18.3886
		3.90223	0.715257		4.99807	0.665652		3.91614	18.4949
		3.905	0.715573		5.00085	0.665362		3.91892	18.3272
		3.90778	0.71573		5.00362	0.665117		3.9217	18.3419
		3.91056	0.715894		5.0064	0.664862		3.92448	18.2373
		3.91334	0.716096		5.00918	0.664617		3.92725	18.1944
		3.91611	0.716341		5.01196	0.664304		3.93003	18.1444
		3.91889	0.716501		5.01473	0.664125		3.93281	18.0803
		3.92167	0.716612		5.01751	0.663797		3.93559	18.0382
		3.92445	0.71681		5.02029	0.663385		3.93836	18.0119
		3.92723	0.717142		5.02307	0.663262		3.94114	18.0779
		3.93	0.717272		5.02585	0.663083		3.94392	17.9506
		3.93278	0.71744		5.02862	0.662869		3.9467	18.0111
		3.93556	0.717737		5.0314	0.662514		3.94948	17.8823
		3.93834	0.71786		5.03418	0.662247		3.95225	17.8835
		3.94111	0.717955		5.03696	0.661965		3.95503	17.8232
		3.94389	0.718257		5.03973	0.661679		3.95781	17.7807
		3.94667	0.718318		5.04251	0.661411		3.96059	17.7262
		3.94945	0.718592		5.04529	0.661083		3.96337	17.6864
		3.95223	0.718665		5.04807	0.660953		3.96614	17.6711
		3.955	0.71889		5.05085	0.660591		3.96892	17.5897
		3.95778	0.719222		5.05362	0.660369		3.9717	17.6846
		3.96056	0.719318		5.0564	0.660079		3.97448	17.6428
		3.96334	0.719539		5.05918	0.659911		3.97725	17.6569
		3.96612	0.719714		5.06196	0.659495		3.98003	17.5295
		3.96889	0.71989		5.06473	0.659331		3.98281	17.5413
		3.97167	0.720111		5.06751	0.659098		3.98559	17.4408
		3.97445	0.720314		5.07029	0.658755		3.98837	17.3762
		3.97723	0.72039		5.07307	0.658522		3.99114	17.3486
		3.98	0.720627		5.07585	0.658217		3.99392	17.3018
		3.98278	0.72094		5.07862	0.657938		3.9967	17.4727
		3.98556	0.721115		5.0814	0.657553		3.99948	17.2197
		3.98834	0.721199		5.08418	0.657308		4.00225	17.2336
		3.99112	0.721276		5.08696	0.657141		4.00503	17.1476
		3.99389	0.721569		5.08974	0.656904		4.00781	17.124
		3.99667	0.721753		5.09251	0.656488		4.01059	17.0887
		3.99945	0.721817		5.09529	0.656339		4.01337	17.0479
		4.00223	0.722062		5.09807	0.655976		4.01614	17.0008
		4.005	0.722268		5.10085	0.655744		4.01892	16.9459
		4.00778	0.722379		5.10362	0.655469		4.0217	16.9178
		4.01056	0.722646		5.1064	0.655248		4.02448	16.8971
		4.01334	0.722802		5.10918	0.654908		4.02725	16.9699
		4.01612	0.723062		5.11196	0.654633		4.03003	16.8344
		4.01889	0.723333		5.11474	0.654328		4.03281	16.8666
		4.02167	0.723436		5.11751	0.654141		4.03559	16.8065
		4.02445	0.723627		5.12029	0.653763		4.03837	16.7713
		4.02723	0.723802		5.12307	0.653549		4.04114	16.7245
		4.03	0.723932		5.12585	0.653145		4.04392	16.779
		4.03278	0.724199		5.12862	0.652927		4.0467	16.6849
		4.03556	0.724352		5.1314	0.652503		4.04948	16.6608
		4.03834	0.724604		5.13418	0.65229		4.05225	16.6921
		4.04112	0.724691		5.13696	0.652003		4.05503	16.4944
		4.04389	0.724928		5.13974	0.651641		4.05781	16.5454
		4.04667	0.72513		5.14251	0.651458		4.06059	16.4474
		4.04945	0.72523		5.14529	0.651114		4.06337	16.4538
		4.05223	0.725386		5.14807	0.650793		4.06614	16.3906
		4.055	0.725542		5.15085	0.650461		4.06892	16.3301
		4.05778	0.725771		5.15362	0.650313		4.0717	16.3124
		4.06056	0.725897		5.1564	0.649904		4.07448	16.2853
		4.06334	0.726134		5.15918	0.64966		4.07725	16.2637
		4.06612	0.726382		5.16196	0.649358		4.08003	16.2032
		4.06889	0.72652		5.16474	0.649065		4.08281	16.2764
		4.07167	0.726668		5.16751	0.648786		4.08559	16.1326
		4.07445	0.726859		5.17029	0.648397		4.08837	16.1639
		4.07723	0.727023		5.17307	0.648152		4.09114	16.0925
		4.08	0.727168		5.17585	0.64782		4.09392	16.0558
		4.08278	0.727386		5.17862	0.647668		4.0967	15.9875
		4.08556	0.727523		5.1814	0.647126		4.09948	15.9338
		4.08834	0.727718		5.18418	0.6469		4.10226	15.9545
		4.09112	0.727829		5.18696	0.646671		4.10503	15.8584
		4.09389	0.728023		5.18974	0.646358		4.10781	15.9505
		4.09667	0.72826		5.19251	0.645969		4.11059	15.7693
		4.09945	0.728436		5.19529	0.645675		4.11337	15.8008
		4.10223	0.728619		5.19807	0.645462		4.11614	15.696
		4.10501	0.728825		5.20085	0.645084		4.11892	15.7382
		4.10778	0.728936		5.20362	0.644786		4.1217	15.6765
		4.11056	0.729187		5.2064	0.644462		4.12448	15.6488
		4.11334	0.729283		5.20918	0.644164		4.12726	15.6437
		4.11612	0.729428		5.21196	0.643862		4.13003	15.5771
		4.11889	0.729733		5.21474	0.643473		4.13281	15.5655
		4.12167	0.729855		5.21751	0.643172		4.13559	15.4574
		4.12445	0.729939		5.22029	0.64287		4.13837	15.5457
		4.12723	0.730164		5.22307	0.642488		4.14114	15.406
		4.13001	0.730405		5.22585	0.64221		4.14392	15.4462
		4.13278	0.730519		5.22863	0.641866		4.1467	15.3544
		4.13556	0.730726		5.2314	0.641443		4.14948	15.3235
		4.13834	0.730859		5.23418	0.641187		4.15226	15.294
		4.14112	0.731035		5.23696	0.640866		4.15503	15.2262
		4.14389	0.731233		5.23974	0.640622		4.15781	15.2195
		4.14667	0.731382		5.24251	0.640183		4.16059	15.1637
		4.14945	0.73155		5.24529	0.639889		4.16337	15.2227
		4.15223	0.731695		5.24807	0.639534		4.16614	15.1146
		4.15501	0.731817		5.25085	0.63921		4.16892	15.0825
		4.15778	0.732084		5.25363	0.638786		4.1717	14.9555
		4.16056	0.732279		5.2564	0.638531		4.17448	14.9433
		4.16334	0.732432		5.25918	0.63816		4.17726	14.8824
		4.16612	0.732596		5.26196	0.637802		4.18003	14.8748
		4.16889	0.732725		5.26474	0.637565		4.18281	14.8344
		4.17167	0.732905		5.26751	0.637088		4.18559	14.7859
		4.17445	0.733069		5.27029	0.636779		4.18837	14.7594
		4.17723	0.733244		5.27307	0.63634		4.19114	14.7122
		4.18001	0.733428		5.27585	0.636069		4.19392	14.81
		4.18278	0.733615		5.27863	0.635702		4.1967	14.6832
		4.18556	0.733786		5.2814	0.635458		4.19948	14.7363
		4.18834	0.73389		5.28418	0.635061		4.20226	14.6592
		4.19112	0.734134		5.28696	0.634664		4.20503	14.6308
		4.19389	0.734237		5.28974	0.634306		4.20781	14.5583
		4.19667	0.734546		5.29251	0.633928		4.21059	14.5162
		4.19945	0.734561		5.29529	0.633622		4.21337	14.4751
		4.20223	0.734809		5.29807	0.633248		4.21614	14.3976
		4.20501	0.734951		5.30085	0.632874		4.21892	14.4272
		4.20778	0.735054		5.30363	0.632516		4.2217	14.2906
		4.21056	0.73529		5.3064	0.632042		4.22448	14.414
		4.21334	0.735523		5.30918	0.631798		4.22726	14.2756
		4.21612	0.735523		5.31196	0.63121		4.23003	14.3236
		4.21889	0.735771		5.31474	0.630924		4.23281	14.2321
		4.22167	0.735893		5.31751	0.630561		4.23559	14.201
		4.22445	0.736019		5.32029	0.63026		4.23837	14.1664
		4.22723	0.736218		5.32307	0.629813		4.24115	14.0781
		4.23001	0.736409		5.32585	0.629405		4.24392	14.0513
		4.23278	0.736615		5.32863	0.629016		4.2467	13.9988
		4.23556	0.736763		5.3314	0.628573		4.24948	14.0748
		4.23834	0.736855		5.33418	0.628241		4.25226	13.9454
		4.24112	0.737023		5.33696	0.627848		4.25503	14.0227
		4.2439	0.737183		5.33974	0.627455		4.25781	13.9238
		4.24667	0.737283		5.34251	0.626955		4.26059	13.9307
		4.24945	0.737508		5.34529	0.626604		4.26337	13.9335
		4.25223	0.737668		5.34807	0.62618		4.26615	13.8598
		4.25501	0.73792		5.35085	0.625833		4.26892	13.888
		4.25778	0.738061		5.35363	0.625413		4.2717	13.819
		4.26056	0.73821		5.3564	0.624985		4.27448	13.8855
		4.26334	0.738405		5.35918	0.624577		4.27726	13.7402
		4.26612	0.738561		5.36196	0.624142		4.28003	13.8516
		4.2689	0.738725		5.36474	0.62376		5.70271	28.8518
		4.27167	0.738802		5.36752	0.623321		5.70549	26.6531
		4.27445	0.739107		5.37029	0.622875		5.70827	26.5213
		4.27723	0.739263		5.37307	0.622394		5.71105	26.473
		4.28001	0.739439		5.37585	0.621993		5.71382	26.4245
		4.28001	0.739469		5.37863	0.621417		5.7166	26.3993
		5.70271	0.44458		5.3814	0.62113		5.71938	26.4112
		5.70549	0.503662		5.38418	0.620684		5.72216	26.4168
		5.70827	0.516253		5.38696	0.620249		5.72493	26.4206
		5.71105	0.525485		5.38974	0.619745		5.72771	26.3961
		5.71382	0.532332		5.39252	0.619321		5.73049	26.385
		5.7166	0.538233		5.39529	0.618837		5.73327	26.3822
		5.71938	0.543053		5.39807	0.618409		5.73605	26.3897
		5.72216	0.547385		5.40085	0.617867		5.73882	26.3815
		5.72493	0.551202		5.40363	0.617405		5.7416	26.3809
		5.72771	0.554759		5.4064	0.616989		5.74438	26.4072
		5.73049	0.557946		5.40918	0.616482		5.74716	26.3995
		5.73327	0.560881		5.41196	0.615978		5.74993	26.4142
		5.73605	0.563583		5.41474	0.615497		5.75271	26.3969
		5.73882	0.566171		5.41752	0.615016		5.75549	26.3969
		5.7416	0.568617		5.42029	0.614512		5.75827	26.3916
		5.74438	0.570785		5.42307	0.614012		5.76105	26.3926
		5.74716	0.573041		5.42585	0.613593		5.76382	26.3775
		5.74993	0.575006		5.42863	0.61294		5.7666	26.3803
		5.75271	0.576926		5.4314	0.61257		5.76938	26.4095
		5.75549	0.578781		5.43418	0.6121		5.77216	26.3926
		5.75827	0.580617		5.43696	0.61144		5.77494	26.4023
		5.76105	0.582273		5.43974	0.610902		5.77771	26.389
		5.76382	0.584002		5.44252	0.610345		5.78049	26.3935
		5.7666	0.585475		5.44529	0.609795		5.78327	26.3946
		5.76938	0.587025		5.44807	0.609291		5.78605	26.4003
		5.77216	0.588552		5.45085	0.608806		5.78882	26.385
		5.77494	0.589872		5.45363	0.608238		5.7916	26.3924
		5.77771	0.591341		5.4564	0.607692		5.79438	26.3837
		5.78049	0.59254		5.45918	0.607142		5.79716	26.3837
		5.78327	0.594028		5.46196	0.606516		5.79994	26.3969
		5.78605	0.595177		5.46474	0.605948		5.80271	26.382
		5.78882	0.596479		5.46752	0.605394		5.80549	26.3841
		5.7916	0.59765		5.47029	0.604742		5.80827	26.3621
		5.79438	0.598792		5.47307	0.604181		5.81105	26.37
		5.79716	0.59991		5.47585	0.603581		5.81382	26.3597
		5.79994	0.600944		5.47863	0.602933		5.8166	26.3527
		5.80271	0.602051		5.4814	0.602395		5.81938	26.3403
		5.80549	0.603207		5.48418	0.601898		5.82216	26.3427
		5.80827	0.604246		5.48696	0.601078		5.82494	26.3418
		5.81105	0.605143		5.48974	0.600555		5.82771	26.336
		5.81382	0.606158		5.49252	0.59983		5.83049	26.3454
		5.8166	0.607051		5.49529	0.599246		5.83327	26.3482
		5.81938	0.608062		5.49807	0.598456		5.83605	26.3347
		5.82216	0.609055		5.50085	0.597879		5.83882	26.3224
		5.82494	0.60989		5.50363	0.597208		5.8416	26.3226
		5.82771	0.610856		5.50641	0.596589		5.84438	26.3036
		5.83049	0.611707		5.50918	0.595738		5.84716	26.3067
		5.83327	0.612616		5.51196	0.595093		5.84994	26.2867
		5.83605	0.613364		5.51474	0.594322		5.85271	26.286
		5.83882	0.614184		5.51752	0.593563		5.85549	26.289
		5.8416	0.615031		5.52029	0.592887		5.85827	26.2813
		5.84438	0.615925		5.52307	0.592185		5.86105	26.2854
		5.84716	0.616615		5.52585	0.591422		5.86382	26.2568
		5.84994	0.617474		5.52863	0.590651		5.8666	26.2491
		5.85271	0.618226		5.53141	0.589784		5.86938	26.2437
		5.85549	0.618867		5.53418	0.588979		5.87216	26.238
		5.85827	0.61968		5.53696	0.588208		5.87494	26.2085
		5.86105	0.620398		5.53974	0.587403		5.87771	26.2243
		5.86382	0.621092		5.54252	0.58659		5.88049	26.2245
		5.8666	0.621852		5.54529	0.585735		5.88327	26.1957
		5.86938	0.622569		5.54807	0.584846		5.88605	26.2145
		5.87216	0.623161		5.55085	0.583941		5.88882	26.1987
		5.87494	0.623898		5.55363	0.583086		5.8916	26.2031
		5.87771	0.624527		5.55641	0.582162		5.89438	26.1929
		5.88049	0.625317		5.55918	0.581212		5.89716	26.1685
		5.88327	0.625909		5.56196	0.580289		5.89994	26.1632
		5.88605	0.626535		5.56474	0.579296		5.90271	26.1544
		5.88882	0.627184		5.56752	0.578296		5.90549	26.1529
		5.8916	0.627829		5.57029	0.577231		5.90827	26.1254
		5.89438	0.628432		5.57307	0.576319		5.91105	26.1512
		5.89716	0.629031		5.57585	0.575209		5.91383	26.135
		5.89994	0.629676		5.57863	0.57417		5.9166	26.1217
		5.90271	0.630317		5.58141	0.573033		5.91938	26.1237
		5.90549	0.630947		5.58418	0.571964		5.92216	26.0912
		5.90827	0.631439		5.58696	0.570762		5.92494	26.0871
		5.91105	0.632035		5.58974	0.569617		5.92771	26.0788
		5.91383	0.632653		5.59252	0.568415		5.93049	26.0564
		5.9166	0.633248		5.59529	0.567167		5.93327	26.0564
		5.91938	0.633867		5.59807	0.565797		5.93605	26.0451
		5.92216	0.634382		5.60085	0.564488		5.93883	26.0365
		5.92494	0.634867		5.60363	0.563228		5.9416	26.0557
		5.92771	0.635351		5.60641	0.561698		5.94438	26.0292
		5.93049	0.635951		5.60918	0.560316		5.94716	26.019
		5.93327	0.636542		5.61196	0.558744		5.94994	25.9887
		5.93605	0.637027		5.61474	0.557282		5.95271	25.9933
		5.93883	0.637603		5.61752	0.555713		5.95549	25.9788
		5.9416	0.63813		5.62029	0.554045		5.95827	25.972
		5.94438	0.638691		5.62307	0.552248		5.96105	25.9461
		5.94716	0.63913		5.62585	0.550484		5.96383	25.9348
		5.94994	0.639603		5.62863	0.548744		5.9666	25.9472
		5.95271	0.640157		5.63141	0.546782		5.96938	25.9218
		5.95549	0.640679		5.63418	0.544706		5.97216	25.9372
		5.95827	0.641267		5.63696	0.542595		5.97494	25.903
		5.96105	0.64171		5.63974	0.540508		5.97771	25.9006
		5.96383	0.64216		5.64252	0.538099		5.98049	25.8791
		5.9666	0.642614		5.6453	0.53566		5.98327	25.8701
		5.96938	0.64308		5.64807	0.532939		5.98605	25.8545
		5.97216	0.643588		5.65085	0.53018		5.98883	25.8547
		5.97494	0.644061		5.65363	0.527313		5.9916	25.8466
		5.97771	0.644485		5.65641	0.523955		5.99438	25.8218
		5.98049	0.645015		5.65918	0.520535		5.99716	25.8316
		5.98327	0.645485		5.66196	0.516703		5.99994	25.8043
		5.98605	0.645836		5.66474	0.512528		6.00271	25.7985
		5.98883	0.64632		5.66752	0.507761		6.00549	25.7752
		5.9916	0.646794		5.6703	0.502524		6.00827	25.7631
		5.99438	0.647202		5.67307	0.496341		6.01105	25.7707
		5.99716	0.647687		5.67585	0.488945		6.01383	25.7475
		5.99994	0.648122		5.67863	0.479537		6.0166	25.737
		6.00271	0.648561		5.68141	0.466251		6.01938	25.7259
		6.00549	0.649026		5.68418	0.441607		6.02216	25.7333
		6.00827	0.649416		5.68696	0.299738		6.02494	25.6983
		6.01105	0.6499		5.68974	0.44063		6.02771	25.6998
		6.01383	0.650305		5.69252	0.444484		6.03049	25.6785
		6.0166	0.650679		5.6953	0.443546		6.03327	25.6676
		6.01938	0.651148		5.69807	0.444068		6.03605	25.646
		6.02216	0.651622		5.69993	0.44445		6.03883	25.6379
		6.02494	0.651877		5.70021	0.444568		6.0416	25.6246
		6.02771	0.652442		5.70049	0.737992		6.04438	25.6105
		6.03049	0.652832		5.70077	0.734248		6.04716	25.6043
		6.03327	0.653263		5.70105	0.734065		6.04994	25.5785
		6.03605	0.653641		5.7013	0.73405		6.05272	25.5601
		6.03883	0.654015		5.70132	0.73392		6.05549	25.5622
		6.0416	0.654488		7.05272	0.729503		6.05827	25.5633
		6.04438	0.654786		7.053	0.726844		6.06105	25.5413
		6.04716	0.655278		7.05328	0.726554		6.06383	25.5238
		6.04994	0.655621		7.05356	0.726333		6.0666	25.5067
		6.05272	0.656026		7.05383	0.726084		6.06938	25.5007
		6.05549	0.656392		7.05411	0.725756		6.07216	25.4721
		6.05827	0.65685		7.05689	0.725531		6.07494	25.4702
		6.06105	0.657137		7.05967	0.725329		6.07772	25.4732
		6.06383	0.657564		7.06245	0.725001		6.08049	25.4319
		6.0666	0.65787		7.06522	0.72481		6.08327	25.4338
		6.06938	0.658255		7.068	0.724581		6.08605	25.424
		6.07216	0.658755		7.07078	0.724291		6.08883	25.393
		6.07494	0.659091		7.07356	0.724046		6.0916	25.3862
		6.07772	0.659358		7.07633	0.723745		6.09438	25.3554
		6.08049	0.659778		7.07911	0.723607		6.09716	25.362
		6.08327	0.660224		7.08189	0.723375		6.09994	25.3462
		6.08605	0.660572		7.08467	0.723107		6.10272	25.3307
		6.08883	0.660934		7.08745	0.722802		6.10549	25.3172
		6.0916	0.661194		7.09022	0.722482		6.10827	25.3275
		6.09438	0.661648		7.093	0.722317		6.11105	25.2847
		6.09716	0.662053		7.09578	0.722012		6.11383	25.2727
		6.09994	0.662366		7.09856	0.721802		6.1166	25.2522
		6.10272	0.662663		7.10133	0.72147		6.11938	25.2304
		6.10549	0.663026		7.10411	0.721295		6.12216	25.1967
		6.10827	0.663438		7.10689	0.721005		6.12494	25.177
		6.11105	0.663858		7.10967	0.720749		6.12772	25.1275
		6.11383	0.664213		7.11245	0.720623		6.13049	25.1006
		6.1166	0.664495		7.11522	0.72026		6.13327	25.1113
		6.11938	0.664808		7.118	0.720062		6.13605	25.0581
		6.12216	0.665087		7.12078	0.719745		6.13883	25.0619
		6.12494	0.665465		7.12356	0.719554		6.1416	25.0303
		6.12772	0.665858		7.12633	0.719298		6.14438	25.0187
		6.13049	0.666113		7.12911	0.719108		6.14716	24.9782
		6.13327	0.666465		7.13189	0.718791		6.14994	24.9609
		6.13605	0.66693		7.13467	0.718669		6.15272	24.951
		6.13883	0.667186		7.13745	0.718333		6.15549	24.9109
		6.1416	0.667434		7.14022	0.718066		6.15827	24.8938
		6.14438	0.667846		7.143	0.717806		6.16105	24.8792
		6.14716	0.668087		7.14578	0.717577		6.16383	24.9102
		6.14994	0.668503		7.14856	0.717226		6.1666	24.8596
		6.15272	0.66877		7.15133	0.717054		6.16938	24.8512
		6.15549	0.669083		7.15411	0.71681		6.17216	24.8359
		6.15827	0.669472		7.15689	0.716623		6.17494	24.7985
		6.16105	0.669751		7.15967	0.71636		6.17772	24.7628
		6.16383	0.670087		7.16245	0.7161		6.18049	24.7329
		6.1666	0.670438		7.16522	0.715837		6.18327	24.7075
		6.16938	0.670758		7.168	0.71557		6.18605	24.6718
		6.17216	0.671136		7.17078	0.715409		6.18883	24.6889
		6.17494	0.671426		7.17356	0.715146		6.19161	24.6449
		6.17772	0.671701		7.17634	0.714864		6.19438	24.6442
		6.18049	0.672003		7.17911	0.71476		6.19716	24.613
		6.18327	0.672258		7.18189	0.714478		6.19994	24.5919
		6.18605	0.672621		7.18467	0.714127		6.20272	24.547
		6.18883	0.672983		7.18745	0.713883		6.20549	24.5287
		6.19161	0.673285		7.19022	0.713696		6.20827	24.5034
		6.19438	0.673464		7.193	0.713463		6.21105	24.4605
		6.19716	0.673796		7.19578	0.713146		6.21383	24.4432
		6.19994	0.674201		7.19856	0.713005		6.21661	24.4225
		6.20272	0.674419		7.20134	0.712784		6.21938	24.4312
		6.20549	0.674796		7.20411	0.712543		6.22216	24.377
		6.20827	0.675063		7.20689	0.712306		6.22494	24.3687
		6.21105	0.675315		7.20967	0.71202		6.22772	24.3319
		6.21383	0.675617		7.21245	0.711848		6.23049	24.3092
		6.21661	0.675968		7.21522	0.71157		6.23327	24.2888
		6.21938	0.676228		7.218	0.711322		6.23605	24.277
		6.22216	0.676541		7.22078	0.711077		6.23883	24.27
		6.22494	0.676834		7.22356	0.710932		6.24161	24.2199
		6.22772	0.677228		7.22634	0.710665		6.24438	24.2377
		6.23049	0.677411		7.22911	0.710352		6.24716	24.18
		6.23327	0.677739		7.23189	0.710104		6.24994	24.1838
		6.23605	0.67809		7.23467	0.709925		6.25272	24.1236
		6.23883	0.678376		7.23745	0.709703		6.25549	24.121
		6.24161	0.678548		7.24022	0.70944		6.25827	24.0749
		6.24438	0.678914		7.243	0.709192		6.26105	24.0444
		6.24716	0.679098		7.24578	0.708952		6.26383	24.0159
		6.24994	0.679552		7.24856	0.708784		6.26661	24.0048
		6.25272	0.679727		7.25134	0.708551		6.26938	23.9627
		6.25549	0.68009		7.25411	0.708287		6.27216	23.9177
		6.25827	0.680334		7.25689	0.708039		6.27494	23.9362
		6.26105	0.680586		7.25967	0.707829		6.27772	23.8952
		6.26383	0.680991		7.26245	0.707604		6.28049	23.8912
		6.26661	0.681185		7.26522	0.707284		6.28327	23.8401
		6.26938	0.681453		7.268	0.707017		6.28605	23.8038
		6.27216	0.681785		7.27078	0.70691		6.28883	23.7724
		6.27494	0.682025		7.27356	0.706612		6.29161	23.7194
		6.27772	0.682281		7.27634	0.706429		6.29438	23.5846
		6.28049	0.682575		7.27911	0.706215		6.29716	23.6154
		6.28327	0.682872		7.28189	0.70594		6.29994	23.6192
		6.28605	0.68314		7.28467	0.705772		6.30272	23.5526
		6.28883	0.683414		7.28745	0.705612		6.30549	23.5562
		6.29161	0.683704		7.29022	0.705295		6.30827	23.5113
		6.29438	0.683823		7.293	0.704967		6.31105	23.4938
		6.29716	0.684178		7.29578	0.704818		6.31383	23.4383
		6.29994	0.684506		7.29856	0.70449		6.31661	23.4073
		6.30272	0.6848		7.30134	0.704421		6.31938	23.3635
		6.30549	0.68496		7.30411	0.704131		6.32216	23.3349
		6.30827	0.685258		7.30689	0.70394		6.32494	23.3013
		6.31105	0.685494		7.30967	0.703589		6.32772	23.2515
		6.31383	0.685674		7.31245	0.703463		6.3305	23.2624
		6.31661	0.686033		7.31523	0.703146		6.33327	23.1877
		6.31938	0.686277		7.318	0.702967		6.33605	23.1896
		6.32216	0.68651		7.32078	0.702696		6.33883	23.1281
		6.32494	0.686876		7.32356	0.70249		6.34161	23.0746
		6.32772	0.687052		7.32634	0.702242		6.34438	23.0428
		6.3305	0.687277		7.32911	0.702005		6.34716	23.0133
		6.33327	0.687628		7.33189	0.70178		6.34994	22.9851
		6.33605	0.687876		7.33467	0.701555		6.35272	22.951
		6.33883	0.688078		7.33745	0.701356		6.3555	22.9352
		6.34161	0.68825		7.34023	0.701066		6.35827	22.9836
		6.34438	0.688658		7.343	0.700879		6.36105	23.0089
		6.34716	0.688819		7.34578	0.700689		6.36383	22.7989
		6.34994	0.689044		7.34856	0.700456		6.36661	22.8341
		6.35272	0.689303		7.35134	0.700101		6.36938	22.7632
		6.3555	0.689639		7.35411	0.69991		6.37216	22.6865
		6.35827	0.689933		7.35689	0.699677		6.37494	22.6593
		6.36105	0.690158		7.35967	0.699479		6.37772	22.613
		6.36383	0.690284		7.36245	0.699246		6.3805	22.5831
		6.36661	0.69062		7.36523	0.699078		6.38327	22.5331
		6.36938	0.690899		7.368	0.698769		6.38605	22.5628
		6.37216	0.691017		7.37078	0.698624		6.38883	22.4739
		6.37494	0.691353		7.37356	0.698322		6.39161	22.4792
		6.37772	0.691544		7.37634	0.698051		6.39438	22.438
		6.3805	0.691884		7.37911	0.69786		6.39716	22.384
		6.38327	0.692132		7.38189	0.697643		6.39994	22.3425
		6.38605	0.692342		7.38467	0.697402		6.40272	22.2866
		6.38883	0.692471		7.38745	0.697189		6.4055	22.263
		6.39161	0.692784		7.39023	0.696975		6.40827	22.2192
		6.39438	0.693082		7.393	0.696738		6.41105	22.2259
		6.39716	0.693303		7.39578	0.696456		6.41383	22.1227
		6.39994	0.693609		7.39856	0.696364		6.41661	22.1534
		6.40272	0.69388		7.40134	0.696021		6.41938	22.0714
		6.4055	0.693998		7.40411	0.695853		6.42216	22.053
		6.40827	0.694219		7.40689	0.695563		6.42494	21.9909
		6.41105	0.694513		7.40967	0.695315		6.42772	21.9464
		6.41383	0.694757		7.41245	0.695074		6.4305	21.9172
		6.41661	0.694967		7.41523	0.694838		6.43327	21.8691
		6.41938	0.695246		7.418	0.694673		6.43605	21.8332
		6.42216	0.69541		7.42078	0.694444		6.43883	21.783
		6.42494	0.695708		7.42356	0.69412		6.44161	21.8407
		6.42772	0.695925		7.42634	0.694074		6.44438	21.7576
		6.4305	0.696227		7.42911	0.693719		6.44716	21.732
		6.43327	0.696383		7.43189	0.693467		6.44994	21.6631
		6.43605	0.696544		7.43467	0.693338		6.45272	21.6332
		6.43883	0.696689		7.43745	0.693093		6.4555	21.5749
		6.44161	0.697109		7.44023	0.692857		6.45827	21.5187
		6.44438	0.697334		7.443	0.692635		6.46105	21.3681
		6.44716	0.697475		7.44578	0.692357		6.46383	21.3198
		6.44994	0.697708		7.44856	0.692139		6.46661	21.2741
		6.45272	0.697929		7.45134	0.691819		6.46939	21.1628
		6.4555	0.698185		7.45412	0.691597		6.47216	21.2337
		6.45827	0.698456		7.45689	0.691509		6.47494	21.1203
		6.46105	0.698639		7.45967	0.691147		6.47772	21.0868
		6.46383	0.698784		7.46245	0.690971		6.4805	21.0152
		6.46661	0.699181		7.46523	0.690696		6.48327	20.9722
		6.46939	0.699295		7.468	0.690483		6.48605	20.9389
		6.47216	0.699536		7.47078	0.690269		6.48883	20.8695
		6.47494	0.699689		7.47356	0.690067		6.49161	20.8172
		6.47772	0.699876		7.47634	0.68983		6.49439	20.7701
		6.4805	0.700135		7.47912	0.689651		6.49716	20.8187
		6.48327	0.700341		7.48189	0.68938		6.49994	20.7037
		6.48605	0.700582		7.48467	0.689147		6.50272	20.7206
		6.48883	0.700811		7.48745	0.68888		6.5055	20.6792
		6.49161	0.701097		7.49023	0.6887		6.50827	20.6368
		6.49439	0.701238		7.493	0.688479		6.51105	20.577
		6.49716	0.701463		7.49578	0.68825		6.51383	20.5565
		6.49994	0.701746		7.49856	0.68796		6.51661	20.5138
		6.50272	0.701952		7.50134	0.687662		6.51939	20.4345
		6.5055	0.702059		7.50412	0.68751		6.52216	20.436
		6.50827	0.702353		7.50689	0.687258		6.52494	20.3452
		6.51105	0.702612		7.50967	0.686979		6.52772	20.3993
		6.51383	0.702769		7.51245	0.686834		6.5305	20.2875
		6.51661	0.702971		7.51523	0.686628		6.53327	20.2741
		6.51939	0.703276		7.518	0.686426		6.53605	20.2277
		6.52216	0.703456		7.52078	0.686097		6.53883	20.1985
		6.52494	0.703601		7.52356	0.685941		6.54161	20.1305
		6.52772	0.703856		7.52634	0.685632		6.54439	20.0677
		6.5305	0.704097		7.52912	0.685414		6.54716	20.0297
		6.53327	0.704253		7.53189	0.685227		6.54994	19.9727
		6.53605	0.704463		7.53467	0.685033		6.55272	20.0246
		6.53883	0.704623		7.53745	0.684689		6.5555	19.9212
		6.54161	0.704917		7.54023	0.68446		6.55827	19.9857
		6.54439	0.705101		7.543	0.684246		6.56105	19.9532
		6.54716	0.705223		7.54578	0.684033		6.56383	19.8581
		6.54994	0.70549		7.54856	0.6838		6.56661	19.7889
		6.55272	0.705654		7.55134	0.683594		6.56939	19.737
		6.5555	0.705933		7.55412	0.683384		6.57216	19.7161
		6.55827	0.706192		7.55689	0.683117		6.57494	19.6578
		6.56105	0.706341		7.55967	0.682918		6.57772	19.6695
		6.56383	0.706471		7.56245	0.682563		6.5805	19.5704
		6.56661	0.706749		7.56523	0.682342		6.58327	19.6484
		6.56939	0.707016		7.568	0.682216		6.58605	19.518
		6.57216	0.70715		7.57078	0.681945		6.58883	19.5653
		6.57494	0.70744		7.57356	0.681739		6.59161	19.4832
		6.57772	0.70757		7.57634	0.681437		6.59439	19.445
		6.5805	0.707654		7.57912	0.681262		6.59716	19.3888
		6.58327	0.708051		7.58189	0.68101		6.59994	19.3356
		6.58605	0.7082		7.58467	0.680769		6.60272	19.2912
		6.58883	0.708375		7.58745	0.680537		6.6055	19.2474
		6.59161	0.708513		7.59023	0.680338		6.60828	19.2865
		6.59439	0.708696		7.59301	0.680056		6.61105	19.1469
		6.59716	0.709089		7.59578	0.679834		6.61383	19.3057
		6.59994	0.709207		7.59856	0.679552		6.61661	19.2476
		6.60272	0.709463		7.60134	0.679334		6.61939	19.2089
		6.6055	0.709635		7.60412	0.679128		6.62216	19.1224
		6.60828	0.70973		7.60689	0.678823		6.62494	19.0794
		6.61105	0.710081		7.60967	0.678647		6.62772	19.0807
		6.61383	0.710077		7.61245	0.678415		6.6305	18.979
		6.61661	0.710371		7.61523	0.678208		6.63328	18.923
		6.61939	0.71073		7.61801	0.677892		6.63605	18.8352
		6.62216	0.710856		7.62078	0.677689		6.63883	18.8902
		6.62494	0.711074		7.62356	0.677445		6.64161	18.7668
		6.62772	0.711299		7.62634	0.677201		6.64439	18.7999
		6.6305	0.711459		7.62912	0.67696		6.64716	18.7645
		6.63328	0.711604		7.63189	0.676735		6.64994	18.7428
		6.63605	0.711833		7.63467	0.676521		6.65272	18.6533
		6.63883	0.711906		7.63745	0.676258		6.6555	18.5967
		6.64161	0.712226		7.64023	0.67609		6.65828	18.4761
		6.64439	0.712425		7.64301	0.67575		6.66105	18.4683
		6.64716	0.712677		7.64578	0.675564		6.66383	18.4921
		6.64994	0.712829		7.64856	0.675254		6.66661	18.3498
		6.65272	0.712833		7.65134	0.67509		6.66939	18.4002
		6.6555	0.713234		7.65412	0.674758		6.67216	18.3213
		6.65828	0.713329		7.65689	0.674514		6.67494	18.3071
		6.66105	0.713486		7.65967	0.674277		6.67772	18.2117
		6.66383	0.713692		7.66245	0.674102		6.6805	18.2109
		6.66661	0.713917		7.66523	0.6738		6.68328	18.1701
		6.66939	0.714135		7.66801	0.673598		6.68605	18.0869
		6.67216	0.714322		7.67078	0.673388		6.68883	18.0669
		6.67494	0.714505		7.67356	0.673182		6.69161	17.9872
		6.67772	0.714615		7.67634	0.672873		6.69439	18.0629
		6.6805	0.71502		7.67912	0.672594		6.69716	17.8971
		6.68328	0.71507		7.68189	0.672293		6.69994	17.944
		6.68605	0.715318		7.68467	0.672109		6.70272	17.8599
		6.68883	0.715463		7.68745	0.671934		6.7055	17.8195
		6.69161	0.715738		7.69023	0.671701		6.70828	17.7439
		6.69439	0.715886		7.69301	0.671266		6.71105	17.7163
		6.69716	0.71607		7.69578	0.671159		6.71383	17.6433
		6.69994	0.716203		7.69856	0.670827		6.71661	17.6283
		6.70272	0.716474		7.70134	0.670655		6.71939	17.6676
		6.7055	0.716558		7.70412	0.670419		6.72216	17.5448
		6.70828	0.71673		7.70689	0.670167		6.72494	17.6167
		6.71105	0.716913		7.70967	0.669877		6.72772	17.4947
		6.71383	0.717161		7.71245	0.669613		6.7305	17.48
		6.71661	0.717425		7.71523	0.669411		6.73328	17.3843
		6.71939	0.717474		7.71801	0.669159		6.73605	17.3434
		6.72216	0.717604		7.72078	0.6688		6.73883	17.3036
		6.72494	0.717791		7.72356	0.668632		6.74161	17.246
		6.72772	0.718089		7.72634	0.668358		6.74439	17.199
		6.7305	0.718226		7.72912	0.668132		6.74717	17.155
		6.73328	0.718398		7.7319	0.667877		6.74994	17.282
		6.73605	0.718638		7.73467	0.667594		6.75272	17.1646
		6.73883	0.718753		7.73745	0.667384		6.7555	17.2528
		6.74161	0.719054		7.74023	0.667094		6.75828	17.1577
		6.74439	0.719173		7.74301	0.666793		6.76105	17.1248
		6.74717	0.719321		7.74578	0.666617		6.76383	17.0468
		6.74994	0.719592		7.74856	0.666407		6.76661	17.0334
		6.75272	0.71968		7.75134	0.666091		6.76939	16.9468
		6.7555	0.719848		7.75412	0.665877		6.77217	16.9389
		6.75828	0.720081		7.7569	0.665583		6.77494	16.9651
		6.76105	0.720253		7.75967	0.665365		6.77772	16.874
		6.76383	0.720367		7.76245	0.665091		6.7805	16.9593
		6.76661	0.720657		7.76523	0.664831		6.78328	16.8326
		6.76939	0.720703		7.76801	0.66456		6.78605	16.8571
		6.77217	0.721115		7.77078	0.664274		6.78883	16.7579
		6.77494	0.72115		7.77356	0.663965		6.79161	16.7129
		6.77772	0.721382		7.77634	0.663778		6.79439	16.6896
		6.7805	0.721451		7.77912	0.663545		6.79717	16.6212
		6.78328	0.721756		7.7819	0.663255		6.79994	16.5757
		6.78605	0.721791		7.78467	0.66303		6.80272	16.5586
		6.78883	0.722077		7.78745	0.662778		6.8055	16.617
		6.79161	0.722214		7.79023	0.662449		6.80828	16.5111
		6.79439	0.722363		7.79301	0.662243		6.81105	16.5691
		6.79717	0.722558		7.79578	0.661927		6.81383	16.4857
		6.79994	0.722714		7.79856	0.661747		6.81661	16.4636
		6.80272	0.722905		7.80134	0.661438		6.81939	16.4158
		6.8055	0.723123		7.80412	0.661045		6.82217	16.3178
		6.80828	0.72342		7.8069	0.660904		6.82494	16.3079
		6.81105	0.723462		7.80967	0.660633		6.82772	16.2514
		6.81383	0.723711		7.81245	0.66032		6.8305	16.2576
		6.81661	0.723928		7.81523	0.659972		6.83328	16.1618
		6.81939	0.724043		7.81801	0.659801		6.83605	16.2327
		6.82217	0.724222		7.82078	0.659568		6.83883	16.1302
		6.82494	0.724378		7.82356	0.659236		6.84161	16.1453
		6.82772	0.724596		7.82634	0.658999		6.84439	16.0429
		6.8305	0.724722		7.82912	0.658766		6.84717	15.9941
		6.83328	0.724882		7.8319	0.658385		6.84994	15.9964
		6.83605	0.725119		7.83467	0.658236		6.85272	15.9289
		6.83883	0.725241		7.83745	0.657908		6.8555	15.9008
		6.84161	0.725466		7.84023	0.657679		6.85828	15.8667
		6.84439	0.725516		7.84301	0.657347		6.86105	15.916
		6.84717	0.725787		7.84578	0.65719		6.86383	15.7953
		6.84994	0.725924		7.84856	0.656774		6.86661	15.8645
		6.85272	0.726107		7.85134	0.656484		6.86939	15.7904
		6.8555	0.726298		7.85412	0.65627		6.87217	15.7488
		6.85828	0.726436		7.8569	0.656053		6.87494	15.6825
		6.86105	0.726611		7.85967	0.655671		6.87772	15.63
		6.86383	0.726909		7.86245	0.655423		6.8805	15.5712
		6.86661	0.726924		7.86523	0.655202		6.88328	15.5488
		6.86939	0.727161		7.86801	0.654858		6.88606	15.536
		6.87217	0.727313		7.87079	0.65461		6.88883	15.4299
		6.87494	0.727462		7.87356	0.654217		6.89161	15.5098
		6.87772	0.727645		7.87634	0.654041		6.89439	15.4008
		6.8805	0.727829		7.87912	0.653625		6.89717	15.4174
		6.88328	0.728073		7.8819	0.653442		6.89994	15.3471
		6.88606	0.728123		7.88467	0.653083		6.90272	15.3167
		6.88883	0.728229		7.88745	0.652801		6.9055	15.2671
		6.89161	0.728546		7.89023	0.652618		6.90828	15.1836
		6.89439	0.728661		7.89301	0.652312		6.91106	15.1448
		6.89717	0.728745		7.89579	0.652026		6.91383	15.115
		6.89994	0.729042		7.89856	0.651725		6.91661	15.1734
		6.90272	0.729226		7.90134	0.651477		6.91939	15.0621
		6.9055	0.729363		7.90412	0.651091		6.92217	15.1226
		6.90828	0.729493		7.9069	0.650851		6.92494	15.0264
		6.91106	0.729672		7.90967	0.650412		6.92772	15.0073
		6.91383	0.729897		7.91245	0.650221		6.9305	14.9266
		6.91661	0.729863		7.91523	0.649931		6.93328	14.9071
		6.91939	0.730149		7.91801	0.649614		6.93606	14.8525
		6.92217	0.730435		7.92079	0.649381		6.93883	14.8222
		6.92494	0.730523		7.92356	0.649003		6.94161	14.8085
		6.92772	0.730661		7.92634	0.648732		6.94439	14.7608
		6.9305	0.730844		7.92912	0.648496		6.94717	14.8383
		6.93328	0.731073		7.9319	0.648122		6.94994	14.7108
		6.93606	0.731206		7.93467	0.647832		6.95272	14.8042
		6.93883	0.731374		7.93745	0.647587		6.9555	14.7114
		6.94161	0.7315		7.94023	0.647248		6.95828	14.7066
		6.94439	0.73168		7.94301	0.646977		6.96106	14.6367
		6.94717	0.731947		7.94579	0.646618		6.96383	14.588
		6.94994	0.731985		7.94856	0.646412		6.96661	14.5031
		6.95272	0.732245		7.95134	0.645927		6.96939	14.3937
		6.9555	0.73237		7.95412	0.645767		6.97217	14.4837
		6.95828	0.732611		7.9569	0.645423		6.97494	14.3428
		6.96106	0.732752		7.95967	0.645076		6.97772	14.4012
		6.96383	0.732951		7.96245	0.644775		6.9805	14.2974
		6.96661	0.732985		7.96523	0.644435		6.98328	14.3443
		6.96939	0.733298		7.96801	0.644141		6.98606	14.271
		6.97217	0.733321		7.97079	0.643748		6.98883	14.2383
		6.97494	0.733485		7.97356	0.64342		6.99161	14.2126
		6.97772	0.733745		7.97634	0.643141		6.99439	14.1114
		6.9805	0.733832		7.97912	0.64287		6.99717	14.1251
		6.98328	0.734077		7.9819	0.642473		6.99994	14.0262
		6.98606	0.734138		7.98467	0.642206		7.00272	14.103
		6.98883	0.734382		7.98745	0.641901		7.0055	13.9673
		6.99161	0.734504		7.99023	0.641557		7.00828	14.0015
		6.99439	0.734611		7.99301	0.641217		7.01106	13.9354
		6.99717	0.734802		7.99579	0.640904		7.01383	13.9698
		6.99994	0.734958		7.99856	0.640542		7.01661	13.9263
		7.00272	0.735168		8.00134	0.640256		7.01939	13.8776
		7.0055	0.735256		8.00412	0.639901		7.02217	13.8305
		7.00828	0.735454		8.0069	0.639573		7.02495	13.8064
		7.01106	0.735603		8.00968	0.639267		7.02772	13.8538
		7.01383	0.735836		8.01245	0.638779		7.0305	13.7277
		7.01661	0.735981		8.01523	0.638382		7.03328	13.8276
		7.01939	0.736027		8.01801	0.638305		7.03606	13.7265
		7.02217	0.736229		8.02079	0.637752		7.03883	13.7147
		7.02495	0.736431		8.02356	0.637481		7.04161	13.6712
		7.02772	0.736596		8.02634	0.637145		7.04439	13.5779
		7.0305	0.73679		8.02912	0.636752		7.04717	13.5681
		7.03328	0.736855		8.0319	0.636401		7.04995	13.507
		7.03606	0.737015		8.03468	0.636103		7.05272	13.4965
		7.03883	0.737252		8.03745	0.635702		8.46307	28.9112
		7.04161	0.737412		8.04023	0.635347		8.46585	26.4853
		7.04439	0.737622		8.04301	0.635092		8.46862	26.3473
		7.04717	0.737676		8.04579	0.634664		8.4714	26.2726
		7.04995	0.737866		8.04856	0.634412		8.47418	26.2456
		7.0527	0.737977		8.05134	0.633951		8.47696	26.2459
		7.05272	0.73805		8.05412	0.633546		8.47973	26.2301
		8.46304	0.442313		8.0569	0.63321		8.48251	26.2472
		8.46582	0.501486		8.05968	0.632825		8.48529	26.2382
		8.4686	0.51447		8.06245	0.632481		8.48807	26.2424
		8.47137	0.523413		8.06523	0.6321		8.49085	26.2382
		8.47415	0.530554		8.06801	0.631703		8.49362	26.2418
		8.47693	0.536534		8.07079	0.631313		8.4964	26.2427
		8.47971	0.541443		8.07356	0.631016		8.49918	26.2433
		8.48248	0.545824		8.07634	0.630596		8.50196	26.2696
		8.48526	0.549969		8.07912	0.630206		8.50473	26.2612
		8.48804	0.553347		8.0819	0.62976		8.50751	26.2897
		8.49082	0.556679		8.08468	0.629397		8.51029	26.2691
		8.4936	0.559702		8.08745	0.629012		8.51307	26.276
		8.49637	0.562476		8.09023	0.628687		8.51585	26.27
		8.49915	0.565159		8.09301	0.628222		8.51862	26.2777
		8.50193	0.567545		8.09579	0.62781		8.5214	26.2739
		8.50471	0.56985		8.09856	0.627451		8.52418	26.2801
		8.50748	0.57193		8.10134	0.627165		8.52696	26.2551
		8.51026	0.574075		8.10412	0.626573		8.52973	26.2741
		8.51304	0.576102		8.1069	0.626279		8.53251	26.2754
		8.51582	0.578079		8.10968	0.625863		8.53529	26.2644
		8.5186	0.579747		8.11245	0.625397		8.53807	26.2905
		8.52137	0.581449		8.11523	0.624955		8.54085	26.2792
		8.52415	0.583189		8.11801	0.624584		8.54362	26.2798
		8.52693	0.584807		8.12079	0.624207		8.5464	26.2689
		8.52971	0.586338		8.12356	0.623684		8.54918	26.2732
		8.53248	0.587719		8.12634	0.623298		8.55196	26.2683
		8.53526	0.589265		8.12912	0.622875		8.55474	26.2713
		8.53804	0.590563		8.1319	0.622356		8.55751	26.258
		8.54082	0.592002		8.13468	0.622001		8.56029	26.2542
		8.5436	0.593246		8.13745	0.621573		8.56307	26.2615
		8.54637	0.594422		8.14023	0.621104		8.56585	26.2403
		8.54915	0.595654		8.14301	0.620695		8.56862	26.2527
		8.55193	0.597002		8.14579	0.620321		8.5714	26.245
		8.55471	0.598154		8.14857	0.619753		8.57418	26.2409
		8.55749	0.599261		8.15134	0.61923		8.57696	26.2484
		8.56026	0.600246		8.15412	0.618852		8.57974	26.2367
		8.56304	0.601417		8.1569	0.618424		8.58251	26.204
		8.56582	0.60252		8.15968	0.617879		8.58529	26.2202
		8.5686	0.603494		8.16245	0.61747		8.58807	26.2228
		8.57137	0.604658		8.16523	0.616871		8.59085	26.2051
		8.57415	0.605574		8.16801	0.616512		8.59362	26.2292
		8.57693	0.606559		8.17079	0.616024		8.5964	26.2081
		8.57971	0.607597		8.17357	0.615562		8.59918	26.2049
		8.58249	0.608513		8.17634	0.615047		8.60196	26.1925
		8.58526	0.60931		8.17912	0.614573		8.60474	26.1816
		8.58804	0.610211		8.1819	0.614028		8.60751	26.1799
		8.59082	0.611192		8.18468	0.613577		8.61029	26.1743
		8.5936	0.612005		8.18745	0.612967		8.61307	26.1626
		8.59637	0.612871		8.19023	0.612539		8.61585	26.1602
		8.59915	0.613707		8.19301	0.61207		8.61862	26.1662
		8.60193	0.614566		8.19579	0.611501		8.6214	26.1525
		8.60471	0.615421		8.19857	0.610917		8.62418	26.1615
		8.60749	0.616039		8.20134	0.610482		8.62696	26.1425
		8.61026	0.616883		8.20412	0.60986		8.62974	26.1359
		8.61304	0.617722		8.2069	0.609326		8.63251	26.1155
		8.61582	0.618451		8.20968	0.608791		8.63529	26.1305
		8.6186	0.619165		8.21245	0.608299		8.63807	26.0976
		8.62137	0.619932		8.21523	0.6077		8.64085	26.0873
		8.62415	0.620684		8.21801	0.607162		8.64362	26.0856
		8.62693	0.621348		8.22079	0.606559		8.6464	26.0754
		8.62971	0.622184		8.22357	0.606047		8.64918	26.0713
		8.63249	0.622653		8.22634	0.605364		8.65196	26.0626
		8.63526	0.623482		8.22912	0.604822		8.65474	26.0592
		8.63804	0.624054		8.2319	0.604162		8.65751	26.0348
		8.64082	0.624676		8.23468	0.603646		8.66029	26.0341
		8.6436	0.625409		8.23745	0.603017		8.66307	26.0184
		8.64637	0.626123		8.24023	0.602395		8.66585	26.0209
		8.64915	0.626623		8.24301	0.601776		8.66862	25.9978
		8.65193	0.627352		8.24579	0.601055		8.6714	25.9833
		8.65471	0.628023		8.24857	0.600513		8.67418	26.0087
		8.65749	0.628542		8.25134	0.599914		8.67696	25.9786
		8.66026	0.629218		8.25412	0.599192		8.67974	25.9948
		8.66304	0.629867		8.2569	0.598574		8.68251	25.9767
		8.66582	0.630336		8.25968	0.597895		8.68529	25.9782
		8.6686	0.631038		8.26245	0.59717		8.68807	25.9466
		8.67137	0.63155		8.26523	0.596563		8.69085	25.9472
		8.67415	0.632119		8.26801	0.595845		8.69363	25.9186
		8.67693	0.632802		8.27079	0.595135		8.6964	25.9359
		8.67971	0.633317		8.27357	0.594311		8.69918	25.9235
		8.68249	0.633848		8.27634	0.593639		8.70196	25.9049
		8.68526	0.634519		8.27912	0.592899		8.70474	25.9194
		8.68804	0.63497		8.2819	0.592311		8.70751	25.9026
		8.69082	0.635527		8.28468	0.591441		8.71029	25.8846
		8.6936	0.636138		8.28746	0.590662		8.71307	25.868
		8.69638	0.636626		8.29023	0.589845		8.71585	25.8585
		8.69915	0.637168		8.29301	0.589074		8.71863	25.8532
		8.70193	0.637706		8.29579	0.588239		8.7214	25.8331
		8.70471	0.638202		8.29857	0.587445		8.72418	25.8152
		8.70749	0.638626		8.30134	0.586567		8.72696	25.8064
		8.71026	0.639225		8.30412	0.585773		8.72974	25.8073
		8.71304	0.639672		8.3069	0.58491		8.73251	25.7897
		8.71582	0.640191		8.30968	0.583972		8.73529	25.7891
		8.7186	0.640683		8.31246	0.583105		8.73807	25.7748
		8.72138	0.641183		8.31523	0.582182		8.74085	25.7601
		8.72415	0.641702		8.31801	0.581262		8.74363	25.7628
		8.72693	0.64213		8.32079	0.580342		8.7464	25.7372
		8.72971	0.642641		8.32357	0.579384		8.74918	25.7566
		8.73249	0.643095		8.32634	0.57835		8.75196	25.7246
		8.73526	0.643672		8.32912	0.577361		8.75474	25.6992
		8.73804	0.644099		8.3319	0.576338		8.75751	25.6644
		8.74082	0.644553		8.33468	0.575254		8.76029	25.69
		8.7436	0.645049		8.33746	0.574224		8.76307	25.6648
		8.74638	0.645439		8.34023	0.57317		8.76585	25.6475
		8.74915	0.645946		8.34301	0.571934		8.76863	25.6103
		8.75193	0.64642		8.34579	0.570785		8.7714	25.612
		8.75471	0.646817		8.34857	0.56964		8.77418	25.5864
		8.75749	0.647248		8.35134	0.568403		8.77696	25.5612
		8.76026	0.64766		8.35412	0.567171		8.77974	25.5321
		8.76304	0.648141		8.3569	0.565926		8.78251	25.5372
		8.76582	0.648587		8.35968	0.564579		8.78529	25.5451
		8.7686	0.649		8.36246	0.563251		8.78807	25.5332
		8.77138	0.649481		8.36523	0.561804		8.79085	25.5411
		8.77415	0.649832		8.36801	0.560434		8.79363	25.5199
		8.77693	0.650351		8.37079	0.558919		8.7964	25.502
		8.77971	0.650725		8.37357	0.557389		8.79918	25.4939
		8.78249	0.65119		8.37634	0.555873		8.80196	25.4811
		8.78526	0.651591		8.37912	0.554202		8.80474	25.4486
		8.78804	0.652		8.3819	0.552454		8.80751	25.4381
		8.79082	0.652492		8.38468	0.550675		8.81029	25.4157
		8.7936	0.652866		8.38746	0.54879		8.81307	25.3928
		8.79638	0.65311		8.39023	0.547068		8.81585	25.3982
		8.79915	0.653645		8.39301	0.544885		8.81863	25.3762
		8.80193	0.654015		8.39579	0.542763		8.8214	25.355
		8.80471	0.654427		8.39857	0.540679		8.82418	25.2973
		8.80749	0.654778		8.40134	0.538366		8.82696	25.324
		8.81026	0.65527		8.40412	0.535802		8.82974	25.2962
		8.81304	0.655614		8.4069	0.53337		8.83252	25.2751
		8.81582	0.65606		8.40968	0.530619		8.83529	25.2465
		8.8186	0.6564		8.41246	0.527615		8.83807	25.2313
		8.82138	0.656816		8.41523	0.52439		8.84085	25.2264
		8.82415	0.657137		8.41801	0.521123		8.84363	25.1999
		8.82693	0.657454		8.42079	0.517367		8.8464	25.2003
		8.82971	0.657858		8.42357	0.513409		8.84918	25.1704
		8.83249	0.658221		8.42635	0.508848		8.85196	25.1672
		8.83527	0.658663		8.42912	0.503814		8.85474	25.1226
		8.83804	0.659034		8.4319	0.498089		8.85752	25.1004
		8.84082	0.659404		8.43468	0.491181		8.86029	25.076
		8.8436	0.659747		8.43746	0.482838		8.86307	25.0623
		8.84638	0.66016		8.44023	0.471922		8.86585	25.0352
		8.84915	0.660492		8.44301	0.45519		8.86863	24.9922
		8.85193	0.660877		8.44579	0.407719		8.8714	25.0108
		8.85471	0.66119		8.44857	0.299692		8.87418	24.9719
		8.85749	0.661587		8.45135	0.438462		8.87696	24.9762
		8.86027	0.661915		8.45412	0.442194		8.87974	24.923
		8.86304	0.66222		8.4569	0.441431		8.88252	24.9156
		8.86582	0.662526		8.45968	0.441897		8.88529	24.8948
		8.8686	0.662942		8.46026	0.442298		8.88807	24.879
		8.87138	0.663301		8.46054	0.442263		8.89085	24.845
		8.87415	0.663591		8.46082	0.736695		8.89363	24.8395
		8.87693	0.663911		8.4611	0.732535		8.8964	24.8568
		8.87971	0.66435		8.46137	0.732481		8.89918	24.8053
		8.88249	0.664659		8.46165	0.732584		8.90196	24.8136
		8.88527	0.665125		8.46165	0.732599		8.90474	24.7718
		8.88804	0.665377		9.81308	0.727957		8.90752	24.8269
		8.89082	0.665613		9.81336	0.725466		8.91029	24.7564
		8.8936	0.666049		9.81363	0.725146		8.91307	24.694
		8.89638	0.666384		9.81391	0.724829		8.91585	24.6688
		8.89915	0.666644		9.81419	0.724646		8.91863	24.6573
		8.90193	0.667083		9.81447	0.724409		8.9214	24.6361
		8.90471	0.667369		9.81725	0.724199		8.92418	24.6169
		8.90749	0.66782		9.82002	0.723898		8.92696	24.6556
		8.91027	0.668075		9.8228	0.7236		8.92974	24.5987
		8.91304	0.668194		9.82558	0.723336		8.93252	24.5912
		8.91582	0.668629		9.82836	0.723142		8.93529	24.5426
		8.9186	0.66898		9.83113	0.722909		8.93807	24.5158
		8.92138	0.669274		9.83391	0.722661		8.94085	24.4885
		8.92415	0.669625		9.83669	0.722367		8.94363	24.4896
		8.92693	0.670022		9.83947	0.722119		8.9464	24.4464
		8.92971	0.670323		9.84225	0.721863		8.94918	24.4298
		8.93249	0.670484		9.84502	0.721657		8.95196	24.4233
		8.93527	0.670835		9.8478	0.721337		8.95474	24.3733
		8.93804	0.671186		9.85058	0.7211		8.95752	24.3778
		8.94082	0.671503		9.85336	0.72089		8.96029	24.3033
		8.9436	0.67185		9.85613	0.720615		8.96307	24.2669
		8.94638	0.672167		9.85891	0.720348		8.96585	24.2247
		8.94915	0.672346		9.86169	0.720161		8.96863	24.1984
		8.95193	0.672754		9.86447	0.71997		8.97141	24.2144
		8.95471	0.67309		9.86725	0.71968		8.97418	24.192
		8.95749	0.673308		9.87002	0.719325		8.97696	24.1535
		8.96027	0.673651		9.8728	0.719192		8.97974	24.1116
		8.96304	0.673945		9.87558	0.718928		8.98252	24.1118
		8.96582	0.674239		9.87836	0.718688		8.98529	24.0614
		8.9686	0.674579		9.88113	0.718531		8.98807	24.035
		8.97138	0.674857		9.88391	0.718157		8.99085	23.9764
		8.97416	0.675075		9.88669	0.717963		8.99363	23.9625
		8.97693	0.675468		9.88947	0.71768		8.99641	23.9185
		8.97971	0.675705		9.89225	0.717463		8.99918	23.8747
		8.98249	0.676029		9.89502	0.717222		9.00196	23.8275
		8.98527	0.676342		9.8978	0.716898		9.00474	23.8162
		8.98804	0.676567		9.90058	0.716737		9.00752	23.8068
		8.99082	0.676991		9.90336	0.716493		9.01029	23.7515
		8.9936	0.677289		9.90613	0.716257		9.01307	23.764
		8.99638	0.677464		9.90891	0.715925		9.01585	23.6931
		8.99916	0.677716		9.91169	0.715688		9.01863	23.6527
		9.00193	0.678025		9.91447	0.715478		9.02141	23.6011
		9.00471	0.67838		9.91725	0.715272		9.02418	23.5771
		9.00749	0.678575		9.92002	0.714959		9.02696	23.5515
		9.01027	0.678834		9.9228	0.714791		9.02974	23.5743
		9.01304	0.679201		9.92558	0.714566		9.03252	23.4818
		9.01582	0.679437		9.92836	0.714318		9.03529	23.4178
		9.0186	0.679636		9.93114	0.71415		9.03807	23.4331
		9.02138	0.679995		9.93391	0.713898		9.04085	23.3752
		9.02416	0.680227		9.93669	0.713604		9.04363	23.3622
		9.02693	0.680491		9.93947	0.713387		9.04641	23.2902
		9.02971	0.680838		9.94225	0.713058		9.04918	23.25
		9.03249	0.681021		9.94502	0.71281		9.05196	23.2112
		9.03527	0.681155		9.9478	0.712696		9.05474	23.137
		9.03804	0.681598		9.95058	0.712341		9.05752	23.1142
		9.04082	0.681884		9.95336	0.712188		9.06029	23.0826
		9.0436	0.682162		9.95614	0.711959		9.06307	23.0687
		9.04638	0.682334		9.95891	0.711711		9.06585	22.9973
		9.04916	0.68262		9.96169	0.71144		9.06863	22.9896
		9.05193	0.68301		9.96447	0.711253		9.07141	22.9274
		9.05471	0.683166		9.96725	0.710959		9.07418	22.8941
		9.05749	0.683346		9.97002	0.710768		9.07696	22.8632
		9.06027	0.683704		9.9728	0.710543		9.07974	22.7993
		9.06304	0.683941		9.97558	0.7102		9.08252	22.7779
		9.06582	0.684281		9.97836	0.710085		9.08529	22.7113
		9.0686	0.684521		9.98114	0.70981		9.08807	22.7847
		9.07138	0.684693		9.98391	0.709478		9.09085	22.673
		9.07416	0.685075		9.98669	0.709276		9.09363	22.723
		9.07693	0.685235		9.98947	0.709139		9.09641	22.6606
		9.07971	0.685552		9.99225	0.708845		9.09918	22.648
		9.08249	0.685792		9.99502	0.708642		9.10196	22.5792
		9.08527	0.685983		9.9978	0.708452		9.10474	22.532
		9.08804	0.686288		10.0006	0.708249		9.10752	22.4957
		9.09082	0.686513		10.0034	0.707887		9.1103	22.4474
		9.0936	0.686731		10.0061	0.707612		9.11307	22.3853
		9.09638	0.686971		10.0089	0.707391		9.11585	22.3658
		9.09916	0.687269		10.0117	0.707207		9.11863	22.3652
		9.10193	0.687552		10.0145	0.706929		9.12141	22.2799
		9.10471	0.687807		10.0172	0.706833		9.12418	22.322
		9.10749	0.688067		10.02	0.70649		9.12696	22.1832
		9.11027	0.688265		10.0228	0.706295		9.12974	22.1385
		9.11305	0.688483		10.0256	0.70602		9.13252	22.178
		9.11582	0.688823		10.0284	0.70586		9.1353	22.0075
		9.1186	0.688933		10.0311	0.705539		9.13807	21.9785
		9.12138	0.689208		10.0339	0.705291		9.14085	21.9187
		9.12416	0.689467		10.0367	0.705085		9.14363	21.9016
		9.12693	0.6898		10.0395	0.704986		9.14641	21.8452
		9.12971	0.689964		10.0422	0.704662		9.14918	21.8791
		9.13249	0.690219		10.045	0.704402		9.15196	21.789
		9.13527	0.690433		10.0478	0.704226		9.15474	21.7935
		9.13805	0.690632		10.0506	0.70399		9.15752	21.7371
		9.14082	0.690914		10.0534	0.70381		9.1603	21.702
		9.1436	0.691135		10.0561	0.703547		9.16307	21.6414
		9.14638	0.691406		10.0589	0.703265		9.16585	21.5848
		9.14916	0.691658		10.0617	0.703024		9.16863	21.5245
		9.15193	0.691861		10.0645	0.702711		9.17141	21.4813
		9.15471	0.692162		10.0672	0.702585		9.17418	21.4916
		9.15749	0.692361		10.07	0.702249		9.17696	21.3995
		9.16027	0.692601		10.0728	0.702051		9.17974	21.439
		9.16305	0.692819		10.0756	0.701845		9.18252	21.3733
		9.16582	0.693002		10.0784	0.701585		9.1853	21.2908
		9.1686	0.693292		10.0811	0.701433		9.18807	21.2184
		9.17138	0.693536		10.0839	0.701211		9.19085	21.1885
		9.17416	0.69367		10.0867	0.700887		9.19363	21.1633
		9.17693	0.693945		10.0895	0.700658		9.19641	21.1141
		9.17971	0.694074		10.0922	0.700471		9.19918	21.0643
		9.18249	0.694357		10.095	0.700273		9.20196	21.0173
		9.18527	0.69457		10.0978	0.700032		9.20474	21.0699
		9.18805	0.694891		10.1006	0.699799		9.20752	20.956
		9.19082	0.695139		10.1034	0.699589		9.2103	20.9767
		9.1936	0.695307		10.1061	0.699341		9.21307	20.8815
		9.19638	0.695597		10.1089	0.699143		9.21585	20.8469
		9.19916	0.695796		10.1117	0.698891		9.21863	20.8005
		9.20193	0.695983		10.1145	0.698608		9.22141	20.7492
		9.20471	0.696284		10.1172	0.698387		9.22418	20.695
		9.20749	0.696383		10.12	0.698211		9.22696	20.6702
		9.21027	0.696662		10.1228	0.697979		9.22974	20.683
		9.21305	0.69688		10.1256	0.697654		9.23252	20.6142
		9.21582	0.697074		10.1284	0.697498		9.2353	20.655
		9.2186	0.697219		10.1311	0.697215		9.23807	20.586
		9.22138	0.697509		10.1339	0.69712		9.24085	20.6426
		9.22416	0.697715		10.1367	0.696776		9.24363	20.5862
		9.22693	0.697929		10.1395	0.696578		9.24641	20.5569
		9.22971	0.698105		10.1422	0.69625		9.24919	20.4959
		9.23249	0.698295		10.145	0.696166		9.25196	20.4593
		9.23527	0.698605		10.1478	0.695918		9.25474	20.4018
		9.23805	0.698826		10.1506	0.695658		9.25752	20.3909
		9.24082	0.699024		10.1534	0.695517		9.2603	20.436
		9.2436	0.699303		10.1561	0.695189		9.26307	20.3198
		9.24638	0.699471		10.1589	0.694986		9.26585	20.3534
		9.24916	0.699757		10.1617	0.69467		9.26863	20.2719
		9.25194	0.699982		10.1645	0.694475		9.27141	20.2312
		9.25471	0.700143		10.1672	0.694219		9.27419	20.2064
		9.25749	0.70041		10.17	0.694063		9.27696	20.1763
		9.26027	0.700589		10.1728	0.693864		9.27974	20.1356
		9.26305	0.700826		10.1756	0.69362		9.28252	20.1284
		9.26582	0.701055		10.1784	0.693353		9.2853	20.1134
		9.2686	0.701276		10.1811	0.693185		9.28807	20.0461
		9.27138	0.701475		10.1839	0.692922		9.29085	20.1186
		9.27416	0.701704		10.1867	0.692666		9.29363	19.9741
		9.27694	0.701849		10.1895	0.692445		9.29641	19.9686
		9.27971	0.702028		10.1922	0.692158		9.29919	19.8912
		9.28249	0.702311		10.195	0.691987		9.30196	19.8291
		9.28527	0.702578		10.1978	0.691746		9.30474	19.834
		9.28805	0.702776		10.2006	0.691567		9.30752	19.8171
		9.29082	0.702975		10.2034	0.69128		9.3103	19.7253
		9.2936	0.703143		10.2061	0.691139		9.31307	19.68
		9.29638	0.703333		10.2089	0.690815		9.31585	19.7565
		9.29916	0.703562		10.2117	0.690624		9.31863	19.6233
		9.30194	0.703814		10.2145	0.690422		9.32141	19.6217
		9.30471	0.703967		10.2172	0.690162		9.32419	19.561
		9.30749	0.704234		10.22	0.689884		9.32696	19.5212
		9.31027	0.704379		10.2228	0.689666		9.32974	19.5317
		9.31305	0.704578		10.2256	0.689536		9.33252	19.4682
		9.31582	0.704799		10.2284	0.689242		9.3353	19.3867
		9.3186	0.705074		10.2311	0.688949		9.33807	19.3687
		9.32138	0.705093		10.2339	0.688754		9.34085	19.3576
		9.32416	0.705356		10.2367	0.68849		9.34363	19.2736
		9.32694	0.705528		10.2395	0.688418		9.34641	19.3418
		9.32971	0.70586		10.2422	0.688021		9.34919	19.2512
		9.33249	0.706009		10.245	0.687834		9.35196	19.2258
		9.33527	0.70623		10.2478	0.687529		9.35474	19.1758
		9.33805	0.706509		10.2506	0.687456		9.35752	19.1204
		9.34082	0.706627		10.2534	0.687178		9.3603	19.072
		9.3436	0.706795		10.2561	0.686922		9.36307	19.0239
		9.34638	0.706994		10.2589	0.68667		9.36585	18.9675
		9.34916	0.707162		10.2617	0.686494		9.36863	18.9512
		9.35194	0.707433		10.2645	0.686231		9.37141	18.9773
		9.35471	0.707547		10.2672	0.685979		9.37419	18.8741
		9.35749	0.707833		10.27	0.685834		9.37696	18.9218
		9.36027	0.708036		10.2728	0.685552		9.37974	18.7776
		9.36305	0.708142		10.2756	0.685338		9.38252	18.8028
		9.36582	0.708459		10.2784	0.685147		9.3853	18.7858
		9.3686	0.708574		10.2811	0.684823		9.38808	18.7583
		9.37138	0.708803		10.2839	0.68462		9.39085	18.6869
		9.37416	0.708906		10.2867	0.68433		9.39363	18.6657
		9.37694	0.70923		10.2895	0.684189		9.39641	18.6357
		9.37971	0.709383		10.2922	0.683922		9.39919	18.5698
		9.38249	0.709616		10.295	0.68364		9.40196	18.6306
		9.38527	0.709864		10.2978	0.683418		9.40474	18.5291
		9.38805	0.710016		10.3006	0.683216		9.40752	18.5043
		9.39083	0.710192		10.3034	0.682956		9.4103	18.4517
		9.3936	0.710326		10.3061	0.68283		9.41308	18.4327
		9.39638	0.710616		10.3089	0.682464		9.41585	18.355
		9.39916	0.710692		10.3117	0.6823		9.41863	18.335
		9.40194	0.710856		10.3145	0.681972		9.42141	18.3351
		9.40471	0.711142		10.3172	0.681769		9.42419	18.3059
		9.40749	0.711417		10.32	0.681594		9.42696	18.3533
		9.41027	0.71157		10.3228	0.681304		9.42974	18.2249
		9.41305	0.711776		10.3256	0.681105		9.43252	18.2847
		9.41583	0.711936		10.3284	0.680819		9.4353	18.1652
		9.4186	0.712135		10.3311	0.680666		9.43808	18.1641
		9.42138	0.71231		10.3339	0.680376		9.44085	18.0919
		9.42416	0.712478		10.3367	0.680182		9.44363	18.072
		9.42694	0.712654		10.3395	0.679781		9.44641	18.0315
		9.42971	0.712887		10.3422	0.679579		9.44919	18.0041
		9.43249	0.713203		10.345	0.679456		9.45196	17.9817
		9.43527	0.713333		10.3478	0.67914		9.45474	17.9079
		9.43805	0.713356		10.3506	0.678911		9.45752	17.9827
		9.44083	0.713661		10.3534	0.678644		9.4603	17.8589
		9.4436	0.713848		10.3561	0.678476		9.46308	17.848
		9.44638	0.71407		10.3589	0.678231		9.46585	17.7795
		9.44916	0.714253		10.3617	0.677953		9.46863	17.7449
		9.45194	0.714383		10.3645	0.677731		9.47141	17.7031
		9.45471	0.714566		10.3672	0.67751		9.47419	17.6397
		9.45749	0.714864		10.37	0.677239		9.47696	17.6442
		9.46027	0.714948		10.3728	0.677102		9.47974	17.6087
		9.46305	0.715161		10.3756	0.676777		9.48252	17.642
		9.46583	0.715264		10.3784	0.676544		9.4853	17.5118
		9.4686	0.715589		10.3811	0.676453		9.48808	17.5667
		9.47138	0.71573		10.3839	0.67617		9.49085	17.4831
		9.47416	0.715917		10.3867	0.67585		9.49363	17.4732
		9.47694	0.716173		10.3895	0.67559		9.49641	17.3775
		9.47971	0.716413		10.3922	0.675323		9.49919	17.3438
		9.48249	0.71631		10.395	0.675094		9.50196	17.2907
		9.48527	0.716631		10.3978	0.674903		9.50474	17.2684
		9.48805	0.716825		10.4006	0.674602		9.50752	17.2044
		9.49083	0.716997		10.4034	0.674407		9.5103	17.1344
		9.4936	0.71718		10.4061	0.674148		9.51308	17.1996
		9.49638	0.717379		10.4089	0.673846		9.51585	17.0702
		9.49916	0.717611		10.4117	0.673682		9.51863	17.0549
		9.50194	0.717787		10.4145	0.673533		9.52141	17.0101
		9.50471	0.717913		10.4173	0.67314		9.52419	16.958
		9.50749	0.718085		10.42	0.672899		9.52697	16.9374
		9.51027	0.718321		10.4228	0.672663		9.52974	16.9449
		9.51305	0.718535		10.4256	0.672354		9.53252	16.8522
		9.51583	0.718608		10.4284	0.67219		9.5353	16.839
		9.5186	0.718821		10.4311	0.671972		9.53808	16.8737
		9.52138	0.719058		10.4339	0.671697		9.54085	16.7622
		9.52416	0.719138		10.4367	0.671373		9.54363	16.8286
		9.52694	0.719367		10.4395	0.671193		9.54641	16.7231
		9.52972	0.719589		10.4423	0.670938		9.54919	16.6864
		9.53249	0.719802		10.445	0.670629		9.55197	16.6098
		9.53527	0.719921		10.4478	0.670461		9.55474	16.6121
		9.53805	0.720138		10.4506	0.670247		9.55752	16.5265
		9.54083	0.720314		10.4534	0.669907		9.5603	16.5241
		9.5436	0.720497		10.4561	0.669724		9.56308	16.4623
		9.54638	0.72063		10.4589	0.669392		9.56585	16.4228
		9.54916	0.720825		10.4617	0.669209		9.56863	16.4854
		9.55194	0.72102		10.4645	0.669003		9.57141	16.3763
		9.55472	0.721157		10.4673	0.668797		9.57419	16.4007
		9.55749	0.721375		10.47	0.668545		9.57697	16.2716
		9.56027	0.721504		10.4728	0.668182		9.57974	16.2718
		9.56305	0.721737		10.4756	0.667961		9.58252	16.1507
		9.56583	0.721833		10.4784	0.667667		9.5853	16.117
		9.5686	0.722085		10.4811	0.667388		9.58808	16.0802
		9.57138	0.722253		10.4839	0.667281		9.59085	16.1004
		9.57416	0.722451		10.4867	0.6669		9.59363	16.1403
		9.57694	0.722607		10.4895	0.666686		9.59641	16.0366
		9.57972	0.722737		10.4923	0.666415		9.59919	16.0864
		9.58249	0.722882		10.495	0.666182		9.60197	15.9901
		9.58527	0.723077		10.4978	0.665839		9.60474	15.9714
		9.58805	0.723245		10.5006	0.665751		9.60752	15.9194
		9.59083	0.723386		10.5034	0.66535		9.6103	15.8933
		9.5936	0.723611		10.5061	0.665148		9.61308	15.8179
		9.59638	0.723783		10.5089	0.664919		9.61585	15.7993
		9.59916	0.723974		10.5117	0.66469		9.61863	15.731
		9.60194	0.724115		10.5145	0.664396		9.62141	15.7083
		9.60472	0.724268		10.5173	0.664091		9.62419	15.728
		9.60749	0.724516		10.52	0.663873		9.62697	15.5881
		9.61027	0.724703		10.5228	0.663568		9.62974	15.6323
		9.61305	0.724905		10.5256	0.663343		9.63252	15.5885
		9.61583	0.724959		10.5284	0.662965		9.6353	15.5585
		9.6186	0.725237		10.5311	0.662824		9.63808	15.4635
		9.62138	0.725302		10.5339	0.662545		9.64085	15.4965
		9.62416	0.725504		10.5367	0.662377		9.64363	15.4118
		9.62694	0.725577		10.5395	0.662068		9.64641	15.4234
		9.62972	0.725844		10.5423	0.661759		9.64919	15.4483
		9.63249	0.725947		10.545	0.661549		9.65197	15.3565
		9.63527	0.726138		10.5478	0.661198		9.65474	15.4073
		9.63805	0.72621		10.5506	0.661041		9.65752	15.3022
		9.64083	0.726489		10.5534	0.660667		9.6603	15.2945
		9.6436	0.726688		10.5561	0.660511		9.66308	15.2267
		9.64638	0.726833		10.5589	0.660148		9.66586	15.1799
		9.64916	0.727012		10.5617	0.659778		9.66863	15.1826
		9.65194	0.727134		10.5645	0.659629		9.67141	15.0725
		9.65472	0.727382		10.5673	0.659324		9.67419	15.0742
		9.65749	0.727523		10.57	0.659045		9.67697	15.0707
		9.66027	0.727707		10.5728	0.658824		9.67974	15.0656
		9.66305	0.727798		10.5756	0.658457		9.68252	14.9108
		9.66583	0.728		10.5784	0.658282		9.6853	14.9389
		9.66861	0.728119		10.5811	0.657931		9.68808	14.9233
		9.67138	0.72834		10.5839	0.657686		9.69086	14.8876
		9.67416	0.728481		10.5867	0.657419		9.69363	14.8501
		9.67694	0.728752		10.5895	0.65716		9.69641	14.784
		9.67972	0.728821		10.5923	0.656808		9.69919	14.7793
		9.68249	0.728913		10.595	0.656637		9.70197	14.7344
		9.68527	0.729115		10.5978	0.656316		9.70474	14.7426
		9.68805	0.72929		10.6006	0.656083		9.70752	14.6154
		9.69083	0.729554		10.6034	0.655789		9.7103	14.6712
		9.69361	0.729622		10.6061	0.655454		9.71308	14.5971
		9.69638	0.729806		10.6089	0.655236		9.71586	14.6093
		9.69916	0.729935		10.6117	0.654946		9.71863	14.5814
		9.70194	0.730107		10.6145	0.654667		9.72141	14.5373
		9.70472	0.730397		10.6173	0.654423		9.72419	14.5091
		9.70749	0.730519		10.62	0.654026		9.72697	14.4562
		9.71027	0.730584		10.6228	0.653763		9.72974	14.4675
		9.71305	0.730783		10.6256	0.653446		9.73252	14.4012
		9.71583	0.731031		10.6284	0.653209		9.7353	14.4245
		9.71861	0.731218		10.6311	0.652832		9.73808	14.3229
		9.72138	0.731245		10.6339	0.652595		9.74086	14.3609
		9.72416	0.731481		10.6367	0.652362		9.74363	14.3116
		9.72694	0.731603		10.6395	0.65208		9.74641	14.3053
		9.72972	0.731825		10.6423	0.651725		9.74919	14.2167
		9.73249	0.732		10.645	0.651423		9.75197	14.1824
		9.73527	0.7321		10.6478	0.651152		9.75474	14.1301
		9.73805	0.732359		10.6506	0.650839		9.75752	14.1195
		9.74083	0.732454		10.6534	0.650526		9.7603	14.1168
		9.74361	0.732615		10.6561	0.650259		9.76308	14.0528
		9.74638	0.73292		10.6589	0.649965		9.76586	14.1209
		9.74916	0.732962		10.6617	0.649584		9.76863	14.0309
		9.75194	0.733187		10.6645	0.649339		9.77141	14.033
		9.75472	0.733256		10.6673	0.649023		9.77419	13.9261
		9.75749	0.733416		10.67	0.648778		9.77697	13.9223
		9.76027	0.733569		10.6728	0.648557		9.77974	13.8625
		9.76305	0.733729		10.6756	0.648133		9.78252	13.8608
		9.76583	0.733901		10.6784	0.647878		9.7853	13.7691
		9.76861	0.734141		10.6811	0.647587		9.78808	13.8016
		9.77138	0.734141		10.6839	0.647194		9.79086	13.8266
		9.77416	0.734393		10.6867	0.646954		9.79363	13.7404
		9.77694	0.734622		10.6895	0.646702		9.79641	13.7755
		9.77972	0.734569		10.6923	0.646446		9.79919	13.6511
		9.78249	0.734817		10.695	0.646152		9.80197	13.7055
		9.78527	0.735012		10.6978	0.645813		9.80475	13.5727
		9.78805	0.73526		10.7006	0.6455		9.80752	13.6031
		9.79083	0.735344		10.7034	0.645118		9.8103	13.5579
		9.79361	0.735496		10.7061	0.644786		9.81308	13.5409
		9.79638	0.735622		10.7089	0.644515		11.2086	28.9736
		9.79916	0.735893		10.7117	0.644236		11.2114	26.4328
		9.80194	0.735947		10.7145	0.643958		11.2142	26.3875
		9.80472	0.736134		10.7173	0.643473		11.217	26.3345
		9.8075	0.736336		10.72	0.643271		11.2198	26.3364
		9.81027	0.736443		10.7228	0.642805		11.2225	26.3192
		9.81305	0.736565		10.7256	0.642569		11.2253	26.3177
		9.81305	0.736576		10.7284	0.642229		11.2281	26.3335
		11.2086	0.439027		10.7311	0.641878		11.2309	26.3102
		11.2114	0.498799		10.7339	0.641599		11.2336	26.3177
		11.2142	0.512146		10.7367	0.641225		11.2364	26.2894
		11.217	0.521543		10.7395	0.640969		11.2392	26.3048
		11.2197	0.528943		10.7423	0.640653		11.242	26.3112
		11.2225	0.534874		10.745	0.640206		11.2448	26.3223
		11.2253	0.540114		10.7478	0.639905		11.2475	26.3204
		11.2281	0.544527		10.7506	0.639637		11.2503	26.327
		11.2308	0.548652		10.7534	0.639271		11.2531	26.3505
		11.2336	0.552175		10.7561	0.638813		11.2559	26.3243
		11.2364	0.555675		10.7589	0.638588		11.2586	26.3441
		11.2392	0.558751		10.7617	0.638137		11.2614	26.3296
		11.242	0.56148		10.7645	0.637821		11.2642	26.3394
		11.2447	0.564125		10.7673	0.637435		11.267	26.3286
		11.2475	0.566663		10.77	0.637279		11.2698	26.3365
		11.2503	0.569026		10.7728	0.636813		11.2725	26.3065
		11.2531	0.571281		10.7756	0.636573		11.2753	26.3349
		11.2558	0.573327		10.7784	0.636092		11.2781	26.3461
		11.2586	0.575251		10.7811	0.635813		11.2809	26.3296
		11.2614	0.577296		10.7839	0.635386		11.2836	26.3542
		11.2642	0.579037		10.7867	0.635061		11.2864	26.3285
		11.267	0.580861		10.7895	0.634695		11.2892	26.3546
		11.2697	0.582422		10.7923	0.634294		11.292	26.3345
		11.2725	0.584178		10.795	0.634004		11.2948	26.3318
		11.2753	0.585678		10.7978	0.633554		11.2975	26.3202
		11.2781	0.587113		10.8006	0.633237		11.3003	26.3168
		11.2808	0.588697		10.8034	0.632859		11.3031	26.2973
		11.2836	0.589994		10.8061	0.632458		11.3059	26.2997
		11.2864	0.591479		10.8089	0.632065		11.3086	26.3232
		11.2892	0.592757		10.8117	0.63171		11.3114	26.2986
		11.292	0.594131		10.8145	0.631306		11.3142	26.3016
		11.2947	0.595303		10.8173	0.630977		11.317	26.2897
		11.2975	0.596574		10.82	0.630508		11.3198	26.2852
		11.3003	0.597635		10.8228	0.630191		11.3225	26.2677
		11.3031	0.598887		10.8256	0.62984		11.3253	26.2726
		11.3058	0.599937		10.8284	0.629455		11.3281	26.2587
		11.3086	0.600994		10.8311	0.629103		11.3309	26.2645
		11.3114	0.602215		10.8339	0.628661		11.3336	26.2491
		11.3142	0.603238		10.8367	0.628249		11.3364	26.2527
		11.317	0.604177		10.8395	0.627939		11.3392	26.2613
		11.3197	0.605246		10.8423	0.627474		11.342	26.2469
		11.3225	0.606265		10.845	0.627073		11.3448	26.2448
[truncated: 138,082 more rows]

## Sheet: Figure 4b
Figure 4b
		Cyce number	CE (%)	VE (%)	SOEE (%)
		1	99.8974	96.6535	14.281
		2	99.854	96.5437	14.1195
		3	99.8823	96.5072	13.9792
		4	99.8941	96.483	13.8086
		5	99.9072	96.4431	13.7387
		6	99.914	96.4356	13.5992
		7	99.9218	96.4367	13.6489
		8	99.9284	96.4058	13.6404
		9	99.8955	96.3832	13.6908
		10	99.5709	96.4732	13.6769
		11	99.3266	96.4572	13.5689
		12	99.4422	96.4672	13.5941
		13	99.4616	96.4489	13.5619
		14	99.4768	96.4717	13.573
		15	99.4798	96.4646	13.4738
		16	99.4891	96.4686	13.5168
		17	99.4775	96.4703	13.5327
		18	99.4534	96.4731	13.542
		19	99.4175	96.4896	13.6352
		20	99.3735	96.4667	13.6334
		21	99.1646	96.5645	13.441
		22	99.2973	96.5625	13.507
		23	99.2763	96.5499	13.5052
		24	99.2554	96.5575	13.5137
		25	99.2394	96.5374	13.5236
		26	99.2108	96.5616	13.5674
		27	99.2	96.56	13.6017
		28	99.1856	96.5681	13.6355
		29	99.1652	96.5655	13.634
		30	99.1435	96.564	13.6445
		31	98.758	96.5921	13.6796
		32	99.0101	96.5833	13.7439
		33	98.9758	96.5956	13.8261
		34	98.9374	96.5973	13.8206
		35	98.8966	96.6015	13.8245
		36	98.859	96.6114	13.8704
		37	98.8201	96.6007	13.8808
		38	98.7959	96.6194	13.9486
		39	98.767	96.5966	13.9063
		40	98.7542	96.6429	14.0583
		41	98.5167	96.6103	13.9608
		42	98.6717	96.6071	14.1069
		43	98.6666	96.6028	14.0842
		44	98.6517	96.5846	14.0683
		45	98.6417	96.5813	14.008
		46	98.6304	96.5553	13.9651
		47	98.6284	96.5666	13.9807
		48	98.6024	96.558	13.9456
		49	98.5851	96.5701	13.9555
		50	98.5647	96.5651	13.9516
		51	98.3486	96.5649	13.8271
		52	98.5216	96.5411	13.7685
		53	98.5257	96.5452	13.7917
		54	98.5307	96.5486	13.7991
		55	98.5402	96.5338	13.8089
		56	98.5312	96.5337	13.8067
		57	98.523	96.5315	13.7703
		58	98.5247	96.5302	13.7962
		59	98.5008	96.5425	13.7103
		60	98.2128	96.5476	13.316
		61	98.2101	96.5469	13.3749
		62	98.2224	96.5213	13.3652
		63	98.2364	96.5313	13.3552
		64	98.2345	96.5162	13.3381
		65	98.2235	96.5363	13.3357
		66	98.232	96.5257	13.3714
		67	98.2517	96.5178	13.4243
		68	98.2268	96.5284	13.4063
		69	98.2303	96.4821	13.3723
		70	98.2257	96.4995	13.2858
		71	98.2319	96.4951	13.262
		72	98.2332	96.4922	13.2655
		73	98.2308	96.4782	13.2147
		74	98.2278	96.489	13.2275
		75	98.2187	96.4779	13.2172
		76	98.2321	96.4466	13.1991
		77	98.1943	96.5448	12.9854
		78	98.1418	96.3948	13.144
		79	98.1559	96.3951	13.1099
		80	98.1517	96.3743	13.0907
		81	98.1656	96.3913	13.027
		82	98.1724	96.3849	13.1041
		83	98.1736	96.3536	13.0591
		84	98.1625	96.373	13.0584
		85	98.1594	96.3676	13.1008
		86	98.163	96.3686	13.1424
		87	98.1846	96.3302	13.223
		88	98.1872	96.3243	13.1799
		89	98.1936	96.3458	13.1489
		90	98.1919	96.3155	13.1542
		91	98.1882	96.3135	13.1578
		92	98.1945	96.3067	13.1473
		93	98.1955	96.3229	13.1827
		94	98.2056	96.2859	13.2362
		95	98.2051	96.2822	13.2687
		96	98.1993	96.2616	13.257
		97	98.2145	96.2645	13.1978
		98	98.2232	96.2529	13.1879
		99	98.2292	96.2466	13.1717
		100	98.2331	96.217	13.1649
		101	98.2397	96.2245	13.1304
		102	98.2244	96.2539	13.1727
		103	100.299	95.847	13.0285
		104	99.8905	95.831	13.056
		105	99.8157	95.7816	13.0567
		106	99.7538	95.6962	13.0352
		107	98.7116	95.9185	12.9568
		108	98.1171	96.0872	12.9339
		109	98.1082	96.0999	12.9752
		110	98.1128	96.1059	12.9919
		111	98.1095	96.1021	13.028
		112	98.1015	95.8918	13.0161
		113	98.1962	95.9035	13.0971
		114	98.2026	95.8962	13.1089
		115	98.2019	95.8767	13.1068
		116	98.2102	95.8694	13.0931
		117	98.22	95.8601	13.0796
		118	98.2202	95.854	13.0722
		119	98.2069	95.8485	13.0882
		120	98.2026	95.8374	13.0881
		121	98.2091	95.83	13.0879
		122	98.2089	95.7983	13.1082
		123	98.2088	95.7825	13.0744
		124	98.2198	95.7573	13.0689
		125	98.2201	95.7353	13.0648
		126	98.2218	95.7157	13.0492
		127	98.222	95.6778	13.0568
		128	98.2054	95.6674	13.0518
		129	98.1532	95.6758	12.9915
		130	98.1557	95.6141	13.0077
		131	98.1367	95.633	12.9171
		132	98.14	95.6214	12.8785
		133	98.1371	95.5669	12.8924
		134	98.1443	95.5298	12.8838
		135	98.1552	95.4843	12.8776
		136	98.1587	95.4774	12.8626
		137	98.1621	95.4107	12.8558
		138	98.1639	95.332	12.8515
		139	98.1697	95.2769	12.8329
		140	98.173	95.1869	12.8212
		141	98.1788	95.1757	12.7981
		142	98.1758	95.109	12.777
		143	98.1836	95.0366	12.7517
		144	98.1903	94.9908	12.7274
		145	98.1954	94.9043	12.7057
		146	98.1978	94.8437	12.6838
		147	98.1941	94.7641	12.668
		148	98.1861	94.638	12.6599
		149	98.1826	94.5381	12.6475
		150	98.1352	94.5081	12.6205
