# Supplementary material for: An efficient and stable solar flow battery enabled by a single-junction GaAs photoelectrode
Source: Nat Commun. 2021 Jan 8;12:156. doi: 10.1038/s41467-020-20287-w (PMC7794367; doi:10.1038/s41467-020-20287-w)
Supplement: Supplementary file 3 — Source Data [file 41467_2020_20287_MOESM3_ESM.zip › Figure 5.xlsx]

## Sheet: Figure 5a
Figure 5a
		Simulating by the LSV data from the SJ-GaAs photoelectrode		Simulating by the I-V data from the solid-state SJ-GaAs cell
		Ecell0 (V)	SOEE (%)	Ecell0 (V)	SOEE (%)
		0.3	9.80666	0.3	5.56842
		0.31	10.1058	0.31	5.84266
		0.32	10.4028	0.32	6.11818
		0.33	10.6968	0.33	6.39426
		0.34	10.9858	0.34	6.67189
		0.35	11.2727	0.35	6.94945
		0.36	11.5534	0.36	7.22822
		0.37	11.8309	0.37	7.50712
		0.38	12.1035	0.38	7.78713
		0.39	12.3682	0.39	8.06693
		0.4	12.6307	0.4	8.34764
		0.41	12.8857	0.41	8.62926
		0.42	13.1317	0.42	8.91042
		0.43	13.3753	0.43	9.19232
		0.44	13.6045	0.44	9.47456
		0.45	13.8296	0.45	9.75756
		0.46	14.0451	0.46	10.0395
		0.47	14.2463	0.47	10.322
		0.48	14.4433	0.48	10.6043
		0.49	14.623	0.49	10.8863
		0.5	14.7922	0.5	11.1683
		0.51	14.9508	0.51	11.4501
		0.52	15.0876	0.52	11.7321
		0.53	15.2162	0.53	12.0121
		0.54	15.3253	0.54	12.2926
		0.55	15.4157	0.55	12.5699
		0.56	15.4934	0.56	12.8475
		0.57	15.5426	0.57	13.1232
		0.58	15.5762	0.58	13.3963
		0.59	15.5904	0.59	13.6658
		0.6	15.5757	0.6	13.9327
		0.61	15.5429	0.61	14.1963
		0.62	15.4832	0.62	14.4541
		0.63	15.3982	0.63	14.7055
		0.64	15.2936	0.64	14.9503
		0.65	15.1509	0.65	15.1863
		0.66	14.987	0.66	15.4112
		0.67	14.797	0.67	15.6246
		0.68	14.5747	0.68	15.8216
		0.69	14.3321	0.69	16.0015
		0.7	14.0566	0.7	16.1597
		0.71	13.7501	0.71	16.2918
		0.72	13.4243	0.72	16.3926
		0.73	13.068	0.73	16.4605
		0.74	12.689	0.74	16.4886
		0.75	12.2826	0.75	16.468
				0.76	16.4341
				0.77	16.3528
				0.78	16.2074
				0.79	15.9918
				0.8	15.7287
				0.81	15.38
				0.82	14.9663
				0.83	14.4676
				0.84	13.8786
				0.85	13.2147
				0.86	12.4336
				0.87	11.5572
				0.88	10.6044
				0.89	9.54641
				0.9	8.4039
				0.91	7.19235
				0.92	5.91509
				0.93	4.57287
				0.94	3.20636
				0.95	1.81489
				0.96	0.432215

## Sheet: Figure 5b
Figure 5b
		BTMAP-Fc		N^Me -TEMPO
		Potential (V vs NHE)	Current density (mA cm-2)	Potential (V vs NHE)	Current density (mA cm-2)
		0.317205	-0.118318	1.241	0.114
		0.316695	-0.117954	1.241	0.113
		0.316215	-0.117425	1.24	0.113
		0.315706	-0.117064	1.24	0.113
		0.3152	-0.116619	1.239	0.112
		0.314719	-0.116063	1.238	0.112
		0.314205	-0.115721	1.238	0.112
		0.313704	-0.115349	1.237	0.112
		0.313204	-0.114827	1.237	0.112
		0.312702	-0.114365	1.236	0.112
		0.312212	-0.114041	1.236	0.111
		0.311719	-0.113402	1.236	0.111
		0.311213	-0.113082	1.235	0.111
		0.310729	-0.112587	1.234	0.111
		0.310219	-0.112159	1.234	0.111
		0.309725	-0.111726	1.233	0.111
		0.30922	-0.111298	1.233	0.111
		0.308725	-0.110895	1.233	0.11
		0.308223	-0.110475	1.232	0.11
		0.307726	-0.110035	1.232	0.11
		0.307229	-0.109531	1.231	0.11
		0.306727	-0.109117	1.231	0.11
		0.306233	-0.108759	1.23	0.11
		0.305721	-0.108357	1.23	0.11
		0.305236	-0.107865	1.229	0.109
		0.304727	-0.107472	1.229	0.109
		0.30423	-0.107018	1.228	0.109
		0.303736	-0.106613	1.228	0.109
		0.303233	-0.106088	1.227	0.109
		0.302735	-0.105728	1.227	0.109
		0.302218	-0.105318	1.226	0.109
		0.301729	-0.104871	1.225	0.108
		0.30124	-0.104464	1.225	0.108
		0.300738	-0.104076	1.225	0.108
		0.30023	-0.103571	1.224	0.108
		0.299732	-0.103175	1.224	0.108
		0.299211	-0.102742	1.223	0.108
		0.298731	-0.102386	1.222	0.108
		0.298234	-0.101942	1.222	0.108
		0.29773	-0.101477	1.222	0.108
		0.297224	-0.101119	1.221	0.107
		0.296718	-0.100654	1.221	0.107
		0.296233	-0.100272	1.22	0.107
		0.295741	-0.0997576	1.22	0.107
		0.295237	-0.0994147	1.219	0.107
		0.294727	-0.0991109	1.218	0.107
		0.294219	-0.0986791	1.218	0.107
		0.293727	-0.0982364	1.217	0.107
		0.29324	-0.0978449	1.217	0.107
		0.292726	-0.0974321	1.216	0.107
		0.292248	-0.0970381	1.216	0.107
		0.291735	-0.0967276	1.215	0.106
		0.291233	-0.0962994	1.215	0.106
		0.290721	-0.0958582	1.215	0.106
		0.290208	-0.0954952	1.214	0.106
		0.289725	-0.0951377	1.214	0.106
		0.289214	-0.0947463	1.213	0.106
		0.28872	-0.0943802	1.212	0.106
		0.288209	-0.0940414	1.212	0.106
		0.28772	-0.0936838	1.211	0.106
		0.287219	-0.0931848	1.211	0.106
		0.286721	-0.0928249	1.21	0.106
		0.286211	-0.0925257	1.21	0.105
		0.285723	-0.0921015	1.209	0.105
		0.285232	-0.0917714	1.209	0.105
		0.284724	-0.0914286	1.208	0.105
		0.284221	-0.0911788	1.208	0.105
		0.283735	-0.0906224	1.208	0.105
		0.283222	-0.0903287	1.207	0.105
		0.282736	-0.0898946	1.206	0.105
		0.28222	-0.0896334	1.206	0.105
		0.28172	-0.0891831	1.206	0.105
		0.281228	-0.0888846	1.205	0.105
		0.280722	-0.088552	1.205	0.105
		0.280207	-0.0880882	1.204	0.104
		0.279707	-0.0877719	1.204	0.104
		0.279215	-0.087361	1.203	0.104
		0.278733	-0.0870558	1.203	0.104
		0.278229	-0.086707	1.202	0.104
		0.277716	-0.0863902	1.202	0.104
		0.277234	-0.0860303	1.201	0.104
		0.276727	-0.0857215	1.201	0.104
		0.276231	-0.0853692	1.2	0.104
		0.275736	-0.085068	1.2	0.104
		0.275234	-0.084681	1.199	0.104
		0.274742	-0.0843857	1.198	0.104
		0.274231	-0.0839931	1.198	0.103
		0.273731	-0.083584	1.198	0.103
		0.273239	-0.0833543	1.197	0.103
		0.272742	-0.0830191	1.197	0.103
		0.272229	-0.0828056	1.196	0.103
		0.271728	-0.0824038	1.196	0.103
		0.271244	-0.0820794	1.195	0.103
		0.270751	-0.0817896	1.194	0.103
		0.270266	-0.081478	1.194	0.103
		0.269765	-0.0811019	1.193	0.103
		0.269251	-0.0809015	1.193	0.103
		0.268752	-0.0805035	1.193	0.103
		0.26824	-0.0802694	1.192	0.103
		0.267748	-0.0799095	1.192	0.102
		0.267245	-0.0796563	1.191	0.102
		0.266758	-0.0793086	1.191	0.102
		0.266233	-0.0790774	1.19	0.102
		0.265752	-0.0787078	1.189	0.102
		0.265243	-0.078406	1.189	0.102
		0.264753	-0.0780517	1.189	0.102
		0.264246	-0.0779978	1.188	0.102
		0.263738	-0.0775158	1.188	0.102
		0.263255	-0.0773161	1.187	0.102
		0.262749	-0.0769747	1.187	0.102
		0.262236	-0.0767871	1.186	0.102
		0.261751	-0.0764345	1.186	0.102
		0.261213	-0.0761596	1.185	0.102
		0.260738	-0.0758458	1.184	0.101
		0.260228	-0.0756373	1.184	0.101
		0.259726	-0.0753439	1.184	0.101
		0.259228	-0.0750406	1.183	0.101
		0.258727	-0.074762	1.183	0.101
		0.258236	-0.0745119	1.182	0.101
		0.257719	-0.0742725	1.182	0.101
		0.257238	-0.074017	1.181	0.101
		0.256736	-0.0736866	1.181	0.101
		0.256229	-0.073446	1.18	0.101
		0.255741	-0.0732602	1.179	0.101
		0.255249	-0.0729273	1.179	0.101
		0.254742	-0.0726955	1.178	0.101
		0.254248	-0.0725739	1.178	0.101
		0.253743	-0.0722071	1.178	0.101
		0.253245	-0.0718753	1.177	0.1
		0.252732	-0.0716711	1.177	0.1
		0.25224	-0.0713396	1.176	0.1
		0.251733	-0.0710569	1.176	0.1
		0.25125	-0.0708157	1.175	0.1
		0.250743	-0.0706233	1.175	0.1
		0.250237	-0.0703564	1.174	0.1
		0.249736	-0.0701673	1.173	0.1
		0.249238	-0.0698823	1.173	0.0999
		0.248743	-0.0696406	1.172	0.0998
		0.248243	-0.069395	1.172	0.0998
		0.247754	-0.0692217	1.172	0.0998
		0.247235	-0.0689493	1.171	0.0997
		0.246737	-0.0687434	1.171	0.0996
		0.246259	-0.0684764	1.17	0.0997
		0.245747	-0.0682552	1.17	0.0996
		0.245235	-0.0680503	1.169	0.0995
		0.244741	-0.0678769	1.169	0.0995
		0.244252	-0.067576	1.168	0.0994
		0.243734	-0.0673414	1.168	0.0993
		0.243253	-0.0671655	1.167	0.0992
		0.242758	-0.0669127	1.167	0.0993
		0.242235	-0.0666116	1.166	0.0991
		0.241732	-0.066433	1.166	0.099
		0.241237	-0.0663136	1.165	0.099
		0.240731	-0.0660343	1.165	0.099
		0.240226	-0.0658114	1.164	0.0988
		0.239731	-0.0656205	1.164	0.0988
		0.239255	-0.065413	1.163	0.0987
		0.238735	-0.0652045	1.163	0.0986
		0.238239	-0.0651027	1.162	0.0987
		0.23774	-0.0648279	1.162	0.0985
		0.237228	-0.0646332	1.161	0.0985
		0.236735	-0.0643789	1.161	0.0984
		0.236235	-0.0641238	1.16	0.0984
		0.235754	-0.0639366	1.16	0.0983
		0.235255	-0.0637406	1.159	0.0983
		0.234745	-0.0637105	1.159	0.0983
		0.234247	-0.0634194	1.158	0.0982
		0.233744	-0.0631749	1.158	0.0981
		0.233248	-0.0630286	1.157	0.098
		0.232747	-0.0627687	1.157	0.098
		0.232254	-0.0625747	1.156	0.098
		0.231762	-0.0624121	1.156	0.0979
		0.23126	-0.0621854	1.155	0.0978
		0.230758	-0.0619852	1.155	0.0978
		0.230257	-0.0617905	1.154	0.0978
		0.229782	-0.0616449	1.154	0.0976
		0.229252	-0.061482	1.153	0.0975
		0.228766	-0.0612613	1.153	0.0976
		0.228255	-0.0610593	1.152	0.0974
		0.227759	-0.0609112	1.152	0.0975
		0.227275	-0.0607141	1.151	0.0973
		0.226777	-0.0605558	1.151	0.0973
		0.226268	-0.0603744	1.15	0.0973
		0.225767	-0.0602012	1.15	0.0972
		0.225259	-0.059998	1.149	0.0971
		0.224771	-0.0597912	1.149	0.0971
		0.224261	-0.0596471	1.148	0.097
		0.223768	-0.0595784	1.148	0.0969
		0.223286	-0.0594141	1.147	0.0969
		0.222784	-0.0592313	1.147	0.0969
		0.222269	-0.0590047	1.146	0.0967
		0.221748	-0.0587879	1.146	0.0968
		0.221257	-0.0586405	1.145	0.0967
		0.22077	-0.0585002	1.145	0.0966
		0.22026	-0.0583651	1.144	0.0966
		0.21976	-0.0581441	1.144	0.0966
		0.219268	-0.0579776	1.143	0.0964
		0.218779	-0.0579123	1.143	0.0965
		0.218269	-0.057621	1.142	0.0964
		0.217771	-0.0574633	1.142	0.0964
		0.217263	-0.0573246	1.141	0.0963
		0.216784	-0.0570869	1.141	0.0963
		0.216266	-0.0570816	1.14	0.0961
		0.215763	-0.0568768	1.14	0.096
		0.215276	-0.0567307	1.139	0.096
		0.214786	-0.0566666	1.139	0.096
		0.214269	-0.0564292	1.138	0.0958
		0.213774	-0.0562322	1.138	0.0958
		0.21328	-0.0560737	1.137	0.0959
		0.212767	-0.0559553	1.137	0.0957
		0.212279	-0.0557892	1.136	0.0957
		0.211766	-0.0556252	1.136	0.0956
		0.211256	-0.0554971	1.135	0.0956
		0.21076	-0.055344	1.135	0.0956
		0.210275	-0.0551499	1.134	0.0955
		0.209768	-0.0551235	1.134	0.0954
		0.209255	-0.0549656	1.133	0.0954
		0.208773	-0.0547693	1.133	0.0953
		0.20827	-0.0545834	1.132	0.0952
		0.207787	-0.0544396	1.132	0.0952
		0.207283	-0.0542975	1.131	0.0952
		0.206773	-0.0541484	1.131	0.0951
		0.206292	-0.0539985	1.13	0.095
		0.205784	-0.0538174	1.13	0.0949
		0.205299	-0.0537408	1.129	0.0948
		0.204762	-0.05367	1.129	0.0949
		0.204282	-0.0534279	1.128	0.0949
		0.203782	-0.0533433	1.128	0.0947
		0.203279	-0.0531957	1.127	0.0947
		0.20276	-0.0531095	1.127	0.0946
		0.202261	-0.0529112	1.126	0.0947
		0.201762	-0.0527972	1.126	0.0945
		0.201247	-0.0527347	1.125	0.0945
		0.20076	-0.0525662	1.125	0.0944
		0.20027	-0.0523884	1.124	0.0944
		0.199763	-0.0522973	1.124	0.0943
		0.199292	-0.0521912	1.123	0.0943
		0.198777	-0.0520523	1.123	0.0942
		0.198257	-0.051963	1.122	0.0941
		0.197775	-0.0517743	1.122	0.094
		0.197283	-0.0516091	1.121	0.0941
		0.196785	-0.051465	1.121	0.094
		0.196275	-0.0513765	1.12	0.094
		0.19579	-0.0513188	1.12	0.0939
		0.195274	-0.0511705	1.119	0.0938
		0.194765	-0.0510119	1.119	0.0939
		0.19427	-0.0509253	1.118	0.0937
		0.193778	-0.0507198	1.118	0.0936
		0.193285	-0.0506435	1.117	0.0936
		0.192789	-0.0505313	1.117	0.0935
		0.192295	-0.0504813	1.116	0.0935
		0.191806	-0.0502874	1.116	0.0935
		0.191284	-0.050137	1.115	0.0933
		0.190801	-0.0500501	1.115	0.0933
		0.190297	-0.049965	1.114	0.0933
		0.189787	-0.049828	1.114	0.0933
		0.189307	-0.0497476	1.113	0.0932
		0.188787	-0.0496956	1.113	0.0931
		0.188284	-0.0494984	1.112	0.0931
		0.187789	-0.0493979	1.112	0.093
		0.187299	-0.0492592	1.111	0.0929
		0.186806	-0.0491544	1.111	0.0929
		0.186289	-0.0491111	1.11	0.0928
		0.185803	-0.0489073	1.11	0.0928
		0.185313	-0.0488005	1.109	0.0927
		0.184793	-0.0487014	1.109	0.0926
		0.184308	-0.0485192	1.108	0.0926
		0.183791	-0.0484771	1.108	0.0925
		0.183287	-0.048378	1.107	0.0924
		0.182799	-0.048234	1.107	0.0924
		0.182291	-0.0481607	1.106	0.0923
		0.181792	-0.0480169	1.106	0.0923
		0.181299	-0.0479688	1.105	0.0923
		0.180791	-0.0477795	1.105	0.0921
		0.180293	-0.047651	1.104	0.0921
		0.179786	-0.04758	1.104	0.092
		0.179299	-0.0474606	1.103	0.092
		0.178796	-0.0473386	1.103	0.0921
		0.178309	-0.047306	1.102	0.0918
		0.177797	-0.0471975	1.102	0.0918
		0.177307	-0.0470572	1.101	0.0918
		0.176803	-0.0469223	1.101	0.0917
		0.176281	-0.0468344	1.1	0.0916
		0.1758	-0.046716	1.1	0.0916
		0.175304	-0.0465962	1.099	0.0915
		0.174797	-0.0465839	1.099	0.0915
		0.174272	-0.0465116	1.098	0.0914
		0.173798	-0.0463477	1.098	0.0913
		0.17329	-0.0462726	1.097	0.0913
		0.172803	-0.0460976	1.097	0.0912
		0.172285	-0.0460543	1.096	0.0912
		0.171779	-0.0459729	1.096	0.0911
		0.1713	-0.0458268	1.095	0.091
		0.170793	-0.0457062	1.095	0.0909
		0.1703	-0.0455754	1.094	0.0909
		0.169791	-0.045483	1.094	0.0907
		0.16931	-0.0454214	1.093	0.0907
		0.168807	-0.0453351	1.093	0.0907
		0.168298	-0.0452388	1.092	0.0907
		0.167788	-0.0451358	1.092	0.0906
		0.167314	-0.0452566	1.091	0.0905
		0.166792	-0.0449857	1.091	0.0903
		0.166317	-0.0449117	1.09	0.0903
		0.165802	-0.0448134	1.09	0.0903
		0.165296	-0.0447195	1.089	0.0902
		0.164816	-0.0446143	1.089	0.0901
		0.164297	-0.0444584	1.088	0.0901
		0.163798	-0.0444741	1.088	0.0899
		0.163289	-0.0444027	1.087	0.09
		0.162787	-0.0442623	1.087	0.0898
		0.162297	-0.0441674	1.086	0.0898
		0.161795	-0.0441884	1.086	0.0897
		0.161279	-0.0440868	1.085	0.0896
		0.160793	-0.0439079	1.085	0.0895
		0.160303	-0.0437865	1.084	0.0894
		0.159808	-0.0437056	1.084	0.0894
		0.159309	-0.0436921	1.083	0.0892
		0.158816	-0.0435076	1.083	0.0892
		0.158303	-0.0434834	1.082	0.0892
		0.157817	-0.0433959	1.082	0.089
		0.157299	-0.0432699	1.081	0.089
		0.156811	-0.0432313	1.081	0.0889
		0.156317	-0.0431502	1.08	0.0888
		0.155809	-0.0429513	1.08	0.0887
		0.15532	-0.043021	1.079	0.0888
		0.154814	-0.0428765	1.079	0.0886
		0.154312	-0.0427925	1.078	0.0884
		0.153809	-0.0427223	1.078	0.0883
		0.153321	-0.0426508	1.077	0.0883
		0.152834	-0.0426228	1.077	0.0882
		0.152336	-0.0424501	1.076	0.0882
		0.151834	-0.0423639	1.076	0.088
		0.151325	-0.0423075	1.075	0.0879
		0.150822	-0.0421907	1.075	0.0878
		0.150318	-0.0421755	1.074	0.0878
		0.149841	-0.0420068	1.074	0.0877
		0.149334	-0.0419599	1.073	0.0875
		0.148841	-0.041901	1.073	0.0874
		0.148323	-0.0417859	1.072	0.0873
		0.147832	-0.0417728	1.072	0.0873
		0.147328	-0.0416644	1.071	0.0871
		0.146829	-0.0415992	1.071	0.0871
		0.146346	-0.0414852	1.07	0.087
		0.145849	-0.041427	1.07	0.0868
		0.145351	-0.0413084	1.069	0.0867
		0.144832	-0.0412505	1.069	0.0866
		0.144342	-0.041192	1.068	0.0865
		0.143842	-0.041114	1.068	0.0864
		0.143329	-0.0410124	1.067	0.0863
		0.142808	-0.0409546	1.067	0.0863
		0.142315	-0.0408747	1.066	0.0861
		0.141825	-0.0407664	1.066	0.086
		0.141302	-0.0407125	1.065	0.0859
		0.140826	-0.0405974	1.065	0.0856
		0.140302	-0.0405449	1.064	0.0855
		0.139817	-0.0404577	1.064	0.0855
		0.139304	-0.0404251	1.063	0.0853
		0.138828	-0.040341	1.063	0.0852
		0.138321	-0.0402457	1.062	0.0852
		0.137819	-0.0402267	1.062	0.085
		0.137304	-0.0401711	1.061	0.0848
		0.136828	-0.0400445	1.061	0.0848
		0.136318	-0.0399646	1.06	0.0846
		0.135809	-0.0399195	1.06	0.0844
		0.135334	-0.0397988	1.059	0.0842
		0.134959	-0.0397455	1.059	0.0843
		0.134846	-0.0396273	1.058	0.0841
		0.135129	-0.0388017	1.058	0.0839
		0.13562	-0.0380668	1.057	0.0837
		0.136116	-0.0376041	1.057	0.0838
		0.136612	-0.0371849	1.056	0.0835
		0.137121	-0.0368778	1.056	0.0833
		0.137614	-0.0365988	1.055	0.0832
		0.138136	-0.0363558	1.055	0.083
		0.138624	-0.0361234	1.054	0.0828
		0.139114	-0.0359574	1.054	0.0827
		0.139622	-0.035723	1.053	0.0826
		0.140119	-0.0356016	1.053	0.0824
		0.140632	-0.0353066	1.052	0.0823
		0.141101	-0.0351601	1.052	0.0821
		0.14162	-0.0349559	1.051	0.082
		0.142124	-0.0348258	1.051	0.0818
		0.142615	-0.0346654	1.05	0.0815
		0.143114	-0.0344654	1.05	0.0814
		0.143614	-0.0343786	1.049	0.0811
		0.14411	-0.0341909	1.049	0.0809
		0.144645	-0.0340322	1.048	0.0808
		0.145125	-0.0339458	1.048	0.0806
		0.145637	-0.0337331	1.047	0.0804
		0.146131	-0.0336891	1.047	0.0802
		0.14663	-0.0335558	1.046	0.0801
		0.147136	-0.0334121	1.046	0.0799
		0.14764	-0.033254	1.045	0.0797
		0.148134	-0.0331455	1.045	0.0794
		0.14864	-0.0329657	1.044	0.0792
		0.149115	-0.032878	1.044	0.0791
		0.149608	-0.0328085	1.043	0.0788
		0.150118	-0.0326653	1.043	0.0785
		0.150622	-0.0325872	1.042	0.0783
		0.151134	-0.0324478	1.042	0.0781
		0.15162	-0.0323543	1.041	0.0778
		0.152109	-0.032172	1.041	0.0777
		0.152618	-0.0319883	1.04	0.0773
		0.153098	-0.0319816	1.04	0.0772
		0.153622	-0.0318326	1.039	0.077
		0.154114	-0.0316993	1.039	0.0766
		0.154587	-0.0316496	1.038	0.0765
		0.155112	-0.0315967	1.038	0.0761
		0.155602	-0.0314093	1.037	0.0758
		0.156099	-0.0313099	1.037	0.0757
		0.156615	-0.0312115	1.036	0.0754
		0.157094	-0.0311534	1.036	0.075
		0.157603	-0.0309813	1.035	0.0749
		0.158102	-0.0309487	1.035	0.0744
		0.158601	-0.0308913	1.034	0.0742
		0.159096	-0.0306961	1.034	0.074
		0.159596	-0.0306392	1.033	0.0736
		0.16008	-0.0305391	1.033	0.0733
		0.160573	-0.0303943	1.032	0.073
		0.161076	-0.0303615	1.032	0.0726
		0.161576	-0.030272	1.031	0.0724
		0.162086	-0.0301623	1.031	0.072
		0.162586	-0.0300447	1.03	0.0717
		0.163091	-0.0299797	1.03	0.0714
		0.163606	-0.0298554	1.029	0.071
		0.164105	-0.0296987	1.029	0.0706
		0.1646	-0.0297155	1.028	0.0702
		0.165107	-0.0296754	1.028	0.07
		0.165619	-0.0294863	1.027	0.0697
		0.166109	-0.0293946	1.027	0.0692
		0.166611	-0.0293203	1.026	0.069
		0.1671	-0.0291992	1.026	0.0685
		0.167591	-0.0291719	1.025	0.0681
		0.168097	-0.0290621	1.025	0.0676
		0.168604	-0.0289273	1.024	0.0673
		0.169115	-0.0288761	1.024	0.0669
		0.169605	-0.028794	1.023	0.0664
		0.170115	-0.0287202	1.023	0.066
		0.170606	-0.0286253	1.022	0.0656
		0.171097	-0.0285272	1.022	0.0652
		0.171592	-0.0284504	1.021	0.0646
		0.172094	-0.0283958	1.021	0.0642
		0.172599	-0.0283185	1.02	0.0638
		0.173097	-0.0282403	1.02	0.0635
		0.173601	-0.028179	1.019	0.0631
		0.174103	-0.028054	1.019	0.0624
		0.174613	-0.0279962	1.018	0.0619
		0.175096	-0.0278931	1.018	0.0614
		0.175584	-0.0278617	1.017	0.0609
		0.176099	-0.027721	1.017	0.0604
		0.176586	-0.0275813	1.016	0.06
		0.177101	-0.027523	1.016	0.0593
		0.177607	-0.0274227	1.015	0.0589
		0.17809	-0.0274157	1.015	0.0583
		0.178611	-0.027297	1.014	0.0578
		0.179084	-0.0272794	1.014	0.0572
		0.179591	-0.0271398	1.013	0.0567
		0.180067	-0.0270906	1.013	0.0561
		0.180606	-0.0269707	1.012	0.0556
		0.181096	-0.0268674	1.012	0.0549
		0.181601	-0.0268439	1.011	0.0542
		0.182084	-0.0267407	1.011	0.0538
		0.182585	-0.0267133	1.01	0.053
		0.183094	-0.0266282	1.01	0.0524
		0.183599	-0.0265498	1.009	0.0517
		0.184112	-0.0264747	1.009	0.051
		0.1846	-0.0264177	1.008	0.0505
		0.185104	-0.0263544	1.008	0.0497
		0.185595	-0.0262856	1.007	0.0485
		0.186096	-0.0261319	1.006	0.0473
		0.18658	-0.0260656	1.006	0.0466
		0.187096	-0.0259993	1.005	0.0458
		0.187597	-0.0258827	1.005	0.0449
		0.188073	-0.0258532	1.004	0.0443
		0.188577	-0.0258075	1.004	0.0437
		0.189077	-0.0257418	1.003	0.0428
		0.189593	-0.0255863	1.003	0.0419
		0.190091	-0.0255796	1.002	0.0412
		0.190601	-0.0253987	1.002	0.0403
		0.191093	-0.0253449	1.001	0.0396
		0.191592	-0.0252831	1.001	0.0387
		0.192081	-0.025233	1	0.0379
		0.192577	-0.0251935	1	0.0369
		0.193076	-0.0251458	0.999	0.0361
		0.193576	-0.0249935	0.999	0.0352
		0.194084	-0.0249265	0.998	0.0344
		0.194579	-0.0248857	0.998	0.0335
		0.195064	-0.0247887	0.997	0.0325
		0.195572	-0.0246967	0.997	0.0316
		0.196068	-0.0246808	0.996	0.0306
		0.196558	-0.0245752	0.996	0.0297
		0.197066	-0.0244726	0.995	0.0287
		0.197566	-0.0243872	0.995	0.0276
		0.198083	-0.0243125	0.994	0.0268
		0.198564	-0.0242547	0.994	0.0258
		0.199061	-0.0241897	0.993	0.0247
		0.199579	-0.0240678	0.993	0.0237
		0.200074	-0.0240517	0.992	0.0226
		0.200569	-0.0239232	0.992	0.0216
		0.201058	-0.0239572	0.991	0.0206
		0.201563	-0.023803	0.991	0.0195
		0.202072	-0.0237276	0.99	0.0183
		0.202559	-0.0236704	0.99	0.0171
		0.203075	-0.0235822	0.989	0.0161
		0.203577	-0.0234851	0.989	0.0149
		0.204094	-0.0234543	0.988	0.014
		0.204581	-0.0233334	0.988	0.0125
		0.205065	-0.0233394	0.987	0.0114
		0.205572	-0.0232524	0.987	0.0104
		0.206091	-0.023189	0.986	0.00898
		0.206563	-0.0231343	0.986	0.00778
		0.207082	-0.0229537	0.985	0.00652
		0.207561	-0.0229746	0.985	0.00533
		0.208054	-0.0228697	0.984	0.00415
		0.208547	-0.0227758	0.984	0.00271
		0.209071	-0.0227451	0.983	0.00151
		0.209567	-0.0227216	0.983	0.00023
		0.210062	-0.0225536	0.982	-0.00135
		0.210564	-0.0224498	0.982	-0.00247
		0.211062	-0.0223757	0.981	-0.00381
		0.211577	-0.022334	0.981	-0.0051
		0.21206	-0.022219	0.98	-0.00652
		0.212573	-0.0221758	0.98	-0.00798
		0.21306	-0.022114	0.979	-0.00934
		0.213572	-0.0219956	0.979	-0.0106
		0.214083	-0.0219884	0.978	-0.0121
		0.214564	-0.0218516	0.978	-0.0134
		0.215076	-0.0217389	0.977	-0.0151
		0.21557	-0.0216251	0.977	-0.0165
		0.216063	-0.02168	0.976	-0.0181
		0.21657	-0.0215415	0.976	-0.0193
		0.217079	-0.0214624	0.975	-0.0209
		0.217575	-0.0214251	0.975	-0.0225
		0.218061	-0.0213754	0.974	-0.0239
		0.218562	-0.0212955	0.974	-0.0253
		0.219056	-0.0211937	0.973	-0.0271
		0.219557	-0.0211312	0.973	-0.0285
		0.220072	-0.0210137	0.972	-0.0301
		0.220559	-0.0209145	0.972	-0.0315
		0.22107	-0.0209128	0.971	-0.0329
		0.22157	-0.0207381	0.971	-0.0347
		0.222062	-0.0207068	0.97	-0.0369
		0.222584	-0.0207183	0.97	-0.038
		0.223073	-0.0206147	0.969	-0.0396
		0.223593	-0.0205034	0.969	-0.0411
		0.224086	-0.0204287	0.968	-0.0427
		0.224569	-0.0203727	0.968	-0.0444
		0.225073	-0.0202734	0.967	-0.0461
		0.225576	-0.020183	0.967	-0.0476
		0.226065	-0.0201127	0.966	-0.0495
		0.226575	-0.0200578	0.966	-0.051
		0.227073	-0.0199829	0.965	-0.0526
		0.227566	-0.0199242	0.965	-0.0546
		0.228074	-0.0198002	0.964	-0.0561
		0.22857	-0.0197129	0.964	-0.0577
		0.22908	-0.0196505	0.963	-0.0595
		0.229565	-0.0196388	0.963	-0.0611
		0.230071	-0.0194961	0.962	-0.0628
		0.230572	-0.019397	0.962	-0.0645
		0.231069	-0.0193282	0.961	-0.0662
		0.231583	-0.0192424	0.961	-0.0681
		0.232033	-0.0191609	0.96	-0.0697
		0.232546	-0.0190808	0.96	-0.0714
		0.233049	-0.0189852	0.959	-0.0732
		0.233557	-0.0189571	0.959	-0.0747
		0.23404	-0.0188765	0.958	-0.0765
		0.234554	-0.0187542	0.958	-0.0782
		0.235049	-0.0186897	0.957	-0.0798
		0.235548	-0.0186392	0.957	-0.0816
		0.236057	-0.0185717	0.956	-0.0833
		0.236526	-0.0184727	0.956	-0.085
		0.237035	-0.0183765	0.955	-0.0865
		0.237529	-0.0183178	0.955	-0.0883
		0.238031	-0.0182722	0.954	-0.0902
		0.238531	-0.018112	0.954	-0.0919
		0.239041	-0.0180126	0.953	-0.0935
		0.239528	-0.0179799	0.953	-0.0952
		0.240023	-0.0178551	0.952	-0.0969
		0.240546	-0.0177042	0.952	-0.0984
		0.241046	-0.0176409	0.951	-0.1
		0.241544	-0.0175936	0.951	-0.102
		0.242061	-0.0175393	0.95	-0.103
		0.24255	-0.017451	0.95	-0.104
		0.243066	-0.0173481	0.949	-0.106
		0.243552	-0.017245	0.949	-0.107
		0.244064	-0.0171359	0.948	-0.109
		0.244557	-0.0170137	0.948	-0.111
		0.245047	-0.0169677	0.947	-0.113
		0.245577	-0.0169033	0.947	-0.114
		0.246061	-0.016705	0.946	-0.116
		0.246544	-0.0167402	0.946	-0.117
		0.247046	-0.0166169	0.945	-0.118
		0.247543	-0.0164604	0.945	-0.12
		0.248054	-0.0164214	0.944	-0.122
		0.248554	-0.0162827	0.944	-0.123
		0.249048	-0.0162457	0.943	-0.125
		0.249535	-0.0161161	0.943	-0.126
		0.250042	-0.0160079	0.942	-0.128
		0.250543	-0.0158961	0.942	-0.129
		0.251049	-0.0157863	0.941	-0.13
		0.251535	-0.0156431	0.941	-0.131
		0.252042	-0.0155785	0.94	-0.134
		0.252565	-0.0154292	0.94	-0.135
		0.25307	-0.0154225	0.939	-0.135
		0.253555	-0.0153567	0.939	-0.137
		0.254058	-0.0152654	0.938	-0.138
		0.254536	-0.0151727	0.938	-0.14
		0.255046	-0.0149592	0.937	-0.141
		0.255554	-0.0148702	0.937	-0.142
		0.256078	-0.0146871	0.936	-0.143
		0.256573	-0.0146247	0.936	-0.145
		0.257053	-0.0145411	0.935	-0.146
		0.257557	-0.0144381	0.935	-0.147
		0.258051	-0.0143646	0.934	-0.148
		0.258551	-0.0142279	0.934	-0.149
		0.259076	-0.0140492	0.933	-0.15
		0.259542	-0.0139311	0.933	-0.152
		0.260061	-0.0138123	0.932	-0.153
		0.260548	-0.0137682	0.932	-0.154
		0.261045	-0.0135976	0.931	-0.155
		0.261576	-0.0134417	0.931	-0.156
		0.262092	-0.0132926	0.93	-0.157
		0.262579	-0.0132215	0.93	-0.158
		0.263073	-0.0130704	0.929	-0.159
		0.263583	-0.0129989	0.929	-0.159
		0.264065	-0.0128408	0.928	-0.16
		0.264551	-0.0126739	0.928	-0.161
		0.265067	-0.0125173	0.927	-0.162
		0.265576	-0.0123473	0.927	-0.163
		0.266068	-0.0122844	0.926	-0.164
		0.266547	-0.0120882	0.926	-0.164
		0.267062	-0.0120184	0.925	-0.166
		0.267583	-0.0118956	0.925	-0.166
		0.268077	-0.0117035	0.924	-0.167
		0.268572	-0.011588	0.924	-0.168
		0.26907	-0.011359	0.923	-0.168
		0.26957	-0.0112793	0.923	-0.169
		0.27006	-0.0111509	0.922	-0.169
		0.270556	-0.010965	0.922	-0.17
		0.271043	-0.0107679	0.921	-0.17
		0.271564	-0.0106333	0.921	-0.171
		0.272047	-0.0104405	0.92	-0.171
		0.272529	-0.0103322	0.92	-0.172
		0.27305	-0.010157	0.919	-0.173
		0.273546	-0.00996372	0.919	-0.173
		0.274056	-0.00981559	0.918	-0.173
		0.274554	-0.0096113	0.918	-0.173
		0.275061	-0.00946798	0.917	-0.174
		0.27554	-0.00936695	0.917	-0.174
		0.276046	-0.00917192	0.916	-0.174
		0.276536	-0.00902353	0.916	-0.174
		0.277036	-0.00877606	0.915	-0.175
		0.277545	-0.00866448	0.915	-0.175
		0.278044	-0.0083463	0.914	-0.175
		0.278538	-0.00820945	0.914	-0.176
		0.279025	-0.00803161	0.913	-0.176
		0.279521	-0.00789504	0.913	-0.176
		0.280025	-0.00762977	0.912	-0.176
		0.280533	-0.00749686	0.912	-0.177
		0.281045	-0.00720905	0.911	-0.177
		0.28154	-0.00700018	0.911	-0.176
		0.282027	-0.00681604	0.91	-0.176
		0.282538	-0.00665755	0.91	-0.176
		0.283037	-0.00640171	0.909	-0.177
		0.283535	-0.0061662	0.909	-0.177
		0.284037	-0.00595255	0.908	-0.176
		0.28455	-0.00573701	0.908	-0.176
		0.285025	-0.00550555	0.907	-0.177
		0.285538	-0.00522947	0.907	-0.177
		0.286025	-0.0051221	0.906	-0.176
		0.286542	-0.00474158	0.906	-0.176
		0.287039	-0.00457664	0.905	-0.176
		0.287525	-0.00432182	0.905	-0.176
		0.288027	-0.00404988	0.904	-0.176
		0.288524	-0.00382912	0.904	-0.176
		0.289038	-0.0035693	0.903	-0.175
		0.289523	-0.00338545	0.903	-0.175
		0.290035	-0.00307743	0.902	-0.175
		0.290528	-0.00276577	0.902	-0.175
		0.291042	-0.00254676	0.901	-0.175
		0.291546	-0.0022628	0.901	-0.174
		0.292037	-0.00194636	0.9	-0.174
		0.292542	-0.00164375	0.9	-0.174
		0.29304	-0.00145151	0.899	-0.174
		0.29354	-0.00114856	0.899	-0.173
		0.294041	-0.00079947	0.898	-0.173
		0.294549	-0.000507688	0.898	-0.173
		0.295037	-0.000270913	0.897	-0.172
		0.295536	3.50765e-05	0.897	-0.172
		0.296036	0.000373967	0.896	-0.172
		0.296544	0.000823138	0.896	-0.171
		0.29703	0.000994583	0.895	-0.171
		0.29754	0.0014462	0.895	-0.17
		0.298027	0.00171662	0.894	-0.17
		0.298543	0.00204424	0.894	-0.169
		0.299035	0.00241879	0.893	-0.169
		0.299538	0.00270194	0.893	-0.169
		0.300023	0.00312944	0.892	-0.168
		0.30054	0.00353527	0.892	-0.168
		0.301042	0.00381952	0.891	-0.167
		0.301551	0.00420817	0.891	-0.167
		0.302032	0.00458499	0.89	-0.166
		0.302542	0.00493328	0.89	-0.166
		0.303042	0.00531487	0.889	-0.165
		0.303531	0.00579044	0.889	-0.165
		0.304028	0.0061578	0.888	-0.165
		0.304536	0.00654932	0.888	-0.164
		0.305056	0.0069802	0.887	-0.163
		0.305535	0.00722239	0.887	-0.163
		0.306026	0.00769721	0.886	-0.163
		0.306528	0.00817573	0.886	-0.162
		0.307033	0.00869107	0.885	-0.161
		0.307538	0.00907449	0.885	-0.161
		0.308043	0.00961215	0.884	-0.16
		0.308518	0.00993215	0.884	-0.16
		0.30902	0.0104429	0.883	-0.159
		0.309522	0.0108767	0.883	-0.159
		0.310028	0.0112506	0.882	-0.158
		0.310518	0.0118832	0.882	-0.157
		0.31102	0.0122336	0.881	-0.157
		0.311516	0.0126615	0.881	-0.156
		0.312008	0.0131796	0.88	-0.156
		0.312523	0.0138016	0.88	-0.155
		0.313031	0.0142192	0.879	-0.155
		0.313519	0.0148206	0.879	-0.154
		0.314007	0.0152073	0.878	-0.153
		0.314518	0.0158341	0.878	-0.153
		0.315016	0.0163556	0.877	-0.152
		0.315508	0.0168814	0.877	-0.152
		0.316002	0.0175298	0.876	-0.151
		0.316518	0.0180572	0.876	-0.15
		0.317026	0.0186008	0.875	-0.15
		0.317508	0.0191962	0.875	-0.149
		0.318016	0.0196455	0.874	-0.149
		0.318509	0.0203069	0.874	-0.148
		0.318998	0.0207385	0.873	-0.147
		0.319499	0.0214721	0.873	-0.147
		0.319996	0.0220645	0.872	-0.146
		0.320515	0.0226529	0.872	-0.145
		0.321026	0.0233784	0.871	-0.145
		0.321522	0.0240255	0.871	-0.144
		0.322007	0.0246518	0.87	-0.144
		0.322503	0.0251959	0.87	-0.143
		0.322996	0.0259376	0.869	-0.143
		0.323511	0.0266917	0.869	-0.142
		0.324026	0.0273682	0.868	-0.141
		0.324513	0.0279432	0.868	-0.141
		0.325023	0.0287707	0.867	-0.14
		0.325514	0.0295383	0.867	-0.14
		0.32602	0.0301965	0.866	-0.139
		0.326511	0.0309369	0.866	-0.138
		0.327027	0.0316368	0.865	-0.138
		0.327508	0.0322966	0.865	-0.137
		0.32801	0.0330721	0.864	-0.137
		0.328519	0.0338488	0.864	-0.136
		0.329013	0.0346494	0.863	-0.136
		0.329508	0.0355173	0.863	-0.135
		0.330027	0.03638	0.862	-0.134
		0.330523	0.0370856	0.862	-0.134
		0.331016	0.0379321	0.861	-0.133
		0.331525	0.0387499	0.861	-0.133
		0.332018	0.0396445	0.86	-0.132
		0.332511	0.0403076	0.86	-0.131
		0.33301	0.0411606	0.859	-0.131
		0.333517	0.0420281	0.859	-0.13
		0.33401	0.0428501	0.858	-0.129
		0.334513	0.0438205	0.858	-0.129
		0.335011	0.0447334	0.857	-0.128
		0.335496	0.0455971	0.857	-0.128
		0.336008	0.0463741	0.856	-0.127
		0.336523	0.0474105	0.856	-0.127
		0.337001	0.0483807	0.855	-0.126
		0.337488	0.0492862	0.855	-0.126
		0.337996	0.0502556	0.854	-0.125
		0.338492	0.0510969	0.854	-0.124
		0.338993	0.0520856	0.853	-0.124
		0.339493	0.0530556	0.853	-0.123
		0.339999	0.0541814	0.852	-0.123
		0.340502	0.0551038	0.852	-0.122
		0.341019	0.0561666	0.851	-0.122
		0.341528	0.0573064	0.851	-0.121
		0.342012	0.0580024	0.85	-0.121
		0.342502	0.0591033	0.85	-0.12
		0.342991	0.0600968	0.849	-0.12
		0.343519	0.0615077	0.849	-0.119
		0.344009	0.0625569	0.848	-0.118
		0.344521	0.0635355	0.848	-0.118
		0.345007	0.0644703	0.847	-0.118
		0.345505	0.0655956	0.847	-0.117
		0.345986	0.0665543	0.846	-0.116
		0.346501	0.0676896	0.846	-0.116
		0.347018	0.0689496	0.845	-0.115
		0.347504	0.0699721	0.845	-0.115
		0.347988	0.0709637	0.844	-0.114
		0.348485	0.0722366	0.844	-0.114
		0.348983	0.0732335	0.843	-0.113
		0.349481	0.074579	0.843	-0.113
		0.349983	0.0755142	0.842	-0.112
		0.350486	0.0768559	0.842	-0.112
		0.350987	0.0781363	0.841	-0.111
		0.351477	0.0790785	0.841	-0.111
		0.351988	0.0805334	0.84	-0.11
		0.352487	0.0815784	0.84	-0.11
		0.352988	0.0829363	0.839	-0.109
		0.353474	0.0839032	0.839	-0.109
		0.353989	0.085333	0.838	-0.108
		0.354478	0.0863935	0.838	-0.108
		0.354985	0.0876002	0.837	-0.108
		0.355467	0.0890432	0.837	-0.107
		0.355981	0.0901378	0.836	-0.107
		0.356483	0.0913981	0.836	-0.106
		0.356979	0.0928291	0.835	-0.106
		0.357476	0.0940941	0.835	-0.105
		0.357967	0.0951634	0.834	-0.105
		0.358478	0.0964422	0.834	-0.104
		0.35896	0.0977617	0.833	-0.104
		0.359479	0.0990394	0.833	-0.103
		0.36	0.100307	0.832	-0.103
		0.360479	0.101619	0.832	-0.103
		0.360998	0.10282	0.831	-0.102
		0.361477	0.103998	0.831	-0.102
		0.361991	0.105292	0.83	-0.101
		0.362508	0.106806	0.83	-0.101
		0.362998	0.10803	0.829	-0.1
		0.363494	0.109192	0.829	-0.1
		0.363998	0.110726	0.828	-0.0995
		0.364481	0.111556	0.828	-0.0992
		0.364977	0.112935	0.827	-0.0989
		0.365496	0.114349	0.827	-0.0983
		0.365977	0.115638	0.826	-0.0981
		0.36647	0.116892	0.826	-0.0975
		0.366979	0.117989	0.825	-0.0971
		0.367476	0.119403	0.825	-0.0968
		0.367978	0.120625	0.824	-0.0963
		0.368477	0.122092	0.824	-0.0959
		0.368982	0.123223	0.823	-0.0955
		0.369488	0.124381	0.823	-0.095
		0.369982	0.125912	0.822	-0.0946
		0.370495	0.126989	0.822	-0.0944
		0.370989	0.12812	0.821	-0.094
		0.371474	0.129368	0.821	-0.0934
		0.371981	0.130762	0.82	-0.0932
		0.372501	0.131869	0.82	-0.0928
		0.372994	0.133085	0.819	-0.0926
		0.37348	0.134286	0.819	-0.0921
		0.373987	0.135452	0.818	-0.0917
		0.374471	0.136708	0.818	-0.0914
		0.374974	0.138052	0.817	-0.0909
		0.375479	0.139072	0.817	-0.0906
		0.375982	0.140132	0.816	-0.0904
		0.376485	0.141382	0.816	-0.09
		0.376966	0.142474	0.815	-0.0896
		0.377459	0.143714	0.815	-0.0891
		0.377962	0.144872	0.814	-0.0888
		0.37847	0.145993	0.814	-0.0886
		0.378968	0.147233	0.813	-0.0882
		0.379481	0.148386	0.813	-0.0879
		0.379989	0.149602	0.812	-0.0875
		0.380484	0.150452	0.812	-0.0872
		0.380986	0.151754	0.811	-0.0868
		0.381475	0.152693	0.811	-0.0865
		0.381987	0.153846	0.81	-0.0861
		0.382494	0.154774	0.81	-0.0859
		0.382977	0.15583	0.809	-0.0855
		0.383474	0.156729	0.809	-0.0851
		0.383989	0.157826	0.808	-0.0848
		0.384467	0.158838	0.808	-0.0845
		0.384989	0.159906	0.807	-0.0842
		0.385469	0.160749	0.807	-0.0838
		0.385975	0.161574	0.806	-0.0836
		0.386477	0.162205	0.806	-0.0832
		0.386975	0.163283	0.805	-0.0829
		0.387483	0.164417	0.805	-0.0826
		0.387971	0.165354	0.804	-0.0823
		0.388486	0.165985	0.804	-0.082
		0.388962	0.167011	0.803	-0.0818
		0.389477	0.167754	0.803	-0.0814
		0.389971	0.168414	0.802	-0.0809
		0.390485	0.169248	0.802	-0.0808
		0.39097	0.169983	0.801	-0.0804
		0.39148	0.170775	0.801	-0.0801
		0.391969	0.171623	0.8	-0.08
		0.392471	0.172461	0.8	-0.0795
		0.392974	0.1729	0.799	-0.0793
		0.393473	0.173767	0.799	-0.0791
		0.393958	0.174485	0.798	-0.0788
		0.394468	0.175094	0.798	-0.0785
		0.394975	0.175815	0.797	-0.0782
		0.395472	0.176261	0.797	-0.0779
		0.395963	0.176958	0.796	-0.0776
		0.396464	0.1775	0.796	-0.0773
		0.39696	0.178013	0.795	-0.0772
		0.397469	0.178666	0.795	-0.0769
		0.397975	0.179318	0.794	-0.0766
		0.398476	0.179691	0.794	-0.0763
		0.398993	0.180057	0.793	-0.076
		0.399482	0.180465	0.793	-0.0757
		0.399997	0.180975	0.792	-0.0754
		0.400479	0.181401	0.792	-0.0752
		0.400987	0.181835	0.791	-0.0748
		0.401484	0.182514	0.791	-0.0748
		0.401969	0.182647	0.79	-0.0744
		0.402475	0.183237	0.79	-0.0742
		0.402981	0.183397	0.789	-0.074
		0.403473	0.183686	0.789	-0.0737
		0.40398	0.184102	0.788	-0.0734
		0.404464	0.184228	0.788	-0.0731
		0.404969	0.184459	0.787	-0.0729
		0.405465	0.184846	0.787	-0.0727
		0.405988	0.185132	0.786	-0.0724
		0.406458	0.185247	0.786	-0.0722
		0.406971	0.185532	0.785	-0.072
		0.407471	0.185757	0.785	-0.0717
		0.407974	0.18595	0.784	-0.0713
		0.40848	0.185981	0.784	-0.0711
		0.40898	0.186262	0.783	-0.0709
		0.409484	0.186502	0.783	-0.0707
		0.409976	0.186437	0.782	-0.0706
		0.410473	0.186715	0.782	-0.0702
		0.410986	0.186612	0.781	-0.07
		0.411478	0.186733	0.781	-0.0698
		0.411974	0.186858	0.78	-0.0695
		0.412471	0.186842	0.78	-0.0694
		0.412972	0.186703	0.779	-0.0691
		0.41347	0.186685	0.779	-0.0689
		0.413988	0.18692	0.778	-0.0688
		0.414474	0.186762	0.778	-0.0685
		0.414973	0.186706	0.777	-0.0682
		0.415469	0.186806	0.777	-0.068
		0.415968	0.186599	0.776	-0.0678
		0.41646	0.186475	0.776	-0.0676
		0.416968	0.186447	0.775	-0.0673
		0.417469	0.186289	0.775	-0.0671
		0.417967	0.18615	0.774	-0.067
		0.418482	0.186085	0.774	-0.0668
		0.418975	0.185929	0.773	-0.0665
		0.419476	0.185947	0.773	-0.0663
		0.419991	0.185741	0.772	-0.0661
		0.420483	0.185626	0.772	-0.0659
		0.420992	0.185376	0.771	-0.0656
		0.421492	0.185145	0.771	-0.0654
		0.42197	0.184913	0.77	-0.0653
		0.422479	0.18461	0.77	-0.065
		0.422976	0.184587	0.769	-0.065
		0.423459	0.18419	0.769	-0.0646
		0.423962	0.184131	0.768	-0.0644
		0.424471	0.183764	0.768	-0.0642
		0.424972	0.183444	0.767	-0.064
		0.425473	0.183324	0.767	-0.0639
		0.425966	0.182948	0.766	-0.0637
		0.426478	0.182727	0.766	-0.0635
		0.426978	0.182495	0.765	-0.0634
		0.427449	0.182258	0.765	-0.0631
		0.427953	0.181892	0.764	-0.0629
		0.428453	0.1815	0.764	-0.0627
		0.428945	0.18114	0.763	-0.0625
		0.429452	0.180705	0.763	-0.0623
		0.429949	0.180567	0.762	-0.0622
		0.430457	0.180286	0.762	-0.062
		0.430945	0.17995	0.761	-0.0618
		0.431445	0.179476	0.761	-0.0617
		0.431948	0.178997	0.76	-0.0614
		0.43244	0.178844	0.76	-0.0612
		0.432944	0.178615	0.759	-0.061
		0.433441	0.178056	0.759	-0.0608
		0.433933	0.177612	0.758	-0.0606
		0.434453	0.177319	0.758	-0.0606
		0.434953	0.176992	0.757	-0.0604
		0.435424	0.176564	0.757	-0.0602
		0.435923	0.176148	0.756	-0.0599
		0.436448	0.17582	0.756	-0.0597
		0.436945	0.175319	0.755	-0.0596
		0.437446	0.174954	0.755	-0.0596
		0.43793	0.174518	0.754	-0.0592
		0.438449	0.174099	0.754	-0.0592
		0.438953	0.173783	0.753	-0.059
		0.439455	0.173271	0.753	-0.0589
		0.439937	0.172862	0.752	-0.0586
		0.440445	0.172406	0.752	-0.0585
		0.440944	0.171922	0.751	-0.0583
		0.441448	0.171429	0.751	-0.0581
		0.441932	0.171007	0.75	-0.058
		0.442448	0.170582	0.75	-0.0578
		0.442931	0.170276	0.749	-0.0576
		0.443411	0.169839	0.749	-0.0575
		0.443917	0.169395	0.748	-0.0574
		0.444429	0.16885	0.748	-0.0571
		0.444938	0.168517	0.747	-0.057
		0.445425	0.167874	0.747	-0.0569
		0.445924	0.167546	0.746	-0.0567
		0.446408	0.16708	0.746	-0.0566
		0.44693	0.166694	0.745	-0.0564
		0.447428	0.166255	0.745	-0.0563
		0.447933	0.16584	0.744	-0.0561
		0.448431	0.165392	0.744	-0.056
		0.448921	0.164773	0.743	-0.0558
		0.449433	0.164448	0.743	-0.0556
		0.449937	0.163923	0.742	-0.0555
		0.450422	0.163456	0.742	-0.0553
		0.450916	0.163046	0.741	-0.055
		0.451419	0.162546	0.741	-0.055
		0.451925	0.162269	0.74	-0.0549
		0.452406	0.161743	0.74	-0.0547
		0.452923	0.161348	0.739	-0.0546
		0.45343	0.160781	0.739	-0.0545
		0.453921	0.160357	0.738	-0.0542
		0.454426	0.159823	0.738	-0.0541
		0.454914	0.159501	0.737	-0.0539
		0.455416	0.159035	0.737	-0.0538
		0.455917	0.158604	0.736	-0.0536
		0.456418	0.158218	0.736	-0.0535
		0.456945	0.15774	0.735	-0.0534
		0.457442	0.15726	0.735	-0.0533
		0.45794	0.156874	0.734	-0.0531
		0.458449	0.156321	0.734	-0.053
		0.458936	0.155868	0.733	-0.0529
		0.459439	0.155437	0.733	-0.0527
		0.459949	0.155124	0.732	-0.0526
		0.460437	0.154534	0.732	-0.0524
		0.460935	0.154159	0.731	-0.0523
		0.461438	0.153796	0.731	-0.0521
		0.461939	0.153312	0.73	-0.052
		0.462429	0.152962	0.73	-0.0519
		0.462931	0.152463	0.729	-0.0518
		0.463438	0.152052	0.729	-0.0517
		0.463947	0.151576	0.728	-0.0515
		0.464432	0.151238	0.728	-0.0513
		0.464933	0.150682	0.727	-0.0513
		0.465435	0.150236	0.727	-0.0511
		0.465921	0.149796	0.726	-0.0509
		0.466426	0.149443	0.726	-0.0508
		0.466929	0.148978	0.725	-0.0508
		0.467415	0.148591	0.725	-0.0506
		0.467916	0.148138	0.724	-0.0505
		0.468412	0.147751	0.724	-0.0503
		0.468924	0.147388	0.723	-0.0502
		0.469406	0.146978	0.723	-0.05
		0.469921	0.146536	0.722	-0.0499
		0.47041	0.146084	0.722	-0.0497
		0.47092	0.145759	0.721	-0.0498
		0.471431	0.145387	0.721	-0.0496
		0.471911	0.144886	0.72	-0.0493
		0.472418	0.144458	0.72	-0.0493
		0.4729	0.144091	0.719	-0.0491
		0.473412	0.143751	0.719	-0.0491
		0.473905	0.143333	0.718	-0.0489
		0.474401	0.142869	0.718	-0.0488
		0.474893	0.142487	0.717	-0.0487
		0.475399	0.142107	0.717	-0.0486
		0.4759	0.141779	0.716	-0.0484
		0.476403	0.141358	0.716	-0.0484
		0.47691	0.141011	0.715	-0.0482
		0.47741	0.140557	0.715	-0.0482
		0.477917	0.140281	0.714	-0.048
		0.478409	0.139941	0.714	-0.0478
		0.478931	0.139449	0.713	-0.0474
		0.479408	0.139058	0.712	-0.0471
		0.479908	0.138795	0.712	-0.047
		0.480426	0.138436	0.711	-0.047
		0.480911	0.138021	0.711	-0.0467
		0.481423	0.137608	0.71	-0.0467
		0.481909	0.137272	0.71	-0.0467
		0.482398	0.136918	0.709	-0.0464
		0.482905	0.13665	0.709	-0.0463
		0.483413	0.136187	0.708	-0.0462
		0.483926	0.135883	0.708	-0.0461
		0.484407	0.135533	0.707	-0.0459
		0.484884	0.135081	0.707	-0.046
		0.485406	0.134889	0.706	-0.0459
		0.485897	0.134452	0.706	-0.0456
		0.486418	0.134193	0.705	-0.0456
		0.486887	0.133783	0.705	-0.0455
		0.487409	0.133503	0.704	-0.0452
		0.487917	0.133186	0.704	-0.0451
		0.488408	0.132794	0.703	-0.0452
		0.48889	0.132338	0.703	-0.045
		0.489411	0.132111	0.702	-0.045
		0.489907	0.131637	0.702	-0.0448
		0.490401	0.131464	0.701	-0.0448
		0.490908	0.131173	0.701	-0.0445
		0.491403	0.130753	0.7	-0.0444
		0.491887	0.130512	0.7	-0.0445
		0.492413	0.130142	0.699	-0.0444
		0.492912	0.129791	0.699	-0.0441
		0.493402	0.129549	0.698	-0.0441
		0.493882	0.129227	0.698	-0.044
		0.494395	0.128945	0.697	-0.0439
		0.494893	0.128616	0.697	-0.0438
		0.495398	0.128294	0.696	-0.0437
		0.495902	0.128021	0.696	-0.0436
		0.496428	0.127668	0.695	-0.0434
		0.49693	0.127351	0.695	-0.0434
		0.497438	0.127107	0.694	-0.0433
		0.497938	0.126783	0.694	-0.0432
		0.498415	0.126488	0.693	-0.0431
		0.498925	0.126229	0.693	-0.043
		0.499437	0.125928	0.692	-0.0429
		0.499923	0.125582	0.692	-0.0427
		0.500413	0.125386	0.691	-0.0428
		0.500915	0.125064	0.691	-0.0425
		0.50141	0.124696	0.69	-0.0426
		0.501907	0.124592	0.69	-0.0425
		0.502419	0.124162	0.689	-0.0424
		0.502913	0.123948	0.689	-0.0421
		0.503424	0.123715	0.688	-0.0422
		0.503917	0.123429	0.688	-0.0419
		0.504399	0.123199	0.687	-0.0419
		0.50491	0.12288	0.687	-0.0419
		0.505404	0.122612	0.686	-0.0419
		0.505879	0.122303	0.686	-0.0416
		0.506382	0.122048	0.685	-0.0416
		0.506875	0.121787	0.685	-0.0413
		0.50738	0.121491	0.684	-0.0413
		0.507893	0.121307	0.684	-0.0413
		0.508387	0.121051	0.683	-0.0411
		0.508902	0.120804	0.683	-0.0411
		0.50939	0.120585	0.682	-0.0409
		0.509883	0.120192	0.682	-0.0409
		0.510398	0.120044	0.681	-0.0409
		0.510891	0.119787	0.681	-0.0407
		0.511375	0.119479	0.68	-0.0407
		0.51188	0.119213	0.68	-0.0405
		0.51237	0.119017	0.679	-0.0405
		0.512882	0.118754	0.679	-0.0405
		0.513385	0.118505	0.678	-0.0402
		0.513888	0.118281	0.678	-0.0401
		0.514376	0.118033	0.677	-0.0401
		0.514867	0.117855	0.677	-0.0401
		0.515368	0.117536	0.676	-0.0399
		0.515889	0.117309	0.676	-0.0399
		0.516392	0.117108	0.675	-0.0397
		0.516895	0.11687	0.675	-0.0396
		0.517374	0.116596	0.674	-0.0395
		0.517882	0.116427	0.674	-0.0395
		0.518397	0.116134	0.673	-0.0395
		0.518876	0.11595	0.673	-0.0393
		0.519374	0.115667	0.672	-0.0392
		0.519891	0.115608	0.672	-0.039
		0.520374	0.115235	0.671	-0.0391
		0.520874	0.115068	0.671	-0.0389
		0.521389	0.11486	0.67	-0.0389
		0.521894	0.114679	0.67	-0.0388
		0.522395	0.114399	0.669	-0.0388
		0.522877	0.114156	0.669	-0.0387
		0.523372	0.113966	0.668	-0.0386
		0.523889	0.113739	0.668	-0.0385
		0.524379	0.113586	0.667	-0.0382
		0.524881	0.113341	0.667	-0.0382
		0.525413	0.113194	0.666	-0.0382
		0.525891	0.112952	0.666	-0.0382
		0.526402	0.112731	0.665	-0.038
		0.526895	0.112551	0.665	-0.038
		0.527398	0.112329	0.664	-0.0379
		0.527899	0.112077	0.664	-0.0377
		0.528378	0.111974	0.663	-0.0378
		0.528897	0.111678	0.663	-0.0378
		0.529404	0.111507	0.662	-0.0376
		0.529903	0.111362	0.662	-0.0374
		0.530381	0.111164	0.661	-0.0374
		0.530883	0.110969	0.661	-0.0372
		0.531393	0.110737	0.66	-0.0372
		0.531904	0.110553	0.66	-0.0372
		0.532369	0.110381	0.659	-0.0372
		0.532878	0.110125	0.659	-0.037
		0.533389	0.109985	0.658	-0.0369
		0.533869	0.109801	0.658	-0.0368
		0.534374	0.109598	0.657	-0.0367
		0.534876	0.10949	0.657	-0.0367
		0.53539	0.109288	0.656	-0.0368
		0.5359	0.109178	0.656	-0.0365
		0.536387	0.108861	0.655	-0.0364
		0.536881	0.108701	0.655	-0.0363
		0.537381	0.108568	0.654	-0.0363
		0.537895	0.108397	0.654	-0.0363
		0.538387	0.10823	0.653	-0.0362
		0.53889	0.107987	0.653	-0.0362
		0.539385	0.107799	0.652	-0.0361
		0.539875	0.107654	0.652	-0.0359
		0.540387	0.107535	0.651	-0.0358
		0.540883	0.107355	0.651	-0.0359
		0.541389	0.107186	0.65	-0.0358
		0.541895	0.106987	0.65	-0.0357
		0.54239	0.106816	0.649	-0.0353
		0.54289	0.106682	0.649	-0.0355
		0.543385	0.106497	0.648	-0.0354
		0.5439	0.106363	0.648	-0.0353
		0.544377	0.106203	0.647	-0.0353
		0.544872	0.10605	0.647	-0.0351
		0.545357	0.105832	0.646	-0.035
		0.545885	0.105632	0.646	-0.035
		0.546371	0.105553	0.645	-0.035
		0.54688	0.105379	0.645	-0.0349
		0.547365	0.105194	0.644	-0.0349
		0.547858	0.105051	0.644	-0.0347
		0.548387	0.104882	0.643	-0.0346
		0.548874	0.1048	0.643	-0.0347
		0.549373	0.104602	0.642	-0.0344
		0.549875	0.104479	0.642	-0.0344
		0.550368	0.104232	0.641	-0.0345
		0.550846	0.104117	0.641	-0.0347
		0.551365	0.103957	0.642	-0.0351
		0.551859	0.103791	0.642	-0.0349
		0.552375	0.10372	0.643	-0.0349
		0.552849	0.103557	0.643	-0.0348
		0.553349	0.103371	0.644	-0.0347
		0.553857	0.103239	0.644	-0.0346
		0.554363	0.103108	0.645	-0.0346
		0.554861	0.10295	0.645	-0.0345
		0.555369	0.102886	0.646	-0.0343
		0.555878	0.10266	0.646	-0.0342
		0.556374	0.102573	0.647	-0.0341
		0.556873	0.102402	0.647	-0.0342
		0.557367	0.102271	0.647	-0.0341
		0.557888	0.102162	0.648	-0.0338
		0.558361	0.102004	0.648	-0.0338
		0.558859	0.101808	0.649	-0.0337
		0.559365	0.101669	0.649	-0.0337
		0.559863	0.101551	0.65	-0.0336
		0.560368	0.101463	0.651	-0.0335
		0.560868	0.10126	0.651	-0.0334
		0.56136	0.10113	0.652	-0.0333
		0.561863	0.101061	0.652	-0.0332
		0.562357	0.100885	0.653	-0.0331
		0.562851	0.100744	0.653	-0.0332
		0.563355	0.1006	0.654	-0.033
		0.563864	0.100426	0.654	-0.033
		0.564345	0.100286	0.655	-0.0329
		0.564866	0.100193	0.655	-0.0328
		0.565372	0.100096	0.656	-0.0327
		0.565871	0.0999413	0.656	-0.0326
		0.566351	0.0997409	0.657	-0.0326
		0.566866	0.0996971	0.657	-0.0325
		0.56736	0.099565	0.658	-0.0325
		0.567883	0.0994332	0.658	-0.0325
		0.56836	0.0993265	0.659	-0.0324
		0.568861	0.0991802	0.659	-0.0323
		0.569364	0.099099	0.66	-0.0321
		0.569859	0.0989173	0.66	-0.0321
		0.570359	0.098785	0.661	-0.0322
		0.570855	0.0986553	0.661	-0.0319
		0.571356	0.0985413	0.662	-0.0319
		0.571862	0.0984134	0.662	-0.0318
		0.572357	0.0982906	0.663	-0.0318
		0.572851	0.0981873	0.663	-0.0317
		0.573359	0.098119	0.663	-0.0316
		0.573863	0.0979608	0.664	-0.0316
		0.574374	0.0978342	0.664	-0.0315
		0.574884	0.0977565	0.665	-0.0314
		0.575374	0.0976398	0.665	-0.0315
		0.575881	0.0975239	0.666	-0.0315
		0.576384	0.097418	0.666	-0.0312
		0.576882	0.0972651	0.667	-0.0312
		0.577387	0.0972189	0.667	-0.0311
		0.577878	0.0970637	0.668	-0.0311
		0.578376	0.0969568	0.668	-0.031
		0.578889	0.0968726	0.669	-0.0309
		0.579379	0.0967097	0.669	-0.0308
		0.579878	0.0965537	0.67	-0.0308
		0.580379	0.0964651	0.67	-0.0308
		0.580871	0.0964296	0.671	-0.0307
		0.581366	0.0962803	0.671	-0.0306
		0.581869	0.0961516	0.672	-0.0305
		0.582385	0.0960396	0.673	-0.0305
		0.582856	0.0959291	0.673	-0.0304
		0.583361	0.0958321	0.673	-0.0303
		0.583861	0.0957555	0.674	-0.0302
		0.584351	0.095647	0.674	-0.0302
		0.584867	0.0955497	0.675	-0.0302
		0.585354	0.0953975	0.675	-0.0302
		0.58585	0.095329	0.676	-0.03
		0.586352	0.0951602	0.677	-0.03
		0.586838	0.0950689	0.677	-0.0301
		0.587343	0.0950401	0.678	-0.0298
		0.587868	0.0948598	0.678	-0.0297
		0.588343	0.0947824	0.679	-0.0298
		0.588851	0.0946739	0.679	-0.0297
		0.589343	0.0945893	0.68	-0.0297
		0.589848	0.0945215	0.68	-0.0297
		0.590345	0.0943797	0.68	-0.0297
		0.590849	0.094334	0.681	-0.0293
		0.59133	0.0941331	0.682	-0.0294
		0.591831	0.0940614	0.682	-0.0293
		0.592332	0.0939815	0.683	-0.0294
		0.592828	0.0939401	0.683	-0.0291
		0.593325	0.0937881	0.684	-0.0292
		0.593837	0.0936927	0.684	-0.0292
		0.594344	0.093614	0.684	-0.0291
		0.594856	0.0935224	0.685	-0.0289
		0.595351	0.0934028	0.686	-0.0289
		0.595838	0.093294	0.686	-0.0288
		0.596328	0.093196	0.686	-0.0287
		0.596852	0.0931196	0.687	-0.0288
		0.597325	0.0929948	0.687	-0.0287
		0.597832	0.0928928	0.688	-0.0286
		0.598349	0.0928702	0.689	-0.0287
		0.598864	0.0927853	0.689	-0.0284
		0.599333	0.0926576	0.69	-0.0283
		0.599848	0.0925995	0.69	-0.0285
		0.600345	0.0924677	0.69	-0.0284
		0.600845	0.0923892	0.691	-0.0284
		0.601371	0.0922678	0.692	-0.0283
		0.601857	0.0921548	0.692	-0.0282
		0.602361	0.0920253	0.693	-0.0281
		0.602851	0.092038	0.693	-0.0282
		0.603354	0.0919168	0.694	-0.0282
		0.603873	0.0918237	0.694	-0.028
		0.604357	0.0917245	0.695	-0.0279
		0.604836	0.091601	0.695	-0.0279
		0.605325	0.0915246	0.696	-0.0278
		0.605846	0.0914451	0.696	-0.0277
		0.606344	0.0913573	0.696	-0.0277
		0.606838	0.0912357	0.697	-0.0277
		0.607335	0.0911521	0.698	-0.0276
		0.607847	0.0910576	0.698	-0.0275
		0.608329	0.0910169	0.699	-0.0276
		0.608821	0.0908667	0.699	-0.0274
		0.609333	0.0908069	0.699	-0.0274
		0.609838	0.0907076	0.7	-0.0274
		0.610343	0.0906434	0.7	-0.0273
		0.610838	0.0905435	0.701	-0.0273
		0.611346	0.0905201	0.701	-0.0273
		0.611839	0.0904041	0.702	-0.0273
		0.612339	0.0903049	0.703	-0.027
		0.612841	0.0902246	0.703	-0.0271
		0.613331	0.0901872	0.704	-0.0271
		0.613852	0.0900949	0.704	-0.027
		0.614358	0.0900435	0.704	-0.0267
		0.61486	0.0899929	0.705	-0.0269
		0.615364	0.0898852	0.706	-0.0268
		0.615862	0.0898	0.706	-0.0268
		0.616341	0.0896635	0.707	-0.0267
		0.616857	0.0895784	0.707	-0.0266
		0.61734	0.0894781	0.707	-0.0267
		0.61784	0.0894943	0.708	-0.0265
		0.618348	0.0893459	0.708	-0.0266
		0.618843	0.0893267	0.709	-0.0264
		0.619348	0.0892994	0.709	-0.0263
		0.61983	0.0891487	0.71	-0.0262
		0.620342	0.0890976	0.71	-0.0262
		0.620832	0.0890288	0.711	-0.0263
		0.621339	0.0889309	0.712	-0.0262
		0.621833	0.0888809	0.712	-0.026
		0.622336	0.0887849	0.712	-0.0262
		0.622848	0.0886906	0.713	-0.0261
		0.623313	0.0886191	0.713	-0.026
		0.623817	0.0885451	0.714	-0.0258
		0.624333	0.0885051	0.714	-0.0259
		0.62482	0.088414	0.715	-0.0258
		0.625311	0.0883022	0.715	-0.0257
		0.62582	0.088267	0.716	-0.0257
		0.626311	0.088114	0.716	-0.0257
		0.626819	0.0880501	0.717	-0.0257
		0.627313	0.0879993	0.717	-0.0255
		0.627811	0.0878953	0.718	-0.0256
		0.628323	0.0878834	0.718	-0.0255
		0.628821	0.0878076	0.719	-0.0254
		0.629336	0.0877203	0.719	-0.0253
		0.629811	0.0876522	0.72	-0.0254
		0.630322	0.0876077	0.72	-0.0252
		0.630819	0.0875556	0.721	-0.0252
		0.631316	0.0874596	0.721	-0.0251
		0.631813	0.0873593	0.722	-0.0251
		0.632299	0.0873189	0.722	-0.0251
		0.632808	0.087215	0.723	-0.0251
		0.63331	0.0871638	0.723	-0.025
		0.633818	0.087093	0.724	-0.025
		0.634314	0.0870344	0.724	-0.0248
		0.634664	0.087064	0.725	-0.0249
		0.634807	0.0869665	0.725	-0.0248
		0.6345	0.0861694	0.726	-0.0247
		0.634025	0.0855591	0.726	-0.0246
		0.633505	0.0852267	0.727	-0.0246
		0.633008	0.0848983	0.727	-0.0247
		0.632486	0.0846854	0.728	-0.0245
		0.632006	0.0843638	0.728	-0.0245
		0.631482	0.0841698	0.729	-0.0245
		0.630991	0.0839961	0.729	-0.0244
		0.630502	0.0838212	0.73	-0.0243
		0.629994	0.0836823	0.73	-0.0243
		0.6295	0.0834549	0.731	-0.0244
		0.628999	0.0833291	0.731	-0.0242
		0.628484	0.0831021	0.732	-0.0242
		0.628001	0.0829929	0.733	-0.0242
		0.627509	0.0828666	0.733	-0.024
		0.626996	0.0827384	0.734	-0.0241
		0.626491	0.0826339	0.734	-0.024
		0.626006	0.0824478	0.734	-0.0239
		0.625495	0.0822561	0.735	-0.0238
		0.624987	0.0821746	0.735	-0.0238
		0.624495	0.0820316	0.736	-0.0239
		0.624008	0.0819129	0.736	-0.0237
		0.623491	0.0817834	0.737	-0.0237
		0.622976	0.0817229	0.738	-0.0237
		0.622499	0.0815796	0.738	-0.0237
		0.622005	0.0813915	0.738	-0.0236
		0.621499	0.0813512	0.739	-0.0235
		0.620998	0.0812163	0.739	-0.0235
		0.620499	0.0811472	0.74	-0.0234
		0.62001	0.0810495	0.74	-0.0234
		0.619502	0.0809568	0.741	-0.0233
		0.619002	0.0808199	0.741	-0.0233
		0.618512	0.0807773	0.742	-0.0232
		0.618028	0.0805652	0.742	-0.0233
		0.617541	0.0805442	0.743	-0.0232
		0.617023	0.0804331	0.743	-0.0232
		0.616532	0.0803514	0.744	-0.023
		0.616044	0.0801717	0.744	-0.023
		0.615553	0.0800459	0.745	-0.023
		0.615034	0.0800256	0.745	-0.023
		0.614518	0.0798362	0.746	-0.0229
		0.614027	0.0797819	0.746	-0.0229
		0.613517	0.0796608	0.747	-0.0227
		0.613025	0.0795522	0.747	-0.0227
		0.612522	0.0795007	0.748	-0.0228
		0.612021	0.0793411	0.748	-0.0227
		0.611517	0.0792478	0.749	-0.0225
		0.611023	0.0791474	0.749	-0.0225
		0.61052	0.0790871	0.75	-0.0226
		0.610022	0.0789583	0.75	-0.0225
		0.609521	0.0789238	0.751	-0.0224
		0.609024	0.0787824	0.751	-0.0224
		0.608521	0.0788091	0.752	-0.0225
		0.608018	0.0786534	0.752	-0.0222
		0.607517	0.0785406	0.753	-0.0223
		0.607036	0.0785199	0.753	-0.0222
		0.606527	0.078393	0.754	-0.0222
		0.606034	0.0782694	0.754	-0.0221
		0.605522	0.0781632	0.755	-0.0221
		0.605035	0.0781492	0.755	-0.022
		0.604533	0.0780303	0.756	-0.0221
		0.604014	0.0779542	0.756	-0.0217
		0.603524	0.0777867	0.757	-0.0219
		0.603022	0.0777438	0.757	-0.0218
		0.602536	0.0776497	0.758	-0.0219
		0.602046	0.0776139	0.758	-0.0217
		0.601517	0.0775136	0.759	-0.0218
		0.601045	0.0774301	0.759	-0.0216
		0.600527	0.0773544	0.76	-0.0215
		0.600024	0.077304	0.76	-0.0215
		0.599537	0.077169	0.761	-0.0215
		0.599027	0.0770432	0.761	-0.0215
		0.59852	0.076972	0.762	-0.0214
		0.598019	0.0768304	0.762	-0.0213
		0.59753	0.0769042	0.763	-0.0213
		0.597012	0.076728	0.763	-0.0211
		0.596521	0.0766122	0.764	-0.0213
		0.596022	0.0765753	0.764	-0.0212
		0.595525	0.0765415	0.765	-0.0213
		0.595036	0.0764015	0.765	-0.0211
		0.594528	0.0763752	0.766	-0.021
		0.594023	0.0762495	0.766	-0.021
		0.59351	0.0762071	0.767	-0.021
		0.592991	0.0760883	0.767	-0.0209
		0.592508	0.0760007	0.768	-0.0209
		0.592012	0.0759752	0.768	-0.0208
		0.591517	0.0758293	0.769	-0.0208
		0.591037	0.0757776	0.769	-0.0207
		0.590519	0.0756575	0.77	-0.0207
		0.590011	0.0755725	0.77	-0.0206
		0.589509	0.0754888	0.771	-0.0203
		0.589021	0.0755321	0.771	-0.0205
		0.588533	0.0753635	0.772	-0.0205
		0.588004	0.075272	0.772	-0.0205
		0.587529	0.0751563	0.773	-0.0204
		0.587017	0.0751429	0.773	-0.0203
		0.586523	0.0750409	0.774	-0.0201
		0.586014	0.0750159	0.774	-0.0202
		0.585502	0.0748886	0.775	-0.0202
		0.585007	0.0748125	0.775	-0.02
		0.584517	0.0747396	0.776	-0.0201
		0.584012	0.0746124	0.776	-0.0198
		0.583523	0.0745865	0.777	-0.0201
		0.583026	0.0744639	0.777	-0.02
		0.582526	0.0744515	0.778	-0.0197
		0.582027	0.0743041	0.778	-0.0198
		0.581534	0.0743118	0.779	-0.0198
		0.58104	0.0742003	0.779	-0.0197
		0.580539	0.0741186	0.78	-0.0195
		0.580044	0.074096	0.78	-0.0196
		0.579541	0.0739824	0.781	-0.0195
		0.57906	0.0739564	0.781	-0.0195
		0.578526	0.073857	0.782	-0.0193
		0.57805	0.0736951	0.782	-0.0193
		0.577541	0.0736725	0.783	-0.0193
		0.577057	0.0736672	0.783	-0.0192
		0.576564	0.0735602	0.784	-0.0191
		0.576056	0.073465	0.784	-0.0191
		0.575555	0.0734044	0.785	-0.0192
		0.575053	0.0733596	0.785	-0.0191
		0.574563	0.0732816	0.786	-0.0189
		0.574044	0.073217	0.786	-0.0189
		0.573543	0.0730759	0.787	-0.0188
		0.573032	0.0730118	0.787	-0.0189
		0.572542	0.0729495	0.788	-0.0187
		0.572049	0.072879	0.788	-0.0186
		0.57156	0.0727959	0.789	-0.0186
		0.571042	0.0727644	0.789	-0.0185
		0.570547	0.0726822	0.79	-0.0183
		0.57004	0.0726344	0.79	-0.0183
		0.569558	0.0726019	0.791	-0.0186
		0.569063	0.0724784	0.791	-0.0183
		0.568546	0.0724517	0.792	-0.018
		0.568047	0.0723317	0.792	-0.0182
		0.567552	0.0722248	0.793	-0.0181
		0.56703	0.07212	0.793	-0.018
		0.566548	0.0720656	0.794	-0.0181
		0.566051	0.0720445	0.794	-0.0178
		0.565551	0.0719818	0.795	-0.0178
		0.565047	0.0718444	0.795	-0.0176
		0.564552	0.0718267	0.796	-0.0175
		0.564039	0.0718078	0.796	-0.0176
		0.563553	0.0716257	0.797	-0.0175
		0.563058	0.0716191	0.797	-0.0175
		0.562559	0.0715564	0.798	-0.0174
		0.562043	0.0714726	0.798	-0.0173
		0.561539	0.0714234	0.799	-0.0171
		0.561051	0.0713323	0.799	-0.0173
		0.560561	0.071293	0.8	-0.0171
		0.56007	0.0712195	0.8	-0.017
		0.559551	0.071121	0.801	-0.0169
		0.559059	0.0710586	0.801	-0.0168
		0.558554	0.0709424	0.802	-0.0167
		0.558055	0.07087	0.802	-0.0166
		0.55756	0.0707965	0.803	-0.0166
		0.557065	0.0707716	0.803	-0.0165
		0.556557	0.070717	0.804	-0.0164
		0.556055	0.0706049	0.804	-0.0164
		0.555572	0.070587	0.805	-0.0163
		0.555062	0.070496	0.805	-0.0162
		0.55455	0.0703689	0.806	-0.0161
		0.554028	0.0702636	0.806	-0.016
		0.553542	0.0701966	0.807	-0.0159
		0.553058	0.0701969	0.807	-0.0157
		0.552551	0.0700499	0.808	-0.0157
		0.552057	0.0699992	0.808	-0.0156
		0.551553	0.0699518	0.809	-0.0155
		0.551055	0.0698669	0.809	-0.0155
		0.550553	0.0698238	0.81	-0.0153
		0.550063	0.069781	0.81	-0.0153
		0.549557	0.069674	0.811	-0.0152
		0.549075	0.0695793	0.811	-0.015
		0.548565	0.0695127	0.812	-0.0151
		0.548061	0.0694946	0.812	-0.0147
		0.547563	0.0693911	0.813	-0.0149
		0.547065	0.0692989	0.813	-0.0146
		0.546552	0.0692398	0.814	-0.0146
		0.546054	0.0691492	0.814	-0.0145
		0.545535	0.0690697	0.815	-0.0144
		0.545053	0.0690583	0.815	-0.0141
		0.544563	0.0689656	0.816	-0.0141
		0.544065	0.068861	0.816	-0.0141
		0.543588	0.0688216	0.817	-0.0138
		0.543084	0.0686906	0.817	-0.0138
		0.542583	0.0686418	0.818	-0.0136
		0.542084	0.0685921	0.818	-0.0135
		0.541581	0.0685024	0.819	-0.0134
		0.541063	0.0683819	0.819	-0.0131
		0.540586	0.0683984	0.82	-0.0131
		0.540085	0.0682747	0.82	-0.013
		0.539593	0.0681844	0.821	-0.0128
		0.539088	0.0680589	0.821	-0.0126
		0.538597	0.0680594	0.822	-0.0126
		0.538107	0.0680858	0.822	-0.0124
		0.537573	0.0679472	0.823	-0.0122
		0.537098	0.067867	0.823	-0.012
		0.536607	0.0678391	0.824	-0.012
		0.536092	0.0676463	0.824	-0.0118
		0.535601	0.0675944	0.825	-0.0116
		0.535084	0.0675384	0.825	-0.0114
		0.534611	0.0675156	0.826	-0.0114
		0.534076	0.0674695	0.826	-0.0112
		0.533586	0.0673561	0.827	-0.0111
		0.533091	0.067278	0.827	-0.0109
		0.532582	0.0671869	0.828	-0.0107
		0.532072	0.0670615	0.828	-0.0106
		0.531601	0.0670922	0.829	-0.0103
		0.531085	0.066914	0.829	-0.0101
		0.530582	0.0669025	0.83	-0.01
		0.530112	0.0668289	0.83	-0.00992
		0.529597	0.0667081	0.831	-0.00957
		0.529096	0.0666965	0.831	-0.00943
		0.528594	0.0665621	0.832	-0.00917
		0.5281	0.0664773	0.832	-0.00899
		0.527597	0.0664457	0.833	-0.0088
		0.527097	0.0663579	0.833	-0.00853
		0.5266	0.066237	0.834	-0.00844
		0.526086	0.0661287	0.834	-0.00823
		0.525613	0.0660791	0.835	-0.00791
		0.525102	0.0660257	0.835	-0.00771
		0.524592	0.0659519	0.836	-0.00746
		0.524092	0.0657666	0.836	-0.00731
		0.523585	0.0657026	0.837	-0.00698
		0.523097	0.0657342	0.837	-0.00683
		0.522598	0.0655924	0.838	-0.00655
		0.522088	0.065456	0.838	-0.0063
		0.521592	0.0653647	0.839	-0.00564
		0.521085	0.0653174	0.84	-0.00441
		0.520602	0.0652023	0.84	-0.00417
		0.520098	0.0651656	0.841	-0.00392
		0.519613	0.0651207	0.841	-0.00371
		0.519112	0.0649263	0.842	-0.00339
		0.518603	0.0649017	0.842	-0.00317
		0.518082	0.0647717	0.843	-0.0029
		0.5176	0.0646986	0.843	-0.00262
		0.517095	0.0646663	0.844	-0.00235
		0.516597	0.0644769	0.844	-0.00207
		0.516084	0.0643796	0.845	-0.00181
		0.515588	0.0643048	0.845	-0.00151
		0.515086	0.0642366	0.846	-0.0012
		0.514591	0.0641781	0.846	-0.000923
		0.51408	0.0640028	0.847	-0.000572
		0.513587	0.063955	0.847	-0.000298
		0.513087	0.063829	0.848	6.87e-06
		0.512589	0.0637793	0.848	0.000316
		0.512106	0.0636817	0.849	0.000648
		0.51159	0.0634997	0.849	0.00098
		0.511084	0.0634015	0.85	0.00133
		0.510605	0.0633695	0.85	0.00162
		0.510089	0.0632627	0.851	0.00198
		0.509595	0.0631518	0.851	0.00235
		0.509101	0.0630431	0.852	0.00269
		0.508583	0.0629035	0.852	0.00306
		0.508097	0.0627925	0.853	0.00346
		0.507586	0.0627458	0.853	0.0038
		0.507093	0.0625895	0.854	0.00417
		0.506596	0.0624687	0.854	0.00462
		0.506102	0.0623361	0.855	0.00499
		0.505596	0.0622559	0.855	0.00535
		0.505115	0.0620846	0.856	0.00579
		0.504602	0.0620146	0.856	0.00619
		0.504103	0.0618467	0.857	0.00661
		0.503612	0.0618475	0.857	0.00702
		0.503129	0.0617377	0.858	0.00745
		0.5026	0.0614811	0.858	0.00786
		0.502121	0.0614745	0.859	0.00834
		0.501615	0.0613206	0.859	0.00876
		0.501118	0.0611987	0.86	0.00922
		0.500626	0.0611065	0.86	0.00969
		0.500144	0.0608898	0.861	0.01
		0.499628	0.0608424	0.861	0.0103
		0.499134	0.0607491	0.862	0.0107
		0.498626	0.0605122	0.862	0.0113
		0.498134	0.0604692	0.863	0.0117
		0.49762	0.0602084	0.863	0.0123
		0.497136	0.0602122	0.864	0.0129
		0.496617	0.0599055	0.864	0.0135
		0.496111	0.0598754	0.865	0.014
		0.495596	0.0596838	0.865	0.0145
		0.495102	0.0595894	0.866	0.015
		0.494595	0.0593869	0.866	0.0157
		0.49409	0.059301	0.867	0.0163
		0.493605	0.0591515	0.867	0.0169
		0.493107	0.0589741	0.868	0.0174
		0.492598	0.0588924	0.868	0.018
		0.492116	0.0586539	0.869	0.0187
		0.491626	0.0585497	0.869	0.0193
		0.491116	0.0584431	0.87	0.02
		0.490619	0.0582439	0.87	0.0207
		0.490102	0.0580068	0.871	0.0213
		0.489621	0.057901	0.871	0.022
		0.489139	0.0577915	0.872	0.0225
		0.488616	0.0576547	0.872	0.0232
		0.488107	0.057406	0.873	0.024
		0.487626	0.0572211	0.873	0.0247
		0.487128	0.057109	0.874	0.0254
		0.486625	0.0569606	0.874	0.0262
		0.486128	0.0566965	0.875	0.027
		0.485612	0.0565925	0.875	0.0278
		0.48512	0.0563041	0.876	0.0284
		0.484608	0.0561136	0.876	0.0292
		0.484129	0.055923	0.877	0.0299
		0.48361	0.0557597	0.877	0.0308
		0.483102	0.0555411	0.878	0.0317
		0.482628	0.0554318	0.878	0.0324
		0.482124	0.0551234	0.879	0.0333
		0.481619	0.0548846	0.879	0.0342
		0.481123	0.0547611	0.88	0.0349
		0.480623	0.0546187	0.88	0.0358
		0.480135	0.0543315	0.881	0.0367
		0.479645	0.0541852	0.881	0.0377
		0.479138	0.0539099	0.882	0.0386
		0.478624	0.0537889	0.882	0.0395
		0.478124	0.0534856	0.883	0.0403
		0.477637	0.0532961	0.883	0.0413
		0.477135	0.0531081	0.884	0.0423
		0.476616	0.0527795	0.884	0.0432
		0.476115	0.052636	0.885	0.0441
		0.475624	0.0524032	0.885	0.0451
		0.475115	0.0520194	0.886	0.0461
		0.474632	0.0518071	0.886	0.047
		0.474104	0.0516274	0.887	0.0481
		0.473607	0.0513034	0.887	0.0492
		0.473104	0.0510162	0.888	0.0502
		0.47262	0.0508323	0.888	0.0513
		0.472104	0.0505805	0.889	0.0523
		0.4716	0.0502543	0.889	0.0534
		0.47112	0.0499711	0.89	0.0545
		0.470623	0.0496606	0.89	0.0556
		0.47013	0.0492988	0.891	0.0568
		0.469627	0.049202	0.891	0.0579
		0.469115	0.0488966	0.892	0.059
		0.468629	0.0485631	0.892	0.0603
		0.46813	0.0482618	0.893	0.0615
		0.467628	0.0479333	0.893	0.0627
		0.467126	0.0475728	0.894	0.0639
		0.466626	0.0473097	0.894	0.0651
		0.466131	0.0470094	0.895	0.0663
		0.465624	0.0466713	0.895	0.0675
		0.465129	0.0463189	0.896	0.0689
		0.46465	0.046047	0.896	0.0701
		0.464135	0.0456551	0.897	0.0714
		0.463643	0.0454132	0.897	0.0726
		0.463136	0.0449678	0.898	0.0739
		0.46264	0.0447006	0.898	0.0752
		0.462136	0.0442457	0.899	0.0766
		0.46164	0.0439812	0.899	0.0781
		0.461156	0.0435532	0.9	0.0793
		0.460654	0.0432458	0.9	0.0808
		0.460151	0.0427063	0.901	0.0821
		0.459643	0.0424617	0.901	0.0836
		0.459148	0.0420097	0.902	0.0849
		0.458639	0.0415529	0.902	0.0865
		0.458134	0.0411843	0.903	0.0879
		0.457644	0.0408517	0.903	0.0892
		0.457149	0.0403647	0.904	0.0907
		0.456624	0.0400403	0.904	0.0923
		0.456116	0.0395751	0.905	0.0937
		0.45564	0.0391636	0.905	0.0952
		0.455128	0.038705	0.906	0.0968
		0.454633	0.0381704	0.906	0.0983
		0.454131	0.0378027	0.907	0.1
		0.453636	0.0374148	0.908	0.101
		0.45313	0.0369174	0.908	0.102
		0.452641	0.0364093	0.909	0.104
		0.452147	0.035916	0.909	0.106
		0.451636	0.0353756	0.91	0.107
		0.451149	0.0349371	0.91	0.109
		0.450643	0.034535	0.911	0.11
		0.450137	0.0340088	0.911	0.112
		0.449643	0.0333779	0.912	0.113
		0.449134	0.0330013	0.912	0.115
		0.448627	0.0323581	0.913	0.117
		0.44814	0.0318688	0.913	0.118
		0.447631	0.0312624	0.914	0.12
		0.447134	0.0307167	0.914	0.122
		0.446631	0.0302043	0.915	0.123
		0.44612	0.0297038	0.915	0.125
		0.445642	0.0290753	0.916	0.126
		0.445137	0.0285293	0.916	0.128
		0.444629	0.0278598	0.917	0.13
		0.444128	0.0272465	0.917	0.131
		0.443642	0.0266703	0.918	0.133
		0.443135	0.0260948	0.918	0.135
		0.442628	0.0253437	0.919	0.136
		0.442125	0.0246876	0.919	0.138
		0.441653	0.0241677	0.92	0.14
		0.441138	0.0235042	0.92	0.141
		0.440644	0.0227864	0.921	0.143
		0.440143	0.0222253	0.921	0.145
		0.439634	0.0215657	0.922	0.146
		0.439145	0.0207864	0.922	0.148
		0.438643	0.02004	0.923	0.15
		0.438167	0.0195693	0.923	0.152
		0.43766	0.0186483	0.924	0.154
		0.437135	0.0179496	0.924	0.155
		0.436637	0.0173017	0.925	0.157
		0.436133	0.0164437	0.925	0.158
		0.43565	0.0159116	0.926	0.16
		0.435151	0.0149777	0.926	0.162
		0.434637	0.0142408	0.927	0.163
		0.434149	0.0133846	0.927	0.165
		0.433638	0.012657	0.928	0.167
		0.433141	0.0118381	0.928	0.168
		0.432643	0.010957	0.929	0.17
		0.432138	0.0100537	0.929	0.172
		0.431645	0.00944473	0.93	0.173
		0.431147	0.00860574	0.93	0.175
		0.430654	0.00763246	0.931	0.177
		0.430159	0.00671085	0.931	0.178
		0.429651	0.00606303	0.932	0.18
		0.429157	0.00518369	0.932	0.182
		0.428647	0.00425959	0.933	0.183
		0.428144	0.00317422	0.933	0.185
		0.427654	0.00251315	0.934	0.186
		0.427157	0.00136285	0.934	0.188
		0.426665	0.000483387	0.935	0.189
		0.426167	-0.000414966	0.935	0.191
		0.425665	-0.00149101	0.936	0.193
		0.425184	-0.00227643	0.936	0.194
		0.424654	-0.00329558	0.937	0.196
		0.424169	-0.00427978	0.937	0.197
		0.423675	-0.00523807	0.938	0.199
		0.423166	-0.00625777	0.938	0.2
		0.422658	-0.00722182	0.939	0.201
		0.422167	-0.00818431	0.939	0.203
		0.42168	-0.00926076	0.94	0.204
		0.421188	-0.0104622	0.94	0.206
		0.420684	-0.0113471	0.941	0.207
		0.42017	-0.0123843	0.941	0.209
		0.419664	-0.0135139	0.942	0.21
		0.419167	-0.0146411	0.942	0.211
		0.418684	-0.015654	0.943	0.213
		0.418169	-0.0166538	0.943	0.214
		0.417656	-0.0178284	0.944	0.215
		0.417165	-0.0188348	0.944	0.216
		0.416646	-0.0200367	0.945	0.217
		0.416156	-0.0210722	0.945	0.218
		0.415664	-0.0223462	0.946	0.22
		0.415159	-0.0233491	0.946	0.221
		0.414657	-0.0246061	0.947	0.222
		0.414152	-0.0257097	0.947	0.223
		0.413661	-0.0266621	0.948	0.224
		0.413174	-0.02792	0.948	0.225
		0.412679	-0.0291969	0.949	0.226
		0.412158	-0.0304472	0.949	0.227
		0.411664	-0.031557	0.95	0.228
		0.411172	-0.0327093	0.95	0.23
		0.410667	-0.0336744	0.951	0.23
		0.410158	-0.0350589	0.951	0.232
		0.409682	-0.0363743	0.952	0.232
		0.409178	-0.0375893	0.952	0.233
		0.408686	-0.0389057	0.953	0.234
		0.408173	-0.0400612	0.953	0.235
		0.407654	-0.0413121	0.954	0.236
		0.407169	-0.0423918	0.954	0.237
		0.406667	-0.0438309	0.955	0.237
		0.406154	-0.0450887	0.955	0.238
		0.405676	-0.0461142	0.956	0.239
		0.405166	-0.0474174	0.956	0.239
		0.404653	-0.048852	0.957	0.24
		0.404177	-0.0499949	0.957	0.241
		0.403678	-0.051168	0.958	0.242
		0.403177	-0.0523788	0.958	0.242
		0.402667	-0.0538989	0.959	0.243
		0.402167	-0.0550417	0.959	0.243
		0.401665	-0.0564348	0.96	0.244
		0.401176	-0.057785	0.96	0.244
		0.400658	-0.0588712	0.961	0.245
		0.400169	-0.0601581	0.961	0.245
		0.399675	-0.0613592	0.962	0.246
		0.399187	-0.0625658	0.962	0.246
		0.39869	-0.0641695	0.963	0.246
		0.398178	-0.0652813	0.963	0.247
		0.397654	-0.0666446	0.964	0.247
		0.397157	-0.0680909	0.964	0.247
		0.396654	-0.0690317	0.965	0.248
		0.396171	-0.0704178	0.965	0.248
		0.395671	-0.0716944	0.966	0.248
		0.395172	-0.0728058	0.966	0.248
		0.394676	-0.074335	0.967	0.249
		0.394169	-0.0754597	0.967	0.249
		0.393668	-0.0769988	0.968	0.249
		0.393177	-0.078093	0.968	0.249
		0.392653	-0.0794229	0.969	0.249
		0.392168	-0.0803222	0.969	0.25
		0.391657	-0.0818798	0.97	0.249
		0.391165	-0.0831197	0.97	0.249
		0.390679	-0.0842467	0.971	0.25
		0.390158	-0.0856184	0.971	0.249
		0.389661	-0.0866772	0.972	0.249
		0.389157	-0.0878109	0.972	0.25
		0.388666	-0.0889262	0.973	0.249
		0.388163	-0.0902006	0.973	0.249
		0.387656	-0.0916434	0.974	0.249
		0.387178	-0.0923923	0.974	0.249
		0.386671	-0.0936449	0.975	0.249
		0.386175	-0.0949707	0.975	0.249
		0.385656	-0.0959415	0.976	0.249
		0.385163	-0.0970784	0.976	0.249
		0.384668	-0.0981647	0.977	0.248
		0.384174	-0.099636	0.977	0.248
		0.383661	-0.100539	0.978	0.248
		0.383171	-0.101516	0.978	0.248
		0.38266	-0.102796	0.979	0.248
		0.382188	-0.103546	0.979	0.247
		0.381669	-0.104613	0.98	0.247
		0.381173	-0.105989	0.98	0.247
		0.380667	-0.106994	0.981	0.247
		0.380167	-0.107879	0.981	0.246
		0.379684	-0.108786	0.982	0.246
		0.379176	-0.109731	0.982	0.246
		0.378661	-0.110683	0.983	0.246
		0.378161	-0.111613	0.983	0.245
		0.377662	-0.112576	0.984	0.245
		0.377171	-0.113688	0.984	0.244
		0.37666	-0.114328	0.985	0.244
		0.376161	-0.115247	0.985	0.244
		0.375657	-0.116027	0.986	0.243
		0.375182	-0.116787	0.986	0.243
		0.374661	-0.11785	0.987	0.242
		0.374179	-0.118583	0.987	0.242
		0.373687	-0.119404	0.988	0.242
		0.373176	-0.120185	0.988	0.241
		0.372702	-0.121011	0.989	0.241
		0.372176	-0.121659	0.989	0.24
		0.371694	-0.122534	0.99	0.24
		0.371192	-0.123166	0.99	0.239
		0.370688	-0.123867	0.991	0.239
		0.370193	-0.124709	0.991	0.238
		0.369675	-0.125279	0.992	0.238
		0.369183	-0.12612	0.992	0.237
		0.368676	-0.126438	0.993	0.237
		0.368147	-0.127524	0.993	0.236
		0.367671	-0.128068	0.994	0.236
		0.367163	-0.128557	0.994	0.235
		0.366687	-0.129036	0.995	0.235
		0.366172	-0.129684	0.995	0.234
		0.365663	-0.13009	0.996	0.234
		0.365183	-0.130443	0.996	0.233
		0.364661	-0.130931	0.997	0.232
		0.364156	-0.131523	0.997	0.232
		0.363679	-0.131958	0.998	0.231
		0.363189	-0.132361	0.998	0.231
		0.362682	-0.132957	0.999	0.23
		0.362177	-0.133203	0.999	0.23
		0.361689	-0.133588	1	0.229
		0.361193	-0.133829	1	0.228
		0.360678	-0.13402	1.001	0.228
		0.360186	-0.134671	1.001	0.227
		0.359688	-0.134943	1.002	0.227
		0.359177	-0.1354	1.002	0.226
		0.358679	-0.135578	1.003	0.226
		0.358166	-0.135584	1.003	0.225
		0.357676	-0.135741	1.004	0.224
		0.357183	-0.13618	1.004	0.224
		0.356668	-0.136414	1.005	0.223
		0.35618	-0.136569	1.005	0.223
		0.355682	-0.136956	1.006	0.222
		0.35519	-0.136864	1.006	0.221
		0.35468	-0.137325	1.007	0.221
		0.354211	-0.137179	1.007	0.22
		0.353688	-0.137314	1.008	0.22
		0.353193	-0.137552	1.008	0.219
		0.352702	-0.137535	1.009	0.218
		0.352202	-0.137636	1.009	0.218
		0.351694	-0.137875	1.01	0.217
		0.351195	-0.137699	1.01	0.216
		0.350697	-0.137902	1.011	0.216
		0.350181	-0.137819	1.011	0.215
		0.349706	-0.137824	1.012	0.215
		0.349199	-0.137863	1.012	0.214
		0.348717	-0.137622	1.013	0.214
		0.34821	-0.137847	1.013	0.213
		0.347711	-0.13784	1.014	0.212
		0.347217	-0.137477	1.014	0.212
		0.346712	-0.137612	1.015	0.211
		0.346201	-0.137649	1.015	0.21
		0.345701	-0.13746	1.016	0.21
		0.345217	-0.137224	1.016	0.209
		0.344695	-0.136983	1.017	0.209
		0.344211	-0.137087	1.017	0.208
		0.343704	-0.136963	1.018	0.207
		0.343229	-0.136803	1.018	0.207
		0.342721	-0.136649	1.019	0.206
		0.342198	-0.136274	1.019	0.206
		0.341715	-0.136153	1.02	0.205
		0.341209	-0.136032	1.02	0.205
		0.340712	-0.135927	1.021	0.204
		0.34021	-0.135523	1.021	0.203
		0.339695	-0.13541	1.022	0.203
		0.339189	-0.135098	1.022	0.202
		0.338707	-0.134841	1.023	0.202
		0.338202	-0.134756	1.023	0.201
		0.337689	-0.134384	1.024	0.201
		0.337195	-0.134066	1.024	0.2
		0.336691	-0.134011	1.025	0.199
		0.336191	-0.1337	1.025	0.199
		0.335703	-0.133214	1.026	0.198
		0.335194	-0.132961	1.026	0.198
		0.334689	-0.132708	1.027	0.197
		0.334206	-0.132374	1.027	0.197
		0.333706	-0.132097	1.028	0.196
		0.333215	-0.131667	1.028	0.196
		0.332709	-0.131286	1.029	0.195
		0.332197	-0.13117	1.029	0.194
		0.331691	-0.130736	1.03	0.194
		0.331217	-0.130457	1.03	0.193
		0.330708	-0.13013	1.031	0.193
		0.33022	-0.129765	1.031	0.192
		0.329717	-0.129462	1.032	0.192
		0.329219	-0.129027	1.032	0.191
		0.328705	-0.128606	1.033	0.191
		0.328208	-0.128249	1.033	0.19
		0.327697	-0.127949	1.034	0.19
		0.327214	-0.127414	1.034	0.189
		0.32672	-0.127105	1.035	0.189
		0.326204	-0.1268	1.035	0.188
		0.325697	-0.126321	1.036	0.187
		0.32522	-0.125919	1.036	0.187
		0.324704	-0.125597	1.037	0.187
		0.324219	-0.125184	1.037	0.186
		0.323713	-0.124845	1.038	0.186
		0.323221	-0.124336	1.038	0.185
		0.322734	-0.123968	1.039	0.185
		0.322205	-0.123573	1.039	0.184
		0.321727	-0.123079	1.04	0.184
		0.32122	-0.122792	1.04	0.183
[truncated: 403 more rows]

## Sheet: Figure 5c
Figure 5c
		Cell potential of charging process		Cell potential of discharging process		Photocurrent density of charging process
		Time of charging process (h)	Cell potential (V)	Time of discharging process (h)	Cell potential (V)	Time of charging process (h)	Photocurrent density (mA cm-2)
		0.00138911	0.336632	0.918056	0.594915	0.00142956
		0.0014035	0.34678	0.918333	0.59147	0.00420733	13.8952
		0.00142133	0.356844	0.918611	0.591539	0.00698511	13.7638
		0.00152633	0.366907	0.918889	0.591153	0.00976289	13.6517
		0.00183633	0.37691	0.919167	0.59123	0.0125407	13.5431
		0.00370028	0.386947	0.919444	0.591241	0.0153184	13.3436
		0.00556322	0.396965	0.919444	0.586566	0.0180962	13.0497
		0.008341	0.406769	0.922222	0.583721	0.020874	12.9799
		0.0111188	0.414006	0.925	0.583293	0.0236518	12.9795
		0.0138966	0.419762	0.927778	0.582667	0.0264296	12.9354
		0.0166743	0.424486	0.930556	0.582239	0.0292072	12.9123
		0.0194521	0.428622	0.933333	0.581815	0.031985	12.8632
		0.0222299	0.432132	0.936111	0.581254	0.0347628	12.6684
		0.0250077	0.435585	0.938889	0.580864	0.0375406	12.5209
		0.0277856	0.438434	0.941667	0.580322	0.0403183	12.5735
		0.0305633	0.441107	0.944444	0.57986	0.0430961	12.6037
		0.0333411	0.443575	0.947222	0.579302	0.0458739	12.5126
		0.0361189	0.445782	0.95	0.579012	0.0486517	12.4849
		0.0388967	0.447936	0.952778	0.578516	0.0514294	12.4475
		0.0416744	0.449995	0.955556	0.578	0.0542072	12.2299
		0.0444522	0.451843	0.958333	0.577419	0.056985	12.1027
		0.04723	0.453699	0.961111	0.577064	0.0597628	12.1893
		0.0500078	0.455258	0.963889	0.576644	0.0625406	12.1828
		0.0527856	0.457003	0.966667	0.576132	0.0653183	12.1799
		0.0555633	0.458374	0.969444	0.575682	0.0680961	12.179
		0.0583411	0.45999	0.972222	0.575292	0.0708739	12.1328
		0.0611189	0.461445	0.975	0.574769	0.0736517	11.9109
		0.0638967	0.462827	0.977778	0.57436	0.0764294	11.86
		0.0666744	0.464107	0.980556	0.573917	0.0792072	11.9693
		0.0694522	0.465424	0.983333	0.573467	0.081985	11.9808
		0.07223	0.4667	0.986111	0.573047	0.0847628	11.9776
		0.0750078	0.467907	0.988889	0.572596	0.0875406	11.9672
		0.0777856	0.469053	0.991667	0.572031	0.0903183	11.869
		0.0805633	0.470313	0.994444	0.571702	0.0930961	11.6869
		0.0833411	0.471432	0.997222	0.571148	0.0958739	11.7409
		0.0861189	0.472543	1	0.570797	0.0986517	11.792
		0.0888967	0.473704	1.00278	0.570316	0.101429	11.8023
		0.0916744	0.474507	1.00556	0.569815	0.104207	11.7888
		0.0944522	0.47548	1.00833	0.569552	0.106985	11.8002
		0.09723	0.476596	1.01111	0.569017	0.109763	11.627
		0.100008	0.477699	1.01389	0.568567	0.112541	11.5079
		0.102786	0.478578	1.01667	0.568204	0.115318	11.589
		0.105563	0.479426	1.01944	0.567742	0.118096	11.6365
		0.108341	0.48051	1.02222	0.567306	0.120874	11.6429
		0.111119	0.481274	1.025	0.566882	0.123652	11.64
		0.113897	0.482118	1.02778	0.566539	0.126429	11.6308
		0.116674	0.483111	1.03056	0.566046	0.129207	11.414
		0.119452	0.483974	1.03333	0.565423	0.131985	11.36
		0.12223	0.484818	1.03611	0.565103	0.134763	11.407
		0.125008	0.485693	1.03889	0.564682	0.137541	11.4397
		0.127786	0.486468	1.04167	0.564327	0.140318	11.4554
		0.130563	0.48719	1.04444	0.563976	0.143096	11.4728
		0.133341	0.48803	1.04722	0.563433	0.145874	11.4292
		0.136119	0.48879	1.05	0.562975	0.148652	11.1935
		0.138897	0.489596	1.05278	0.562647	0.151429	11.29
		0.141674	0.490318	1.05556	0.562131	0.154207	11.366
		0.144452	0.491086	1.05833	0.56173	0.156985	11.3631
		0.14723	0.49196	1.06111	0.561451	0.159763	11.3408
		0.150008	0.492514	1.06389	0.560913	0.162541	11.3522
		0.152786	0.493354	1.06667	0.560435	0.165318	11.1995
		0.155563	0.494046	1.06944	0.560111	0.168096	11.0764
		0.158341	0.494729	1.07222	0.559702	0.170874	11.1134
		0.161119	0.495497	1.075	0.559274	0.173652	11.2126
		0.163897	0.496093	1.07778	0.558782	0.176429	11.1931
		0.166674	0.49678	1.08056	0.558384	0.179207	11.1907
		0.169452	0.497357	1.08333	0.558022	0.181985	11.2005
		0.17223	0.498083	1.08611	0.55754	0.184763	10.9779
		0.175008	0.498652	1.08889	0.557151	0.187541	10.8954
		0.177786	0.499435	1.09167	0.556673	0.190318	11.0445
		0.180563	0.500061	1.09444	0.556334	0.193096	11.0184
		0.183341	0.500756	1.09722	0.556013	0.195874	10.9927
		0.186119	0.501188	1.1	0.5556	0.198652	11.0066
		0.188897	0.501917	1.10278	0.5551	0.201429	11.0105
		0.191674	0.502524	1.10556	0.554592	0.204207	10.8057
		0.194452	0.503174	1.10833	0.554195	0.206985	10.7722
		0.19723	0.503773	1.11111	0.55387	0.209763	10.899
		0.200008	0.504239	1.11389	0.553393	0.212541	10.9214
		0.202786	0.504858	1.11667	0.553133	0.215318	10.9279
		0.205563	0.5055	1.11944	0.552694	0.218096	10.8936
		0.208341	0.505985	1.12222	0.552213	0.220874	10.7982
		0.211119	0.506527	1.125	0.551804	0.223652	10.6216
		0.213897	0.507199	1.12778	0.551395	0.226429	10.6768
		0.216674	0.507787	1.13056	0.550956	0.229207	10.7397
		0.219452	0.508299	1.13333	0.550551	0.231985	10.7531
		0.22223	0.50899	1.13611	0.550108	0.234763	10.7491
		0.225008	0.509319	1.13889	0.549822	0.237541	10.8058
		0.227786	0.50996	1.14167	0.549383	0.240318	10.6018
		0.230563	0.510614	1.14444	0.54892	0.243096	10.4863
		0.233341	0.51103	1.14722	0.548512	0.245874	10.571
		0.236119	0.511668	1.15	0.548065	0.248652	10.6273
		0.238897	0.512176	1.15278	0.547733	0.251429	10.6108
		0.241674	0.512718	1.15556	0.547335	0.254207	10.5984
		0.244452	0.513153	1.15833	0.546877	0.256985	10.581
		0.24723	0.513688	1.16111	0.546484	0.259763	10.4193
		0.250008	0.514272	1.16389	0.546064	0.262541	10.3544
		0.252786	0.514715	1.16667	0.545601	0.265318	10.4226
		0.255563	0.515193	1.16944	0.545246	0.268096	10.4785
		0.258341	0.515777	1.17222	0.544822	0.270874	10.4788
		0.261119	0.516109	1.175	0.544448	0.273652	10.4692
		0.263897	0.516602	1.17778	0.544066	0.276429	10.4121
		0.266674	0.517305	1.18056	0.543638	0.279208	10.2314
		0.269452	0.517702	1.18333	0.543134	0.281986	10.2201
		0.27223	0.518256	1.18611	0.542833	0.284764	10.2968
		0.275008	0.518672	1.18889	0.542363	0.287542	10.3348
		0.277786	0.519142	1.19167	0.541889	0.290319	10.3126
		0.280564	0.519447	1.19444	0.541561	0.293097	10.3156
		0.283342	0.519856	1.19722	0.54124	0.295875	10.2117
		0.286119	0.520479	1.2	0.540797	0.298653	10.075
		0.288897	0.521017	1.20278	0.5403	0.301431	10.14
		0.291675	0.521495	1.20556	0.539896	0.304208	10.2247
		0.294453	0.521857	1.20833	0.539475	0.306986	10.243
		0.297231	0.522404	1.21111	0.539059	0.309764	10.2331
		0.300008	0.522785	1.21389	0.538834	0.312542	10.2358
		0.302786	0.523217	1.21667	0.538318	0.315319	10.0509
		0.305564	0.523813	1.21944	0.537829	0.318097	9.97838
		0.308342	0.524328	1.22222	0.537505	0.320875	10.069
		0.311119	0.524645	1.225	0.537031	0.323653	10.1162
		0.313897	0.525161	1.22778	0.536642	0.326431	10.12
		0.316675	0.525509	1.23056	0.536187	0.329208	10.1401
		0.319453	0.525921	1.23333	0.535778	0.331986	10.0829
		0.322231	0.526421	1.23611	0.535454	0.334764	9.89679
		0.325008	0.526838	1.23889	0.535041	0.337542	9.89622
		0.327786	0.527242	1.24167	0.534549	0.340319	9.97032
		0.330564	0.527777	1.24444	0.53414	0.343097	10.0143
		0.333342	0.528178	1.24722	0.533747	0.345875	10.0166
		0.336119	0.52851	1.25	0.53338	0.348653	10.0156
		0.338897	0.528881	1.25278	0.53304	0.351431	9.91798
		0.341675	0.529496	1.25556	0.532589	0.354208	9.78466
		0.344453	0.529809	1.25833	0.532131	0.356986	9.79779
		0.347231	0.530225	1.26111	0.531623	0.359764	9.8769
		0.350008	0.530634	1.26389	0.531302	0.362542	9.91286
		0.352786	0.530978	1.26667	0.530886	0.365319	9.90316
		0.355564	0.531501	1.26944	0.530439	0.368097	9.91023
		0.358342	0.531932	1.27222	0.53005	0.370875	9.76706
		0.361119	0.532345	1.275	0.529603	0.373653	9.64813
		0.363897	0.532799	1.27778	0.529278	0.376431	9.72498
		0.366675	0.533181	1.28056	0.52874	0.379208	9.79309
		0.369453	0.533624	1.28333	0.528381	0.381986	9.81134
		0.372231	0.533945	1.28611	0.52793	0.384764	9.79008
		0.375008	0.534297	1.28889	0.527433	0.387542	9.77469
		0.377786	0.534682	1.29167	0.527032	0.390319	9.62014
		0.380564	0.535156	1.29444	0.526528	0.393097	9.55883
		0.383342	0.535576	1.29722	0.526104	0.395875	9.68829
		0.386119	0.535927	1.3	0.525799	0.398653	9.69272
		0.388897	0.53639	1.30278	0.525306	0.401431	9.68631
		0.391675	0.536664	1.30556	0.524928	0.404208	9.69555
		0.394453	0.537043	1.30833	0.524512	0.406986	9.64225
		0.397231	0.537516	1.31111	0.524046	0.409764	9.45277
		0.400008	0.537879	1.31389	0.523538	0.412542	9.46953
		0.402786	0.538284	1.31667	0.523183	0.415319	9.55005
		0.405564	0.538654	1.31944	0.522785	0.418097	9.58093
		0.408342	0.539051	1.32222	0.522384	0.420875	9.55909
		0.411119	0.539411	1.325	0.521899	0.423653	9.56406
		0.413897	0.539739	1.32778	0.521502	0.426431	9.42142
		0.416675	0.540182	1.33056	0.521086	0.429208	9.31257
		0.419453	0.540564	1.33333	0.520536	0.431986	9.35472
		0.422231	0.540927	1.33611	0.520158	0.434764	9.426
		0.425008	0.541282	1.33889	0.519715	0.437542	9.45994
		0.427786	0.541645	1.34167	0.519344	0.440319	9.46785
		0.430564	0.542023	1.34444	0.518878	0.443097	9.46601
		0.433342	0.542393	1.34722	0.518347	0.445875	9.29356
		0.436119	0.54281	1.35	0.517962	0.448653	9.22766
		0.438897	0.543276	1.35278	0.517503	0.451431	9.33838
		0.441675	0.543547	1.35556	0.517045	0.454208	9.37366
		0.444453	0.543929	1.35833	0.516644	0.456986	9.35545
		0.447231	0.544291	1.36111	0.51622	0.459764	9.36308
		0.450008	0.544586	1.36389	0.515911	0.462542	9.32784
		0.452786	0.545002	1.36667	0.515246	0.465319	9.1439
		0.455564	0.545411	1.36944	0.514757	0.468097	9.10492
		0.458342	0.545632	1.37222	0.514421	0.470875	9.2001
		0.461119	0.546136	1.375	0.513921	0.473653	9.22968
		0.463897	0.546434	1.37778	0.51344	0.476431	9.239
		0.466675	0.546701	1.38056	0.512993	0.479208	9.2211
		0.469453	0.547022	1.38333	0.512542	0.481986	9.15524
		0.472231	0.54745	1.38611	0.512103	0.484764	9.01226
		0.475008	0.547912	1.38889	0.511599	0.487542	9.08365
		0.477786	0.548199	1.39167	0.511186	0.490319	9.12206
		0.480564	0.548542	1.39444	0.510736	0.493097	9.14886
		0.483342	0.548848	1.39722	0.510319	0.495875	9.12107
		0.486119	0.54918	1.4	0.5098	0.498653	9.1232
		0.488897	0.549482	1.40278	0.509296	0.501431	8.98992
		0.491675	0.549906	1.40556	0.508948	0.504208	8.88981
		0.494453	0.550326	1.40833	0.508356	0.506986	8.96701
		0.497231	0.550601	1.41111	0.507974	0.509764	8.98702
		0.500008	0.551029	1.41389	0.507581	0.512542	9.02944
		0.502786	0.551227	1.41667	0.507073	0.515319	9.01749
		0.505564	0.551563	1.41944	0.506527	0.518097	9.01065
		0.508342	0.55188	1.42222	0.505977	0.520875	8.8377
		0.511119	0.552316	1.425	0.505507	0.523653	8.79712
		0.513897	0.552656	1.42778	0.505053	0.526431	8.92372
		0.516675	0.552973	1.43056	0.504579	0.529208	8.94075
		0.519453	0.553278	1.43333	0.504094	0.531986	8.93311
		0.522231	0.553607	1.43611	0.503598	0.534764	8.91234
		0.525008	0.553958	1.43889	0.503116	0.537542	8.86946
		0.527786	0.554374	1.44167	0.50267	0.540319	8.70258
		0.530564	0.554752	1.44444	0.502055	0.543097	8.69999
		0.533342	0.555024	1.44722	0.50168	0.545875	8.79162
		0.536119	0.555379	1.45	0.501157	0.548653	8.80284
		0.538897	0.555589	1.45278	0.500802	0.551431	8.81819
		0.541675	0.556039	1.45556	0.500183	0.554208	8.83125
		0.544453	0.556204	1.45833	0.499671	0.556986	8.72083
		0.547231	0.556708	1.46111	0.49916	0.559764	8.63077
		0.550008	0.557052	1.46389	0.498705	0.562542	8.65875
		0.552786	0.557319	1.46667	0.498159	0.565319	8.73969
		0.555564	0.557621	1.46944	0.497586	0.568097	8.71427
		0.558342	0.558106	1.47222	0.497105	0.570875	8.72881
		0.561119	0.55832	1.475	0.496685	0.573653	8.70652
		0.563897	0.558679	1.47778	0.496058	0.576431	8.53765
		0.566675	0.559026	1.48056	0.495531	0.579208	8.4989
		0.569453	0.559351	1.48333	0.494959	0.581986	8.58469
		0.572231	0.55961	1.48611	0.494435	0.584764	8.60462
		0.575008	0.559992	1.48889	0.494019	0.587542	8.61157
		0.577786	0.56026	1.49167	0.493435	0.590319	8.61649
		0.580564	0.560539	1.49444	0.492843	0.593097	8.59542
		0.583342	0.560913	1.49722	0.492346	0.595875	8.42838
		0.586119	0.561257	1.5	0.491762	0.598653	8.35722
		0.588897	0.561535	1.50278	0.491193	0.601431	8.4482
		0.591675	0.561803	1.50556	0.490696	0.604208	8.47775
		0.594453	0.562311	1.50833	0.49015	0.606986	8.50486
		0.597231	0.562498	1.51111	0.489696	0.609764	8.49436
		0.600008	0.562681	1.51389	0.489138	0.612542	8.41044
		0.602786	0.56317	1.51667	0.488477	0.615319	8.3151
		0.605564	0.563426	1.51944	0.48787	0.618097	8.33641
		0.608342	0.563762	1.52222	0.487297	0.620875	8.38482
		0.611119	0.564083	1.525	0.48674	0.623653	8.41002
		0.613897	0.5643	1.52778	0.486067	0.626431	8.40734
		0.616675	0.564747	1.53056	0.48564	0.629208	8.4112
		0.619453	0.565171	1.53333	0.485013	0.631986	8.27357
		0.622231	0.565313	1.53611	0.484414	0.634764	8.18843
		0.625008	0.565702	1.53889	0.483814	0.637542	8.2799
		0.627786	0.565924	1.54167	0.483291	0.640319	8.31236
		0.630564	0.566264	1.54444	0.482768	0.643097	8.32495
		0.633342	0.566588	1.54722	0.482156	0.645875	8.32507
		0.636119	0.566852	1.55	0.481435	0.648653	8.33095
		0.638897	0.567138	1.55278	0.48085	0.651431	8.15559
		0.641675	0.567528	1.55556	0.480197	0.654208	8.12077
		0.644453	0.56778	1.55833	0.479567	0.656986	8.11241
		0.647231	0.568242	1.56111	0.478971	0.659764	8.04552
		0.650008	0.568482	1.56389	0.478345	0.662542	8.16514
		0.652786	0.568872	1.56667	0.477745	0.665319	8.13574
		0.655564	0.569059	1.56944	0.47705	0.668097	7.88589
		0.658342	0.56925	1.57222	0.476363	0.670875	7.612
		0.661119	0.569609	1.575	0.475683	0.673653	7.77201
		0.663897	0.56993	1.57778	0.475045	0.676431	7.76914
		0.666675	0.570125	1.58056	0.474312	0.679208	7.63178
		0.669453	0.570342	1.58333	0.473899	0.681986	7.72493
		0.672231	0.570495	1.58611	0.473059	0.684764	7.78644
		0.675008	0.570789	1.58889	0.472494	0.687542	7.57393
		0.677786	0.571305	1.59167	0.471692	0.690319	7.56416
		0.680564	0.571461	1.59444	0.470978	0.693097	7.66343
		0.683342	0.571874	1.59722	0.470298	0.695875	7.69
		0.686119	0.572141	1.6	0.469553	0.698653	7.60486
		0.688897	0.572428	1.60278	0.468873	0.701431	7.64185
		0.691675	0.57271	1.60556	0.468125	0.704208	7.66545
		0.694453	0.572966	1.60833	0.467361	0.706986	7.39228
		0.697231	0.573337	1.61111	0.46649	0.709764	7.42923
		0.700008	0.573616	1.61389	0.465845	0.712542	7.62108
		0.702786	0.573787	1.61667	0.46505	0.715319	7.50666
		0.705564	0.574104	1.61944	0.464286	0.718097	7.47604
		0.708342	0.574418	1.62222	0.463561	0.720875	7.50208
		0.711119	0.57467	1.625	0.462774	0.723653	7.47608
		0.713897	0.575029	1.62778	0.461987	0.726431	7.27682
		0.716675	0.575307	1.63056	0.461009	0.729208	7.37899
		0.719453	0.575582	1.63333	0.460223	0.731986	7.52942
		0.722231	0.575884	1.63611	0.459417	0.734764	7.42626
		0.725008	0.57598	1.63889	0.458538	0.737542	7.45703
		0.727786	0.576297	1.64167	0.457809	0.740319	7.466
		0.730564	0.576541	1.64444	0.456885	0.743097	7.34276
		0.733342	0.576908	1.64722	0.455907	0.745875	7.22696
		0.736119	0.577309	1.65	0.454986	0.748653	7.40041
		0.738897	0.577526	1.65278	0.453993	0.751431	7.41022
		0.741675	0.577801	1.65556	0.453092	0.754208	7.34169
		0.744453	0.577989	1.65833	0.452271	0.756986	7.3457
		0.747231	0.578359	1.66111	0.451202	0.759764	7.37601
		0.750008	0.578558	1.66389	0.450205	0.762542	7.18252
		0.752786	0.578962	1.66667	0.449143	0.765319	7.13812
		0.755564	0.579157	1.66944	0.448146	0.768097	7.39186
		0.758342	0.579444	1.67222	0.447035	0.770875	7.33424
		0.761119	0.579719	1.675	0.445965	0.773653	7.29091
		0.763897	0.580013	1.67778	0.444919	0.776431	7.30565
		0.766675	0.580295	1.68056	0.443819	0.779208	7.31008
		0.769453	0.580593	1.68333	0.442608	0.781986	7.06386
		0.772231	0.580861	1.68611	0.441413	0.784764	7.13831
		0.775008	0.581204	1.68889	0.440103	0.787542	7.29194
		0.777786	0.58156	1.69167	0.438915	0.790319	7.15832
		0.780564	0.581838	1.69444	0.437578	0.793097	7.12529
		0.783342	0.582025	1.69722	0.436257	0.795875	7.15488
		0.786119	0.582266	1.7	0.435012	0.798653	7.07673
		0.788897	0.58264	1.70278	0.433599	0.801431	6.82856
		0.791675	0.58282	1.70556	0.431995	0.804208	6.97662
		0.794453	0.583018	1.70833	0.430498	0.806986	7.06092
		0.797231	0.58324	1.71111	0.428962	0.809764	7.00747
		0.800008	0.583633	1.71389	0.427427	0.812542	7.03446
		0.802786	0.583824	1.71667	0.42567	0.815319	7.09467
		0.805564	0.583958	1.71944	0.423852	0.818097	6.89133
		0.808342	0.584485	1.72222	0.421988	0.820875	6.83963
		0.811119	0.584745	1.725	0.420075	0.823653	6.99304
		0.813897	0.585062	1.72778	0.417894	0.826431	6.977
		0.816675	0.585333	1.73056	0.415797	0.829208	6.88224
		0.819453	0.585551	1.73333	0.413479	0.831986	6.90626
		0.822231	0.585803	1.73611	0.411065	0.834764	6.89389
		0.825008	0.586005	1.73889	0.408415	0.837542	6.71277
		0.827786	0.58646	1.74167	0.405547	0.840319	6.69807
		0.830564	0.586547	1.74444	0.4023	0.843097	6.87396
		0.833342	0.586853	1.74722	0.398832	0.845875	6.81848
		0.836119	0.587132	1.75	0.395025	0.848653	6.79145
		0.838897	0.587422	1.75278	0.390682	0.851431	6.82677
		0.841675	0.587693	1.75556	0.385465	0.854208	6.82753
		0.844453	0.588026	1.75833	0.379209	0.856986	6.57047
		0.847231	0.588323	1.76111	0.371238	0.859764	6.63018
		0.850008	0.588606	1.76389	0.359949	0.862542	6.76534
		0.852786	0.588671	1.76667	0.341105	0.865319	6.68379
		0.855564	0.589114	1.76944	0.258632	0.868097	6.67424
		0.858342	0.589225	1.76949	0.249917	0.870875	6.68562
		0.861119	0.589511	1.76949	0.249802	0.873653	6.58395
		0.863897	0.589821	1.76951	0.281288	0.876431	6.4982
		0.866675	0.590084	1.76978	0.322261	0.879208	6.67146
		0.869453	0.590329	1.77006	0.332003	0.881986	6.64404
		0.872231	0.590619	1.77034	0.334707	0.884764	6.51507
		0.875008	0.59097	1.77062	0.334368	0.887542	6.5203
		0.877786	0.591184	1.77087	0.332412	0.890319	6.5329
		0.880564	0.591352	1.77088		0.893097	6.40241
		0.883342	0.5917	2.68894	0.581796	0.895875	6.3514
		0.886119	0.592001	2.68922	0.578443	0.898653	6.52584
		0.888897	0.592261	2.68949	0.578092	0.901431	6.48907
		0.891675	0.592456	2.68977	0.577985	0.904208	6.46567
		0.894453	0.592716	2.69005	0.577943	0.906986	6.46704
		0.897231	0.59296	2.69033	0.577939	0.909764	6.45903
		0.900008	0.593304	2.69033	0.573231	0.912542	6.27363
		0.902786	0.593651	2.69311	0.570514	0.915319	6.28837
		0.905564	0.593785	2.69588	0.569976	0.918097	6.43585
		0.908342	0.594121	2.69866	0.56954	1.77231
		0.911119	0.594266	2.70144	0.569116	1.77508	12.7401
		0.913897	0.594598	2.70422	0.568662	1.77786	12.3516
		0.916675	0.594782	2.70699	0.568246	1.78064	12.311
		0.918042	0.595019	2.70977	0.56781	1.78342	12.2778
		0.918056	0.595026	2.71255	0.567276	1.78619	12.2072
		1.77227		2.71533	0.566829	1.78897	12.048
		1.77229	0.340608	2.71811	0.566328	1.79175	11.9617
		1.77231	0.350615	2.72088	0.565809	1.79453	11.6097
		1.77243	0.360655	2.72366	0.565565	1.79731	11.4241
		1.77285	0.370669	2.72644	0.564999	1.80008	11.5322
		1.7749	0.380672	2.72922	0.564617	1.80286	11.5591
		1.77719	0.390674	2.73199	0.56406	1.80564	11.5351
		1.77996	0.399558	2.73477	0.563796	1.80842	11.463
		1.78274	0.406276	2.73755	0.56317	1.81119	11.4034
		1.78552	0.41173	2.74033	0.562891	1.81397	11.0891
		1.7883	0.416263	2.74311	0.56244	1.81675	11.0275
		1.79107	0.420056	2.74588	0.562078	1.81953	11.1802
		1.79385	0.423562	2.74866	0.5616	1.82231	11.2434
		1.79663	0.426778	2.75144	0.561157	1.82508	11.2236
		1.79941	0.429573	2.75422	0.560783	1.82786	11.1758
		1.80219	0.432132	2.75699	0.56026	1.83064	11.0437
		1.80496	0.434607	2.75977	0.559912	1.83342	10.7957
		1.80774	0.436845	2.76255	0.55953	1.83619	10.8257
		1.81052	0.438797	2.76533	0.559003	1.83897	10.967
		1.8133	0.440798	2.76811	0.558659	1.84175	11.0017
		1.81607	0.442761	2.77088	0.558209	1.84453	10.9618
		1.81885	0.444453	2.77366	0.557708	1.84731	10.9512
		1.82163	0.446244	2.77644	0.557269	1.85008	10.7497
		1.82441	0.447917	2.77922	0.556895	1.85286	10.6014
		1.82719	0.449342	2.782	0.556502	1.85564	10.7192
		1.82996	0.450812	2.78478	0.556074	1.85842	10.8294
		1.83274	0.452286	2.78756	0.555661	1.86119	10.8269
		1.83552	0.453741	2.79033	0.555161	1.86397	10.8134
		1.8383	0.454971	2.79311	0.554802	1.86675	10.7887
		1.84108	0.456239	2.79589	0.554321	1.86953	10.512
		1.84385	0.457538	2.79867	0.553977	1.87231	10.3927
		1.84663	0.458676	2.80144	0.553652	1.87508	10.5495
		1.84941	0.459894	2.80422	0.553175	1.87786	10.6553
		1.85219	0.461132	2.807	0.552797	1.88064	10.6656
		1.85496	0.462163	2.80978	0.552373	1.88342	10.6307
		1.85774	0.46337	2.81256	0.551964	1.88619	10.5243
		1.86052	0.46442	2.81533	0.551445	1.88897	10.3054
		1.8633	0.465359	2.81811	0.551139	1.89175	10.26
		1.86607	0.466341	2.82089	0.55075	1.89453	10.4446
		1.86885	0.467288	2.82367	0.550192	1.89731	10.5199
		1.87163	0.468323	2.82644	0.549742	1.90008	10.4873
		1.87441	0.469267	2.82922	0.549371	1.90286	10.4434
		1.87719	0.47029	2.832	0.549001	1.90564	10.2835
		1.87996	0.471104	2.83478	0.548657	1.90842	10.0988
		1.88274	0.47202	2.83756	0.548233	1.91119	10.1873
		1.88552	0.472822	2.84033	0.547756	1.91397	10.3219
		1.8883	0.473666	2.84311	0.547377	1.91675	10.3498
		1.89108	0.474552	2.84589	0.546988	1.91953	10.3441
		1.89385	0.475587	2.84867	0.546552	1.92231	10.3295
		1.89663	0.476221	2.85144	0.546174	1.92508	10.1117
		1.89941	0.477023	2.85422	0.545712	1.92786	9.96353
		1.90219	0.477921	2.857	0.545315	1.93064	10.1234
		1.90496	0.478582	2.85978	0.544857	1.93342	10.2239
		1.90774	0.479353	2.86256	0.54441	1.93619	10.24
		1.91052	0.480209	2.86533	0.544123	1.93897	10.1827
		1.9133	0.480908	2.86811	0.543585	1.94175	10.1442
		1.91607	0.481733	2.87089	0.543379	1.94453	9.90687
		1.91885	0.482409	2.87367	0.542806	1.94731	9.85697
		1.92163	0.483016	2.87644	0.542397	1.95008	9.99624
		1.92441	0.483761	2.87922	0.541988	1.95286	10.0983
		1.92719	0.48444	2.882	0.541568	1.95564	10.0812
		1.92996	0.485246	2.88478	0.541244	1.95842	10.066
		1.93274	0.485941	2.88756	0.54082	1.96119	9.95555
		1.93552	0.486594	2.89033	0.540415	1.96397	9.74881
		1.9383	0.487179	2.89311	0.539972	1.96675	9.77675
		1.94107	0.487805	2.89589	0.539567	1.96953	9.94302
		1.94385	0.488405	2.89867	0.539239	1.97231	9.99579
		1.94663	0.489214	2.90144	0.538681	1.97508	9.94207
		1.94941	0.489841	2.90422	0.538391	1.97786	9.93069
		1.95219	0.490459	2.907	0.53781	1.98064	9.7524
		1.95496	0.49117	2.90978	0.537409	1.98342	9.61663
		1.95774	0.491716	2.91256	0.537115	1.98619	9.7036
		1.96052	0.49222	2.91533	0.536699	1.98897	9.84227
		1.9633	0.492854	2.91811	0.536313	1.99175	9.86502
		1.96608	0.493385	2.92089	0.535824	1.99453	9.85239
		1.96885	0.494099	2.92367	0.535309	1.99731	9.88224
		1.97163	0.494687	2.92644	0.535026	2.00008	9.59704
		1.97441	0.495195	2.92922	0.534648	2.00286	9.51851
		1.97719	0.495722	2.932	0.534224	2.00564	9.67401
		1.97996	0.496299	2.93478	0.53377	2.00842	9.77244
		1.98274	0.496937	2.93756	0.533338	2.01119	9.7435
		1.98552	0.497724	2.94033	0.532979	2.01397	9.72262
		1.9883	0.498075	2.94311	0.532513	2.01675	9.6597
		1.99107	0.498598	2.94589	0.532116	2.01953	9.45017
		1.99385	0.499183	2.94867	0.5317	2.02231	9.41004
		1.99663	0.49958	2.95144	0.531249	2.02508	9.58681
		1.99941	0.500145	2.95422	0.530844	2.02786	9.6387
		2.00219	0.500863	2.957	0.530397	2.03064	9.63442
		2.00496	0.501302	2.95978	0.529969	2.03342	9.61507
		2.00774	0.501829	2.96256	0.529549	2.03619	9.47831
		2.01052	0.502295	2.96533	0.529156	2.03897	9.31486
		2.0133	0.502784	2.96811	0.528759	2.04175	9.37412
		2.01607	0.503193	2.97089	0.52819	2.04453	9.49866
		2.01885	0.503758	2.97367	0.527888	2.04731	9.52523
		2.02163	0.504323	2.97644	0.527468	2.05008	9.49579
		2.02441	0.504889	2.97922	0.527029	2.05286	9.48793
		2.02719	0.505396	2.982	0.526586	2.05564	9.31425
		2.02996	0.505771	2.98478	0.526131	2.05842	9.20433
		2.03274	0.506302	2.98756	0.525795	2.06119	9.32326
		2.03552	0.506771	2.99033	0.52534	2.06397	9.42299
		2.0383	0.507245	2.99311	0.524917	2.06675	9.4454
		2.04107	0.507768	2.99589	0.524462	2.06953	9.40581
		2.04385	0.508135	2.99867	0.523992	2.07231	9.36556
		2.04663	0.508673	3.00144	0.52358	2.07508	9.15256
		2.04941	0.509174	3.00422	0.523183	2.07786	9.09675
		2.05219	0.509586	3.007	0.522824	2.08064	9.24198
		2.05496	0.509991	3.00978	0.522392	2.08342	9.31326
		2.05774	0.51053	3.01256	0.52196	2.08619	9.30379
		2.06052	0.510904	3.01533	0.521399	2.08897	9.30826
		2.0633	0.511408	3.01811	0.521116	2.09175	9.20475
		2.06608	0.511927	3.02089	0.520482	2.09453	9.00389
		2.06885	0.512309	3.02367	0.520146	2.09731	9.02169
		2.07163	0.512722	3.02644	0.519654	2.10008	9.17345
		2.07441	0.513153	3.02922	0.519337	2.10286	9.22865
		2.07719	0.513623	3.032	0.51892	2.10564	9.19479
		2.07996	0.514154	3.03478	0.518439	2.10842	9.19727
		2.08274	0.514547	3.03756	0.517893	2.11119	9.02955
		2.08552	0.515029	3.04033	0.517461	2.11397	8.90314
		2.0883	0.515242	3.04311	0.517167	2.11675	8.96129
		2.09108	0.51567	3.04589	0.516629	2.11953	9.09995
		2.09385	0.516228	3.04867	0.516151	2.12231	9.12778
		2.09663	0.516652	3.05144	0.515659	2.12508	9.11595
		2.09941	0.517144	3.05422	0.515307	2.12786	9.08136
		2.10219	0.517519	3.057	0.514883	2.13064	8.87905
		2.10496	0.517805	3.05978	0.514421	2.13342	8.79704
		2.10774	0.51829	3.06256	0.514055	2.13619	8.92414
		2.11052	0.518642	3.06533	0.513585	2.13897	9.00989
		2.1133	0.519104	3.06811	0.513199	2.14175	9.00492
		2.11607	0.519562	3.07089	0.512664	2.14453	8.98946
		2.11885	0.520024	3.07367	0.512233	2.14731	8.9246
		2.12163	0.520368	3.07644	0.511721	2.15008	8.74939
		2.12441	0.520769	3.07922	0.511312	2.15286	8.69651
		2.12719	0.521158	3.082	0.510766	2.15564	8.84778
		2.12996	0.521498	3.08478	0.510411	2.15842	8.90005
		2.13274	0.521854	3.08756	0.509918	2.16119	8.9128
		2.13552	0.522384	3.09033	0.509433	2.16397	8.87611
		2.1383	0.522724	3.09311	0.508983	2.16675	8.76023
		2.14107	0.52306	3.09589	0.508559	2.16953	8.5903
		2.14385	0.523561	3.09867	0.508001	2.17231	8.65295
		2.14663	0.52382	3.10144	0.507608	2.17508	8.77115
		2.14941	0.524157	3.10422	0.507069	2.17786	8.79906
		2.15219	0.524611	3.107	0.506653	2.18064	8.77188
		2.15496	0.525108	3.10978	0.506099	2.18342	8.77455
		2.15774	0.52534	3.11256	0.505641	2.18619	8.62199
		2.16052	0.525822	3.11533	0.505213	2.18897	8.4984
		2.1633	0.526123	3.11811	0.504717	2.19175	8.59591
		2.16607	0.52641	3.12089	0.504216	2.19453	8.6901
		2.16885	0.526876	3.12367	0.503815	2.19731	8.7064
		2.17163	0.527208	3.12644	0.503258	2.20008	8.6749
		2.17441	0.527601	3.12922	0.502628	2.20286	8.66544
		2.17719	0.527999	3.132	0.502288	2.20564	8.46438
		2.17996	0.528312	3.13478	0.501871	2.20842	8.42445
		2.18274	0.52877	3.13756	0.50131	2.21119	8.54567
		2.18552	0.52906	3.14033	0.500787	2.21397	8.60435
		2.1883	0.529355	3.14311	0.500317	2.21675	8.60992
		2.19108	0.529843	3.14589	0.499851	2.21953	8.59076
		2.19385	0.530172	3.14867	0.499309	2.22231	8.50978
		2.19663	0.530565	3.15144	0.498816	2.22508	8.34317
		2.19941	0.53092	3.15422	0.498304	2.22786	8.34378
		2.20219	0.531092	3.157	0.497831	2.23064	8.47569
		2.20496	0.531528	3.15978	0.497273	2.23342	8.60889
		2.20774	0.531879	3.16256	0.496597	2.23619	8.60981
		2.21052	0.5322	3.16533	0.496154	2.23897	8.56602
		2.2133	0.532586	3.16811	0.495566	2.24175	8.34798
		2.21608	0.532937	3.17089	0.495138	2.24453	8.23943
		2.21885	0.533281	3.17367	0.494607	2.24731	8.26967
		2.22163	0.533601	3.17644	0.494153	2.25008	8.38822
		2.22441	0.533961	3.17922	0.493691	2.25286	8.40975
		2.22719	0.534251	3.182	0.492976	2.25564	8.39696
		2.22996	0.534629	3.18478	0.492426	2.25842	8.36275
		2.23274	0.534976	3.18756	0.492006	2.26119	8.20125
		2.23552	0.535347	3.19033	0.491552	2.26397	8.09905
		2.2383	0.535721	3.19311	0.490971	2.26675	8.08382
		2.24107	0.535954	3.19589	0.490437	2.26953	8.10206
		2.24385	0.536164	3.19867	0.489887	2.27231	8.06725
		2.24663	0.536714	3.20144	0.489222	2.27508	8.04315
		2.24941	0.536966	3.20422	0.488722	2.27786	8.00059
		2.25219	0.537314	3.207	0.488076	2.28064	7.84096
		2.25496	0.537631	3.20978	0.487671	2.28342	7.80748
		2.25774	0.538123	3.21256	0.487064	2.28619	7.92888
		2.26052	0.538211	3.21533	0.486411	2.28897	7.99337
		2.2633	0.538456	3.21811	0.485846	2.29175	7.98153
		2.26607	0.538883	3.22089	0.485292	2.29453	7.95905
		2.26885	0.539086	3.22367	0.484666	2.29731	7.85783
		2.27163	0.539411	3.22644	0.484066	2.30008	7.72222
		2.27441	0.53975	3.22922	0.483604	2.30286	7.76594
		2.27719	0.539934	3.232	0.483054	2.30564	7.86742
		2.27996	0.5404	3.23478	0.482305	2.30842	7.89876
		2.28274	0.540663	3.23756	0.481771	2.31119	7.8783
		2.28552	0.540965	3.24033	0.48111	2.31397	7.88185
		2.2883	0.541301	3.24311	0.480491	2.31675	7.73742
		2.29108	0.541649	3.24589	0.479899	2.31953	7.63055
		2.29385	0.541805	3.24867	0.479391	2.32231	7.7171
		2.29663	0.542195	3.25144	0.4787	2.32508	7.80732
		2.29941	0.542439	3.25422	0.478112	2.32786	7.81545
		2.30219	0.542794	3.257	0.477382	2.33064	7.78606
		2.30496	0.543119	3.25978	0.476756	2.33342	7.76162
		2.30774	0.543425	3.26256	0.476141	2.33619	7.60673
		2.31052	0.543677	3.26533	0.475442	2.33897	7.58279
		2.3133	0.544017	3.26811	0.47493	2.34175	7.66507
		2.31608	0.54428	3.27089	0.474132	2.34453	7.72249
		2.31885	0.544563	3.27367	0.473586	2.34731	7.72577
		2.32163	0.544933	3.27644	0.472849	2.35008	7.72134
		2.32441	0.545136	3.27922	0.472165	2.35286	7.65858
		2.32719	0.545537	3.282	0.471478	2.35564	7.49612
		2.32996	0.545705	3.28478	0.470886	2.35842	7.52762
		2.33274	0.545899	3.28756	0.470084	2.36119	7.64071
		2.33552	0.546197	3.29033	0.469473	2.36397	7.68213
		2.3383	0.546682	3.29311	0.468736	2.36675	7.64896
		2.34108	0.546927	3.29589	0.467995	2.36953	7.63548
		2.34385	0.547255	3.29867	0.467334	2.37231	7.5335
		2.34663	0.547477	3.30144	0.466528	2.37508	7.42767
		2.34941	0.547794	3.30422	0.46589	2.37786	7.47421
		2.35219	0.548057	3.307	0.465142	2.38064	7.58588
		2.35496	0.548443	3.30978	0.464282	2.38342	7.59234
		2.35774	0.548687	3.31256	0.463732	2.38619	7.58497
		2.36052	0.549054	3.31533	0.462831	2.38897	7.57004
		2.3633	0.54926	3.31811	0.462063	2.39175	7.42408
		2.36608	0.549505	3.32089	0.461323	2.39453	7.37662
		2.36885	0.549898	3.32367	0.460639	2.39731	7.46161
		2.37163	0.550185	3.32644	0.459787	2.40008	7.55801
		2.37441	0.550414	3.32922	0.458913	2.40286	7.62761
		2.37719	0.550754	3.332	0.458137	2.40564	7.70279
		2.37996	0.550983	3.33478	0.457228	2.40842	7.6173
		2.38274	0.55122	3.33756	0.456464	2.41119	7.5419
		2.38552	0.551567	3.34033	0.455636	2.41397	7.59478
		2.3883	0.551785	3.34311	0.454773	2.41675	7.73994
		2.39108	0.552041	3.34589	0.453852	2.41953	7.7893
		2.39385	0.552365	3.34867	0.452928	2.42231	7.79942
		2.39663	0.552763	3.35144	0.451939	2.42508	7.78697
		2.39941	0.55303	3.35422	0.451022	2.42786	7.73234
		2.40219	0.553282	3.357	0.45009	2.43064	7.60089
		2.40496	0.553645	3.35978	0.449143	2.43342	7.65037
		2.40774	0.553889	3.36256	0.448196	2.43619	7.73967
		2.41052	0.554179	3.36533	0.44721	2.43897	7.77342
		2.4133	0.554462	3.36811	0.446302	2.44175	7.75059
		2.41608	0.554917	3.37089	0.44524	2.44453	7.75368
		2.41885	0.555211	3.37367	0.444052	2.44731	7.64388
		2.42163	0.55544	3.37644	0.44307	2.45008	7.55145
		2.42441	0.555692	3.37922	0.442066	2.45286	7.6196
		2.42719	0.55599	3.382	0.440909	2.45564	7.70859
		2.42996	0.556219	3.38478	0.439778	2.45842	7.73257
		2.43274	0.556643	3.38756	0.438682	2.46119	7.70592
		2.43552	0.556952	3.39033	0.437296	2.46397	7.70412
		2.4383	0.557243	3.39311	0.436139	2.46675	7.54167
		2.44108	0.557349	3.39589	0.434928	2.46953	7.51701
		2.44385	0.557819	3.39867	0.433736	2.47231	7.60035
		2.44663	0.557999	3.40144	0.432438	2.47508	7.67079
		2.44941	0.558339	3.40422	0.431002	2.47786	7.68068
		2.45219	0.558713	3.407	0.429604	2.48064	7.66827
		2.45496	0.55887	3.40978	0.428175	2.48342	7.61253
		2.45774	0.559228	3.41256	0.426629	2.48619	7.47753
		2.46052	0.559546	3.41533	0.425109	2.48897	7.47352
		2.4633	0.559763	3.41811	0.423531	2.49175	7.55652
		2.46608	0.560088	3.42089	0.421904	2.49453	7.60639
		2.46885	0.560332	3.42367	0.420113	2.49731	7.57787
		2.47163	0.560699	3.42644	0.418448	2.50008	7.55694
		2.47441	0.560993	3.42922	0.416374	2.50286	7.46528
		2.47719	0.56123	3.432	0.414495	2.50564	7.38701
		2.47996	0.561505	3.43478	0.412501	2.50842	7.39629
		2.48274	0.561772	3.43756	0.410221	2.51119	7.49773
		2.48552	0.56212	3.44033	0.407979	2.51397	7.51395
		2.4883	0.562292	3.44311	0.405505	2.51675	7.49799
		2.49108	0.562647	3.44589	0.402785	2.51953	7.47558
		2.49385	0.562903	3.44867	0.39999	2.52231	7.34032
		2.49663	0.563227	3.45144	0.396938	2.52508	7.2895
		2.49941	0.563422	3.45422	0.39347	2.52786	7.36517
		2.50219	0.563773	3.457	0.389727	2.53064	7.42091
		2.50496	0.564064	3.45978	0.385473	2.53342	7.41324
		2.50774	0.564388	3.46256	0.380508	2.53619	7.4182
		2.51052	0.564663	3.46533	0.374458	2.53897	7.37899
		2.5133	0.564946	3.46811	0.367159	2.54175	7.26354
		2.51608	0.565175	3.47089	0.357356	2.54453	7.21165
		2.51885	0.565389	3.47367	0.342304	2.54731	7.28835
		2.52163	0.565752	3.47644	0.306716	2.55008	7.32947
		2.52441	0.566011	3.47744	0.249905	2.55286	7.31718
		2.52719	0.56637	3.47744	0.249859	2.55564	7.29194
		2.52996	0.566607	3.47744	0.278061	2.55842	7.15599
		2.53274	0.566756	3.47772	0.317078	2.56119	7.05428
		2.53552	0.567195	3.478	0.326057	2.56397	7.08154
		2.5383	0.567329	3.47828	0.328734	2.56675	7.08849
		2.54108	0.567616	3.47856	0.328249	2.56953	7.01896
		2.54385	0.567887	3.47881	0.326748	2.57231	7.02053
		2.54663	0.56828	3.47883		2.57508	7.02499
		2.54941	0.568479	4.39689	0.58172	2.57786	6.91569
		2.55219	0.56883	4.39717	0.577836	2.58064	6.82643
		2.55496	0.569212	4.39744	0.577603	2.58342	6.89702
		2.55774	0.569292	4.39772	0.577618	2.58619	6.97628
		2.56052	0.569548	4.398	0.577947	2.58897	6.98342
		2.5633	0.569876	4.39828	0.577584	2.59175	6.96162
		2.56608	0.570106	4.39828	0.572956	2.59453	6.94283
		2.56885	0.570369	4.40106	0.570247	2.59731	6.80447
		2.57163	0.570507	4.40383	0.56964	2.60008	6.77599
		2.57441	0.570866	4.40661	0.569178	2.60286	6.83776
		2.57719	0.57119	4.40939	0.568735	2.60564	6.89591
		2.57996	0.571328	4.41217	0.568322	2.60842	6.89721
		2.58274	0.571675	4.41494	0.567906	2.61119	6.90278
		2.58552	0.571882	4.41772	0.567421	2.61397	6.85254
		2.5883	0.572134	4.4205	0.566955	2.61675	6.7267
		2.59108	0.572592	4.42328	0.566489	2.61953	6.7325
		2.59385	0.572718	4.42606	0.566103	2.62231	6.81948
		2.59663	0.572932	4.42883	0.565545	2.62508	6.84452
		2.59941	0.573222	4.43161	0.565225	2.62786	6.83257
		2.60219	0.573574	4.43439	0.564721	2.63064	6.82566
		2.60496	0.573879	4.43717	0.564362	2.63342	6.73815
		2.60774	0.573982	4.43994	0.563857	2.63619	6.64076
		2.61052	0.574406	4.44272	0.563487	2.63897	6.68272
		2.6133	0.574563	4.4455	0.563025	2.64175	6.76175
		2.61608	0.574834	4.44828	0.562578	2.64453	6.76389
		2.61885	0.575036	4.45106	0.562208	2.64731	6.74319
		2.62163	0.575388	4.45383	0.561837	2.65008	6.73384
		2.62441	0.575686	4.45661	0.56136	2.65286	6.61159
		2.62719	0.575957	4.45939	0.560955	2.65564	6.56474
		2.62996	0.57611	4.46217	0.560542	2.65842	6.63408
		2.63274	0.576423	4.46494	0.560031	2.66119	6.67604
		2.63552	0.576598	4.46772	0.559614	2.66397	6.68455
		2.6383	0.576996	4.4705	0.559186	2.66675	6.68108
		2.64108	0.577137	4.47328	0.558828	2.66953	6.65626
		2.64385	0.577484	4.47606	0.558419	2.67231	6.54944
		2.64663	0.577771	4.47883	0.558075	2.67508	6.51924
		2.64941	0.577962	4.48161	0.557495	2.67786	6.59388
		2.65219	0.578225	4.48439	0.557036	2.68064	6.6332
		2.65496	0.578516	4.48717	0.556689	2.68342	6.63641
		2.65774	0.578844	4.48994	0.556356	2.68619	6.59781
		2.66052	0.579012	4.49272	0.555856	2.68897	6.54581
		2.6633	0.579363	4.4955	0.555489	3.48025
		2.66608	0.579596	4.49828	0.555031	3.48303	12.3554
		2.66885	0.579841	4.50106	0.554538	3.48581	11.9488
		2.67163	0.58012	4.50383	0.55426	3.48858	11.7413
		2.67441	0.580425	4.50661	0.553836	3.49136	11.8498
		2.67719	0.580666	4.50939	0.553461	3.49414	11.8696
		2.67996	0.580941	4.51217	0.552988	3.49692	11.8707
		2.68274	0.581151	4.51494	0.552575	3.49969	11.8127
		2.68552	0.581388	4.51772	0.552174	3.50247	11.6889
		2.6883	0.581655	4.5205	0.551815	3.50525	11.4039
		2.68892	0.581781	4.52328	0.551445	3.50803	11.4498
		2.68894	0.581731	4.52606	0.550937	3.51081	11.5848
		3.48022		4.52883	0.550547	3.51358	11.4873
		3.48022	0.33402	4.53161	0.550078	3.51636	11.4633
		3.48025	0.34403	4.53439	0.549726	3.51914	11.5361
		3.48042	0.354033	4.53717	0.549325	3.52192	11.3534
		3.48097	0.364085	4.53994	0.548848	3.52469	11.1763
		3.48303	0.374122	4.54272	0.548516	3.52747	11.2605
		3.48544	0.384124	4.5455	0.548042	3.53025	11.3922
		3.48822	0.392859	4.54828	0.547641	3.53303	11.4247
		3.491	0.399554	4.55106	0.547301	3.53581	11.3805
		3.49378	0.404981	4.55383	0.546824	3.53858	11.1669
		3.49656	0.40961	4.55661	0.54648	3.54136	11.0194
		3.49933	0.413647	4.55939	0.546033	3.54414	11.0651
		3.50211	0.417195	4.56217	0.545674	3.54692	11.0782
		3.50489	0.420587	4.56494	0.545227	3.54969	11.183
		3.50767	0.423554	4.56772	0.544727	3.55247	11.203
		3.51044	0.42622	4.5705	0.544494	3.55525	11.1438
		3.51322	0.428554	4.57328	0.543967	3.55803	10.9751
		3.516	0.430944	4.57606	0.543528	3.56081	10.8989
		3.51878	0.433064	4.57883	0.543092	3.56358	10.8394
		3.52156	0.435172	4.58161	0.542863	3.56636	11.0133
		3.52433	0.437284	4.58439	0.542271	3.56914	11.0303
		3.52711	0.439163	4.58717	0.542076	3.57192	11.0013
		3.52989	0.44084	4.58994	0.541591	3.57469	11.0259
		3.53267	0.442593	4.59272	0.541118	3.57747	10.8875
		3.53544	0.444163	4.5955	0.540728	3.58025	10.7111
		3.53822	0.445629	4.59828	0.540312	3.58303	10.6805
		3.541	0.447123	4.60106	0.539903	3.58581	10.8594
		3.54378	0.448765	4.60383	0.539575	3.58858	10.8868
		3.54656	0.450174	4.60661	0.539132	3.59136	10.88
		3.54933	0.451381	4.60939	0.538715	3.59414	10.8312
		3.55211	0.452756	4.61217	0.53828	3.59692	10.6524
		3.55489	0.454028	4.61494	0.537856	3.59969	10.5211
		3.55767	0.455139	4.61772	0.537344	3.60247	10.6267
		3.56044	0.456369	4.6205	0.537081	3.60525	10.6989
		3.56322	0.45771	4.62328	0.536607	3.60803	10.7173
		3.566	0.458966	4.62606	0.536229	3.61081	10.7054
		3.56878	0.459879	4.62883	0.53584	3.61358	10.6814
		3.57156	0.460914	4.63161	0.535393	3.61636	10.4605
		3.57433	0.462098	4.63439	0.534969	3.61914	10.3609
		3.57711	0.463026	4.63717	0.534625	3.62192	10.4764
		3.57989	0.464214	4.63994	0.534205	3.62469	10.5596
		3.58267	0.465169	4.64272	0.533804	3.62747	10.5702
		3.58544	0.466139	4.6455	0.533391	3.63025	10.5453
		3.58822	0.467006	4.64828	0.533029	3.63303	10.4355
		3.591	0.468006	4.65106	0.532437	3.63581	10.266
		3.59378	0.468808	4.65383	0.532104	3.63858	10.2826
		3.59656	0.469813	4.65661	0.531761	3.64136	10.3785
		3.59933	0.47068	4.65939	0.531295	3.64414	10.4387
		3.60211	0.471619	4.66217	0.530791	3.64692	10.4098
		3.60489	0.472521	4.66494	0.530462	3.64969	10.3935
		3.60767	0.473303	4.66772	0.53008	3.65247	10.274
		3.61044	0.474102	4.6705	0.52953	3.65525	10.105
		3.61322	0.474843	4.67328	0.529274	3.65803	10.1427
		3.616	0.475675	4.67606	0.528797	3.66081	10.3002
		3.61878	0.476538	4.67883	0.528472	3.66358	10.3241
		3.62156	0.477272	4.68161	0.528125	3.66636	10.3034
		3.62433	0.478028	4.68439	0.527487	3.66914	10.2961
		3.62711	0.478761	4.68717	0.527067	3.67192	10.0984
		3.62989	0.479578	4.68994	0.526635	3.67469	10.0109
		3.63267	0.480209	4.69272	0.526303	3.67747	10.0478
		3.63544	0.48106	4.6955	0.525898	3.68025	10.1399
		3.63822	0.481931	4.69828	0.525432	3.68303	10.1432
		3.641	0.482439	4.70106	0.52505	3.68581	10.1274
		3.64378	0.483119	4.70383	0.524565	3.68858	10.1158
		3.64656	0.483887	4.70661	0.524206	3.69136	9.99319
		3.64933	0.484547	4.70939	0.52379	3.69414	9.92298
		3.65211	0.485135	4.71217	0.523389	3.69692	10.0277
		3.65489	0.485926	4.71494	0.522988	3.69969	10.0831
		3.65767	0.486552	4.71772	0.522411	3.70247	10.0461
		3.66044	0.487213	4.7205	0.522113	3.70525	10.0289
		3.66322	0.487969	4.72328	0.521659	3.70803	9.91813
		3.666	0.488481	4.72606	0.521178	3.71081	9.77217
		3.66878	0.4891	4.72883	0.520876	3.71358	9.77542
		3.67156	0.489703	4.73161	0.520322	3.71636	9.8898
		3.67433	0.490375	4.73439	0.51999	3.71914	9.92794
		3.67711	0.491143	4.73717	0.519505	3.72192	9.91382
		3.67989	0.491666	4.73994	0.51918	3.72469	9.88847
		3.68267	0.49243	4.74272	0.51863	3.72747	9.74304
		3.68544	0.492808	4.7455	0.518233	3.73025	9.62996
		3.68822	0.493366	4.74828	0.51771	3.73303	9.71112
		3.691	0.494046	4.75106	0.517328	3.73581	9.82196
		3.69378	0.494672	4.75383	0.516877	3.73858	9.82432
		3.69656	0.495283	4.75661	0.516411	3.74136	9.8042
		3.69933	0.495745	4.75939	0.51598	3.74414	9.77756
		3.70211	0.496276	4.76217	0.515514	3.74692	9.61277
		3.70489	0.496757	4.76494	0.515124	3.74969	9.52187
		3.70767	0.497407	4.76772	0.514559	3.75247	9.64156
		3.71044	0.497972	4.7705	0.514234	3.75525	9.7125
		3.71322	0.498526	4.77328	0.51378	3.75803	9.72926
		3.716	0.499015	4.77606	0.513318	3.76081	9.68608
		3.71878	0.499561	4.77883	0.512852	3.76358	9.61373
		3.72156	0.500118	4.78161	0.512447	3.76636	9.42558
		3.72433	0.500466	4.78439	0.511946	3.76914	9.43054
		3.72711	0.501107	4.78717	0.511481	3.77192	9.53481
		3.72989	0.501676	4.78994	0.511057	3.77469	9.56673
		3.73267	0.502112	4.79272	0.510591	3.77747	9.55295
		3.73544	0.502673	4.7955	0.51014	3.78025	9.55287
		3.73822	0.503422	4.79828	0.509605	3.78303	9.44074
		3.741	0.503621	4.80106	0.509223	3.78581	9.32467
		3.74378	0.504155	4.80383	0.508712	3.78858	9.35625
		3.74656	0.504762	4.80661	0.508265	3.79136	9.45154
		3.74933	0.505198	4.80939	0.507818	3.79414	9.51309
		3.75211	0.505652	4.81217	0.507314	3.79692	9.48663
		3.75489	0.506229	4.81494	0.506821	3.79969	9.47777
		3.75767	0.506771	4.81772	0.506325	3.80247	9.32025
		3.76044	0.507065	4.8205	0.505832	3.80525	9.23339
		3.76322	0.507573	4.82328	0.505454	3.80803	9.3065
		3.766	0.507994	4.82606	0.504889	3.81081	9.43047
		3.76878	0.508551	4.82883	0.504396	3.81358	9.42665
		3.77156	0.509067	4.83161	0.504037	3.81636	9.42566
		3.77433	0.509475	4.83439	0.503472	3.81914	9.37423
		3.77711	0.509934	4.83717	0.503044	3.82192	9.19292
		3.77989	0.510243	4.83994	0.502521	3.82469	9.15848
		3.78267	0.51082	4.84272	0.50202	3.82747	9.25614
		3.78544	0.511366	4.8455	0.501631	3.83025	9.31173
		3.78822	0.511748	4.84828	0.501077	3.83303	9.29203
		3.791	0.512122	4.85106	0.500569	3.83581	9.27222
		3.79378	0.512733	4.85383	0.500126	3.83858	9.20109
		3.79656	0.5131	4.85661	0.499629	3.84136	9.06135
		3.79933	0.513493	4.85939	0.499141	3.84414	9.07452
		3.80211	0.513978	4.86217	0.498644	3.84692	9.19712
		3.80489	0.514383	4.86494	0.498151	3.84969	9.2209
		3.80767	0.514841	4.86772	0.497777	3.85247	9.23018
		3.81044	0.515292	4.8705	0.49722	3.85525	9.20029
		3.81322	0.515624	4.87328	0.496689	3.85803	9.02856
		3.816	0.516048	4.87606	0.49612	3.86081	8.91757
		3.81878	0.516484	4.87883	0.495646	3.86358	9.0528
		3.82156	0.516908	4.88161	0.49513	3.86636	9.13042
		3.82433	0.517335	4.88439	0.494649	3.86914	9.13928
		3.82711	0.517771	4.88717	0.494149	3.87192	9.08575
		3.82989	0.518355	4.88994	0.493671	3.87469	9.08159
		3.83267	0.518699	4.89272	0.49306	3.87747	8.89837
		3.83544	0.518924	4.8955	0.492487	3.88025	8.84438
		3.83822	0.519463	4.89828	0.492071	3.88303	9.00714
		3.841	0.519856	4.90106	0.491563	3.88581	9.06697
		3.84378	0.520261	4.90383	0.490998	3.88858	9.0633
		3.84656	0.520704	4.90661	0.490375	3.89136	9.02562
		3.84933	0.5212	4.90939	0.489936	3.89414	8.94311
		3.85211	0.521487	4.91217	0.489405	3.89692	8.76917
		3.85489	0.521876	4.91494	0.488821	3.89969	8.81437
		3.85767	0.522285	4.91772	0.488252	3.90247	8.95117
		3.86044	0.52274	4.9205	0.487748	3.90525	8.94143
		3.86322	0.523217	4.92328	0.487316	3.90803	8.92479
		3.866	0.523523	4.92606	0.486648	3.91081	8.9081
		3.86878	0.523893	4.92883	0.486106	3.91358	8.76126
		3.87156	0.524221	4.93161	0.485502	3.91636	8.63787
		3.87433	0.524615	4.93439	0.484998	3.91914	8.74802
		3.87711	0.525043	4.93717	0.48436	3.92192	8.85981
		3.87989	0.525577	4.93994	0.483841	3.92469	8.84908
		3.88267	0.525887	4.94272	0.483337	3.92747	8.81147
		3.88544	0.526314	4.9455	0.482737	3.93025	8.82987
		3.88822	0.526647	4.94828	0.482145	3.93303	8.6305
		3.891	0.527063	4.95106	0.481549	3.93581	8.55632
		3.89378	0.527277	4.95383	0.480866	3.93858	8.719
		3.89656	0.527827	4.95661	0.480449	3.94136	8.78043
		3.89933	0.528339	4.95939	0.479796	3.94414	8.7602
		3.90211	0.528675	4.96217	0.479208	3.94692	8.75852
		3.90489	0.529003	4.96494	0.47854	3.94969	8.73698
		3.90767	0.5294	4.96772	0.477898	3.95247	8.52673
		3.91044	0.529633	4.9705	0.477321	3.95525	8.53952
		3.91322	0.530118	4.97328	0.47676	3.95803	8.67269
		3.916	0.530409	4.97606	0.476214	3.96081	8.70262
		3.91878	0.530833	4.97883	0.475526	3.96358	8.67223
		3.92156	0.531199	4.98161	0.474923	3.96636	8.64551
		3.92433	0.531535	4.98439	0.474304	3.96914	8.55288
		3.92711	0.531944	4.98717	0.473655	3.97192	8.40635
		3.92989	0.532345	4.98994	0.473017	3.97469	8.48332
		3.93267	0.532696	4.99272	0.472337	3.97747	8.60527
		3.93544	0.533051	4.9955	0.471692	3.98025	8.59393
		3.93822	0.533468	4.99828	0.471069	3.98303	8.57671
		3.941	0.533724	5.00106	0.47037	3.98581	8.54953
		3.94378	0.53409	5.00383	0.469622	3.98858	8.41674
		3.94656	0.534446	5.00661	0.46895	3.99136	8.30182
		3.94933	0.534812	5.00939	0.468312	3.99414	8.4367
		3.95211	0.535125	5.01217	0.467514	3.99692	8.5254
		3.95489	0.535526	5.01494	0.466902	3.99969	8.50134
		3.95767	0.536065	5.01772	0.466318	4.00247	8.48546
		3.96044	0.536263	5.0205	0.465493	4.00525	8.46011
		3.96322	0.536684	5.02328	0.464691	4.00803	8.26688
		3.966	0.536867	5.02606	0.464111	4.01081	8.24138
		3.96878	0.537314	5.02883	0.463351	4.01358	8.42449
		3.97156	0.537554	5.03161	0.462518	4.01636	8.46419
		3.97433	0.538013	5.03439	0.461811	4.01914	8.42491
		3.97711	0.53828	5.03717	0.461044	4.02192	8.39062
		3.97989	0.538792	5.03994	0.460276	4.02469	8.35603
		3.98267	0.539048	5.04272	0.459382	4.02747	8.1735
		3.98544	0.539403	5.0455	0.458775	4.03025	8.22237
		3.98822	0.539613	5.04828	0.457874	4.03303	8.34985
		3.991	0.540098	5.05106	0.457087	4.03581	8.36775
		3.99378	0.540396	5.05383	0.456346	4.03858	8.33507
		3.99656	0.540728	5.05661	0.455517	4.04136	8.32965
		3.99933	0.54106	5.05939	0.454654	4.04414	8.2079
		4.00211	0.541412	5.06217	0.453848	4.04692	8.05354
		4.00489	0.541664	5.06494	0.452886	4.04969	8.17709
		4.00767	0.541939	5.06772	0.452164	4.05247	8.29685
		4.01044	0.542397	5.0705	0.451179	4.05525	8.32156
		4.01322	0.542768	5.07328	0.450293	4.05803	8.28494
		4.016	0.5431	5.07606	0.449376	4.06081	8.24111
		4.01878	0.543363	5.07883	0.448387	4.06358	8.06305
		4.02156	0.543719	5.08161	0.447478	4.06636	7.99238
		4.02433	0.543948	5.08439	0.4465	4.06914	8.09038
		4.02711	0.544188	5.08717	0.445591	4.07192	8.18797
		4.02989	0.544589	5.08994	0.444629	4.07469	8.17243
		4.03267	0.544765	5.09272	0.443655	4.07747	8.18197
		4.03544	0.545216	5.0955	0.44252	4.08025	8.12455
		4.03822	0.545395	5.09828	0.441489	4.08303	7.91167
		4.041	0.545728	5.10106	0.440424	4.08581	7.92113
		4.04378	0.546045	5.10383	0.439396	4.08858	8.07041
		4.04656	0.546308	5.10661	0.438285	4.09136	8.11646
		4.04933	0.546656	5.10939	0.437116	4.09414	8.08729
		4.05211	0.546938	5.11217	0.43599	4.09692	8.07183
		4.05489	0.547297	5.11494	0.434825	4.09969	7.95744
		4.05767	0.54758	5.11772	0.433499	4.10247	7.84375
		4.06044	0.54766	5.1205	0.432277	4.10525	7.87028
		4.06322	0.54808	5.12328	0.431097	4.10803	8.01105
		4.066	0.548539	5.12606	0.429818	4.11081	8.01761
		4.06878	0.54876	5.12883	0.428412	4.11358	8.00448
		4.07156	0.549115	5.13161	0.427106	4.11636	7.99734
		4.07433	0.549295	5.13439	0.425678	4.11914	7.82355
		4.07711	0.549596	5.13717	0.424146	4.12192	7.75754
		4.07989	0.549879	5.13994	0.422676	4.12469	7.87024
		4.08267	0.550223	5.14272	0.421167	4.12747	7.9597
		4.08544	0.550456	5.1455	0.419575	4.13025	7.95809
		4.08822	0.550838	5.14828	0.417928	4.13303	7.93702
		4.091	0.551139	5.15106	0.416248	4.13581	7.8996
		4.09378	0.551403	5.15383	0.414476	4.13858	7.74811
		4.09656	0.551651	5.15661	0.412574	4.14136	7.69378
		4.09933	0.551907	5.15939	0.410561	4.14414	7.82099
		4.10211	0.552243	5.16217	0.40859	4.14692	7.89353
		4.10489	0.55256	5.16494	0.406448	4.14969	7.87127
		4.10767	0.552843	5.16772	0.404114	4.15247	7.85898
		4.11044	0.553049	5.1705	0.4018	4.15525	7.79572
		4.11322	0.553465	5.17328	0.399195	4.15803	7.62299
		4.116	0.553599	5.17606	0.396399	4.16081	7.65987
		4.11878	0.553889	5.17883	0.393409	4.16358	7.76746
		4.12156	0.554283	5.18161	0.390174	4.16636	7.79824
		4.12433	0.554603	5.18439	0.386722	4.16914	7.77941
		4.12711	0.554878	5.18717	0.382807	4.17192	7.77315
		4.12989	0.555054	5.18994	0.3783	4.17469	7.64201
		4.13267	0.555398	5.19272	0.373053	4.17747	7.51831
		4.13544	0.555589	5.1955	0.366831	4.18025	7.61666
		4.13822	0.555871	5.19828	0.359005	4.18303	7.71375
		4.141	0.55623	5.20106	0.348403	4.18581	7.72539
		4.14378	0.556482	5.20383	0.331293	4.18858	7.69328
		4.14656	0.556761	5.20661	0.279417	4.19136	7.67721
		4.14933	0.556998	5.20697	0.249795	4.19414	7.4975
		4.15211	0.557307	5.20697	0.249814	4.19692	7.46222
		4.15489	0.557617	5.207	0.27444	4.19969	7.56744
		4.15767	0.557846	5.20728	0.31125	4.20247	7.6375
		4.16044	0.558239	5.20756	0.320091	4.20525	7.63533
		4.16322	0.558518	5.20783	0.322834	4.20803	7.61803
		4.166	0.558728	5.20811	0.322662	4.21081	7.58775
		4.16878	0.559129	5.20836	0.320756	4.21358	7.40243
		4.17156	0.559339	5.20836		4.21636	7.40717
		4.17433	0.559519	6.12642	0.591165	4.21914	7.52732
		4.17711	0.559862	6.12669	0.587342	4.22192	7.5611
		4.17989	0.560214	6.12697	0.587349	4.22469	7.53701
		4.18267	0.560435	6.12725	0.587097	4.22747	7.52484
		4.18544	0.560764	6.12753	0.587136	4.23025	7.42534
		4.18822	0.560966	6.12781	0.587109	4.23303	7.29652
		4.191	0.561249	6.12781	0.582235	4.23581	7.34005
		4.19378	0.561535	6.13058	0.579635	4.23858	7.46703
		4.19656	0.561871	6.13336	0.57915	4.24136	7.47986
		4.19933	0.562169	6.13614	0.578485	4.24414	7.45963
		4.20211	0.562383	6.13892	0.578042	4.24692	7.44813
		4.20489	0.562681	6.14169	0.577565	4.24969	7.30786
		4.20767	0.562895	6.14447	0.577022	4.25247	7.21261
		4.21044	0.563197	6.14725	0.576556	4.25525	7.32107
		4.21322	0.563483	6.15003	0.576106	4.25803	7.398
		4.216	0.5638	6.15281	0.575563	4.26081	7.38205
		4.21878	0.564216	6.15558	0.575078	4.26358	7.36158
		4.22156	0.564369	6.15836	0.574586	4.26636	7.35139
		4.22433	0.564682	6.16114	0.574211	4.26914	7.19134
		4.22711	0.564831	6.16392	0.573669	4.27192	7.14595
		4.22989	0.565167	6.16669	0.573226	4.27469	7.28251
		4.23267	0.565439	6.16947	0.572756	4.27747	7.3365
		4.23544	0.565756	6.17225	0.572401	4.28025	7.31317
		4.23822	0.566057	6.17503	0.571924	4.28303	7.28912
		4.241	0.566241	6.17781	0.571381	4.28581	7.23658
		4.24378	0.566561	6.18058	0.570892	4.28858	7.09574
		4.24656	0.56692	6.18336	0.570503	4.29136	7.1193
		4.24933	0.567088	6.18614	0.569987	4.29414	7.23395
		4.25211	0.567409	6.18892	0.569663	4.29692	7.24846
		4.25489	0.567707	6.19169	0.569074	4.29969	7.21784
		4.25767	0.567925	6.19447	0.568605	4.30247	7.21772
		4.26044	0.568192	6.19725	0.568185	4.30525	7.11578
		4.26322	0.568398	6.20003	0.567684	4.30803	6.99262
		4.266	0.568673	6.20281	0.567257	4.31081	7.09841
		4.26878	0.569029	6.20558	0.566829	4.31358	7.165
		4.27156	0.569277	6.20836	0.566363	4.31636	7.17916
		4.27433	0.569609	6.21114	0.565908	4.31914	7.15587
		4.27711	0.569911	6.21392	0.565538	4.32192	7.13495
		4.27989	0.57014	6.21669	0.56495	4.32469	6.99373
		4.28267	0.570369	6.21947	0.564648	4.32747	6.95345
		4.28544	0.570526	6.22225	0.564144	4.33025	7.03534
		4.28822	0.570973	6.22503	0.563689	4.33303	7.11113
		4.291	0.571293	6.22781	0.563254	4.33581	7.10876
		4.29378	0.571519	6.23058	0.562788	4.33858	7.08662
		4.29656	0.571721	6.23336	0.562494	4.34136	7.05901
		4.29933	0.572034	6.23614	0.561936	4.34414	6.91386
		4.30211	0.572275	6.23892	0.561585	4.34692	6.91328
		4.30489	0.572535	6.24169	0.561073	4.34969	7.02515
		4.30767	0.572878	6.24447	0.560642	4.35247	7.07444
		4.31044	0.573054	6.24725	0.560183	4.35525	7.05565
		4.31322	0.57344	6.25003	0.559679	4.35803	7.04191
		4.316	0.573574	6.25281	0.559213	4.36081	6.98185
		4.31878	0.573833	6.25558	0.558892	4.36358	6.87659
		4.32156	0.574196	6.25836	0.558407	4.36636	6.92401
		4.32433	0.574471	6.26114	0.558052	4.36914	7.02129
		4.32711	0.574666	6.26392	0.557602	4.37192	7.03393
		4.32989	0.574964	6.26669	0.557197	4.37469	7.02114
		4.33267	0.575304	6.26947	0.556658	4.37747	7.00961
		4.33544	0.575579	6.27225	0.556295	4.38025	6.86911
		4.33822	0.57588	6.27503	0.555875	4.38303	6.78569
		4.341	0.576052	6.27781	0.555436	4.38581	6.88339
		4.34378	0.576365	6.28058	0.555016	4.38858	6.9586
		4.34656	0.576564	6.28336	0.554592	4.39136	6.97055
		4.34933	0.5769	6.28614	0.554172	4.39414	6.97685
		4.35211	0.577114	6.28892	0.553672	4.39692	6.94703
		4.35489	0.577416	6.29169	0.553255	5.20978
		4.35767	0.577645	6.29447	0.552843	5.21256	13.1858
		4.36044	0.577973	6.29725	0.552415	5.21533	12.9211
		4.36322	0.578309	6.30003	0.552067	5.21811	12.5306
		4.366	0.57863	6.30281	0.551621	5.22089	12.481
		4.36878	0.578844	6.30558	0.551128	5.22367	12.6245
		4.37156	0.579081	6.30836	0.550872	5.22644	12.6259
		4.37433	0.579364	6.31114	0.550387	5.22922	12.5189
		4.37711	0.5797	6.31392	0.54981	5.232	12.5124
		4.37989	0.579829	6.31669	0.549524	5.23478	12.2884
		4.38267	0.580311	6.31947	0.548981	5.23756	12.1131
		4.38544	0.580536	6.32225	0.548718	5.24033	12.172
		4.38822	0.580853	6.32503	0.548256	5.24311	12.2936
		4.391	0.580998	6.32781	0.547736	5.24589	12.2501
		4.39378	0.581334	6.33058	0.54737	5.24867	12.2376
		4.39656	0.581529	6.33336	0.546866	5.25144	12.1712
		4.39686	0.581701	6.33614	0.546526	5.25422	11.9254
		4.39689	0.581666	6.33892	0.545987	5.257	11.7141
		5.20975		6.34169	0.545647	5.25978	11.9493
		5.20978	0.328646	6.34447	0.545223	5.26256	12.0262
		5.20978	0.338672	6.34725	0.544761	5.26533	12.001
		5.20992	0.348682	6.35003	0.544318	5.26811	11.9365
		5.21036	0.358692	6.35281	0.54394	5.27089	11.8813
		5.21233	0.368702	6.35558	0.543551	5.27367	11.5702
		5.2145	0.378766	6.35836	0.54313	5.27644	11.6
		5.21728	0.388108	6.36114	0.542661	5.27922	11.8028
		5.22006	0.395086	6.36392	0.542313	5.282	11.8087
		5.22283	0.40083	6.36669	0.541778	5.28478	11.8072
		5.22561	0.4056	6.36947	0.541481	5.28756	11.6785
		5.22839	0.409679	6.37225	0.541072	5.29033	11.5528
		5.23117	0.413471	6.37503	0.540583	5.29311	11.3041
		5.23394	0.416916	6.37781	0.54019	5.29589	11.3655
		5.23672	0.419941	6.38058	0.539685	5.29867	11.5124
		5.2395	0.42271	6.38336	0.539369	5.30144	11.511
		5.24228	0.425311	6.38614	0.538861	5.30422	11.4759
		5.24506	0.42758	6.38892	0.538517	5.307	11.4755
		5.24783	0.429955	6.39169	0.538013	5.30978	11.2895
		5.25061	0.432346	6.39447	0.537696	5.31256	11.1298
		5.25339	0.434466	6.39725	0.537184	5.31533	11.2507
		5.25617	0.436345	6.40003	0.536775	5.31811	11.3852
		5.25894	0.438251	6.40281	0.536504	5.32089	11.34
		5.26172	0.439996	6.40558	0.535897	5.32367	11.3073
		5.2645	0.441703	6.40836	0.535454	5.32644	11.2961
		5.26728	0.443139	6.41114	0.535011	5.32922	11.0473
		5.27006	0.445148	6.41392	0.53464	5.332	10.9891
		5.27283	0.446615	6.41669	0.534151	5.33478	11.1418
		5.27561	0.447871	6.41947	0.533682	5.33756	11.2255
		5.27839	0.449391	6.42225	0.533342	5.34033	11.2051
		5.28117	0.450877	6.42503	0.532937	5.34311	11.1943
		5.28394	0.452107	6.42781	0.532586	5.34589	11.1557
		5.28672	0.453237	6.43058	0.532135	5.34867	10.9046
		5.2895	0.454601	6.43336	0.531768	5.35144	10.8923
		5.29228	0.455937	6.43614	0.53123	5.35422	11.0761
		5.29506	0.457056	6.43892	0.530852	5.357	11.1153
		5.29783	0.458229	6.44169	0.53034	5.35978	11.0777
		5.30061	0.459367	6.44447	0.529832	5.36256	11.0731
		5.30339	0.460482	6.44725	0.529561	5.36533	10.9095
		5.30617	0.461563	6.45003	0.529206	5.36811	10.7577
		5.30894	0.462778	6.45281	0.528736	5.37089	10.8322
		5.31172	0.463759	6.45558	0.528151	5.37367	10.9694
		5.3145	0.464775	6.45836	0.527674	5.37644	10.9701
		5.31728	0.465703	6.46114	0.527407	5.37922	10.9417
		5.32006	0.466708	6.46392	0.526876	5.382	10.8982
		5.32283	0.467701	6.46669	0.526544	5.38478	10.7457
		5.32561	0.468583	6.46947	0.526036	5.38756	10.6089
		5.32839	0.469717	6.47225	0.525577	5.39033	10.7608
		5.33117	0.470424	6.47503	0.525127	5.39311	10.8628
		5.33394	0.471398	6.47781	0.52463	5.39589	10.8571
		5.33672	0.472272	6.48058	0.524267	5.39867	10.8041
		5.3395	0.473025	6.48336	0.523916	5.40144	10.8016
		5.34228	0.47401	6.48614	0.523404	5.40422	10.5727
		5.34506	0.474801	6.48892	0.52303	5.407	10.5062
		5.34783	0.475736	6.49169	0.522472	5.40978	10.706
		5.35061	0.476554	6.49447	0.522056	5.41256	10.7642
		5.35339	0.477421	6.49725	0.521613	5.41533	10.7784
		5.35617	0.478204	6.50003	0.521021	5.41811	10.7461
		5.35894	0.478876	6.50281	0.520712	5.42089	10.6777
		5.36172	0.479724	6.50558	0.520406	5.42367	10.4949
		5.3645	0.480541	6.50836	0.519841	5.42644	10.6109
		5.36728	0.48127	6.51114	0.519287	5.42922	10.7345
		5.37006	0.482049	6.51392	0.518951	5.432	10.7568
		5.37283	0.482852	6.51669	0.518512	5.43478	10.7715
		5.37561	0.483554	6.51947	0.517973	5.43756	10.8032
		5.37839	0.484257	6.52225	0.517626	5.44033	10.6185
		5.38117	0.484933	6.52503	0.517236	5.44311	10.4805
		5.38394	0.485766	6.52781	0.516774	5.44589	10.657
		5.38672	0.486476	6.53058	0.516171	5.44867	10.7957
		5.3895	0.48729	6.53336	0.515697	5.45144	10.7876
		5.39228	0.487839	6.53614	0.515208	5.45422	10.7132
		5.39506	0.488554	6.53892	0.514853	5.457	10.6929
		5.39783	0.489264	6.54169	0.514437	5.45978	10.4529
		5.40061	0.489997	6.54447	0.514024	5.46256	10.4061
		5.40339	0.490727	6.54725	0.513402	5.46533	10.528
		5.40617	0.491304	6.55003	0.513023	5.46811	10.6244
		5.40894	0.49201	6.55281	0.512546	5.47089	10.6306
		5.41172	0.492755	6.55558	0.512053	5.47367	10.6714
		5.4145	0.493255	6.55836	0.511538	5.47644	10.6418
		5.41728	0.494042	6.56114	0.510988	5.47922	10.3456
		5.42006	0.494645	6.56392	0.510636	5.482	10.3916
		5.42283	0.495344	6.56669	0.510159	5.48478	10.5467
		5.42561	0.495994	6.56947	0.509697	5.48756	10.5546
		5.42839	0.496631	6.57225	0.509216	5.49033	10.501
		5.43117	0.497147	6.57503	0.508689	5.49311	10.4546
		5.43394	0.497838	6.57781	0.508227	5.49589	10.304
		5.43672	0.498449	6.58058	0.507818	5.49867	10.1212
		5.4395	0.499205	6.58336	0.507344	5.50144	10.2747
		5.44228	0.499736	6.58614	0.50684	5.50422	10.438
		5.44506	0.500382	6.58892	0.506336	5.507	10.4375
		5.44783	0.501077	6.59169	0.505843	5.50978	10.4309
		5.45061	0.501577	6.59447	0.505293	5.51256	10.4118
		5.45339	0.502089	6.59725	0.504869	5.51533	10.2396
		5.45617	0.502715	6.60003	0.504403	5.51811	10.1176
		5.45894	0.503418	6.60281	0.503865	5.52089	10.2485
		5.46172	0.503941	6.60558	0.503311	5.52367	10.3175
		5.4645	0.50448	6.60836	0.502945	5.52644	10.3023
		5.46728	0.504946	6.61114	0.502307	5.52922	10.2775
		5.47006	0.505561	6.61392	0.501929	5.532	10.2399
		5.47283	0.50603	6.61669	0.501398	5.53478	10.0497
		5.47561	0.506596	6.61947	0.50092	5.53756	10.0385
		5.47839	0.507272	6.62225	0.500389	5.54033	10.1768
		5.48117	0.507803	6.62503	0.499839	5.54311	10.2069
		5.48394	0.508448	6.62781	0.499316	5.54589	10.2167
		5.48672	0.508796	6.63058	0.498881	5.54867	10.1569
		5.4895	0.509422	6.63336	0.498312	5.55144	10.0882
		5.49228	0.509857	6.63614	0.497853	5.55422	9.89503
		5.49506	0.510445	6.63892	0.497288	5.557	9.94932
		5.49783	0.510919	6.64169	0.496807	5.55978	10.0652
		5.50061	0.511488	6.64447	0.496184	5.56256	10.1011
		5.50339	0.512042	6.64725	0.495734	5.56533	10.0673
		5.50617	0.512538	6.65003	0.495298	5.56811	10.0443
		5.50894	0.51292	6.65281	0.494676	5.57089	9.89137
		5.51172	0.513501	6.65558	0.494122	5.57367	9.70521
		5.5145	0.514093	6.65836	0.493683	5.57644	9.83547
		5.51728	0.514589	6.66114	0.493057	5.57922	9.93314
		5.52006	0.514998	6.66392	0.49251	5.582	9.96941
		5.52283	0.515483	6.66669	0.492018	5.58478	9.93504
		5.52561	0.515987	6.66947	0.491372	5.58756	9.91508
		5.52839	0.51648	6.67225	0.490895	5.59033	9.7262
		5.53117	0.516953	6.67503	0.490421	5.59311	9.6597
		5.53394	0.517458	6.67781	0.489692	5.59589	9.79332
		5.53672	0.518038	6.68058	0.489153	5.59867	9.87808
		5.5395	0.518523	6.68336	0.488588	5.60144	9.73033
		5.54228	0.518947	6.68614	0.48808	5.60422	9.69463
		5.54506	0.519341	6.68892	0.487488	5.607	9.64053
		5.54783	0.519787	6.69169	0.486892	5.60978	9.45112
		5.55061	0.520318	6.69447	0.486331	5.61256	9.48835
		5.55339	0.520807	6.69725	0.485659	5.61533	9.63423
		5.55617	0.521388	6.70003	0.48517	5.61811	9.70853
		5.55894	0.521773	6.70281	0.484593	5.62089	9.69883
		5.56172	0.522319	6.70558	0.48399	5.62367	9.6923
		5.5645	0.522659	6.70836	0.483409	5.62644	9.60006
		5.56728	0.523083	6.71114	0.482867	5.62922	9.35472
		5.57006	0.52361	6.71392	0.482218	5.632	9.33315
		5.57283	0.524076	6.71669	0.481542	5.63478	9.44986
		5.57561	0.524508	6.71947	0.481068	5.63756	9.4252
		5.57839	0.524878	6.72225	0.480384	5.64033	9.37877
		5.58117	0.525367	6.72503	0.479792	5.64311	9.33727
		5.58394	0.525776	6.72781	0.47917	5.64589	9.15092
		5.58672	0.526127	6.73058	0.478521	5.64867	9.05162
		5.5895	0.526742	6.73336	0.477894	5.65144	9.16604
		5.59228	0.527101	6.73614	0.477134	5.65422	9.2469
		5.59506	0.527529	6.73892	0.476569	5.657	9.20861
		5.59783	0.527922	6.74169	0.475866	5.65978	9.20246
		5.60061	0.528373	6.74447	0.475259	5.66256	9.20735
		5.60339	0.528606	6.74725	0.474694	5.66533	9.01248
		5.60617	0.52911	6.75003	0.474002	5.66811	9.01432
		5.60894	0.529503	6.75281	0.473353	5.67089	9.18788
		5.61172	0.53005	6.75558	0.472593	5.67367	9.24519
		5.6145	0.530374	6.75836	0.471963	5.67644	9.24286
		5.61728	0.53071	6.76114	0.471279	5.67922	9.22854
		5.62006	0.531146	6.76392	0.4705	5.682	9.17142
		5.62283	0.531547	6.76669	0.469927	5.68478	9.00626
		5.62561	0.532028	6.76947	0.469232	5.68756	9.07758
		5.62839	0.532387	6.77225	0.468514	5.69033	9.20223
		5.63117	0.532853	6.77503	0.467685	5.69311	9.25087
		5.63394	0.533193	6.77781	0.467147	5.69589	9.21445
		5.63672	0.53346	6.78058	0.466375	5.69867	9.22136
		5.6395	0.533838	6.78336	0.465577	5.70144	9.1074
		5.64228	0.534243	6.78614	0.464874	5.70422	8.96629
		5.64506	0.534659	6.78892	0.464187	5.707	9.23633
		5.64783	0.535057	6.79169	0.463373	5.70978	9.26714
		5.65061	0.535454	6.79447	0.462659	5.71256	9.22342
		5.65339	0.535801	6.79725	0.461781	5.71533	9.2398
		5.65617	0.53613	6.80003	0.461097	5.71811	9.23892
		5.65894	0.536454	6.80281	0.460288	5.72089	9.02043
		5.66172	0.536871	6.80558	0.459566	5.72367	9.08991
		5.6645	0.537299	6.80836	0.458676	5.72644	9.30184
		5.66728	0.537615	6.81114	0.45792	5.72922	9.31169
		5.67006	0.538039	6.81392	0.457083	5.732	9.3146
		5.67283	0.538326	6.81669	0.456258	5.73478	9.32914
		5.67561	0.538784	6.81947	0.455464	5.73756	9.23885
		5.67839	0.539197	6.82225	0.454524	5.74033	9.00153
		5.68117	0.53964	6.82503	0.453837	5.74311	9.0565
		5.68394	0.539934	6.82781	0.452897	5.74589	9.12133
		5.68672	0.540335	6.83058	0.452038	5.74867	9.13752
		5.6895	0.540698	6.83336	0.451156	5.75144	9.08903
		5.69228	0.54103	6.83614	0.45017	5.75422	9.10022
		5.69506	0.541339	6.83892	0.449311	5.757	8.94945
		5.69783	0.541748	6.84169	0.448368	5.75978	8.81098
		5.70061	0.542294	6.84447	0.447501	5.76256	9.02783
		5.70339	0.542661	6.84725	0.446504	5.76533	9.06731
		5.70617	0.543027	6.85003	0.445507	5.76811	9.00722
		5.70894	0.543321	6.85281	0.444529	5.77089	8.92456
		5.71172	0.543593	6.85558	0.443655	5.77367	8.92349
		5.7145	0.54399	6.85836	0.442551	5.77644	8.74535
		5.71728	0.544395	6.86114	0.441512	5.77922	8.68204
		5.72006	0.544872	6.86392	0.440535	5.782	8.86962
		5.72283	0.545327	6.86669	0.439396	5.78478	8.83006
		5.72561	0.545663	6.86947	0.4383	5.78756	8.82002
		5.72839	0.546045	6.87225	0.437162	5.79033	8.82953
		5.73117	0.546323	6.87503	0.436142	5.79311	8.82812
		5.73394	0.546633	6.87781	0.434962	5.79589	8.6465
		5.73672	0.547018	6.88058	0.433816	5.79867	8.67956
		5.7395	0.547419	6.88336	0.432655	5.80144	8.79566
		5.74228	0.547767	6.88614	0.431441	5.80422	8.76356
		5.74506	0.548172	6.88892	0.430146	5.807	8.74515
		5.74783	0.548367	6.89169	0.428928	5.80978	8.74504
		5.75061	0.548787	6.89447	0.42766	5.81256	8.6415
		5.75339	0.549092	6.89725	0.426384	5.81533	8.47607
		5.75617	0.549627	6.90003	0.425059	5.81811	8.61073
		5.75894	0.549921	6.90281	0.423634	5.82089	8.66219
		5.76172	0.550211	6.90558	0.422225	5.82367	8.62955
		5.7645	0.550647	6.90836	0.420705	5.82644	8.60897
		5.76728	0.550883	6.91114	0.419307	5.82922	8.65051
		5.77006	0.551097	6.91392	0.417806	5.832	8.48531
		5.77283	0.551659	6.91669	0.416133	5.83478	8.35767
		5.77561	0.55198	6.91947	0.414533	5.83756	8.55716
		5.77839	0.552274	6.92225	0.412799	5.84033	8.70022
		5.78117	0.552701	6.92503	0.410893	5.84311	8.68029
		5.78394	0.552839	6.92781	0.409163	5.84589	8.63726
		5.78672	0.553267	6.93058	0.407242	5.84867	8.66956
		5.7895	0.553442	6.93336	0.405363	5.85144	8.44216
		5.79228	0.553962	6.93614	0.403297	5.85422	8.42315
		5.79506	0.554428	6.93892	0.40099	5.857	8.4792
		5.79783	0.554729	6.94169	0.398653	5.85978	8.44022
		5.80061	0.555012	6.94447	0.396105	5.86256	8.45793
		5.80339	0.555417	6.94725	0.3936	5.86533	8.46664
		5.80617	0.555589	6.95003	0.39082	5.86811	8.45725
		5.80894	0.555952	6.95281	0.387967	5.87089	8.24066
		5.81172	0.556364	6.95558	0.384755	5.87367	8.29407
		5.8145	0.556708	6.95836	0.381306	5.87644	8.44911
		5.81728	0.557101	6.96114	0.377235	5.87922	8.39322
		5.82006	0.557388	6.96392	0.372976	5.882	8.36542
		5.82283	0.55767	6.96669	0.368019	5.88478	8.34175
		5.82561	0.558003	6.96947	0.362221	5.88756	8.21801
		5.82839	0.558373	6.97225	0.355137	5.89033	8.10913
		5.83117	0.558732	6.97503	0.3461	5.89311	8.24947
		5.83394	0.558999	6.97781	0.332649	5.89589	8.2988
		5.83672	0.559335	6.98058	0.305995	5.89867	8.28036
		5.8395	0.55971	6.98217	0.24984	5.90144	8.24726
		5.84228	0.560057	6.98217	0.249795	5.90422	8.26555
		5.84506	0.560401	6.98217	0.272721	5.907	8.10371
		5.84783	0.560813	6.98244	0.305464	5.90978	8.0556
		5.85061	0.561111	6.98272	0.313774	5.91256	8.19293
		5.85339	0.561459	6.983	0.316329	5.91533	8.21576
		5.85617	0.561749	6.98328	0.315714	5.91811	8.19152
		5.85894	0.562009	6.98353	0.314011	5.92089	7.711
		5.86172	0.562364	6.98356		5.92367	7.69343
		5.8645	0.56262	7.90161	0.591104	5.92644	7.48979
		5.86728	0.56309	7.90189	0.587422	5.92922	7.5046
		5.87006	0.563533	7.90217	0.587193	5.932	7.62456
		5.87283	0.563647	7.90244	0.587082	5.93478	7.64075
		5.87561	0.564052	7.90272	0.587128	5.93756	7.6267
		5.87839	0.564511	7.903	0.586968	5.94033	7.62822
		5.88117	0.564621	7.903	0.582304	5.94311	7.56439
		5.88394	0.564957	7.90578	0.579554	5.94589	7.4266
		5.88672	0.565412	7.90856	0.579046	5.94867	7.55504
		5.8895	0.565782	7.91133	0.578401	5.95144	7.5994
		5.89228	0.566069	7.91411	0.577866	5.95422	7.60982
		5.89506	0.566328	7.91689	0.577385	5.957	7.60356
		5.89783	0.566752	7.91967	0.576999	5.95978	7.62051
		5.90061	0.566886	7.92244	0.576423	5.96256	7.47856
		5.90339	0.567329	7.92522	0.576052	5.96533	7.37731
		5.90617	0.567612	7.928	0.575598	5.96811	7.48921
		5.90894	0.568047	7.93078	0.57501	5.97089	7.55038
		5.91172	0.568322	7.93356	0.574574	5.97367	7.49208
		5.9145	0.568666	7.93633	0.573994	5.97644	7.4991
		5.91728	0.568956	7.93911	0.573566	5.97922	7.49815
		5.92006	0.568845	7.94189	0.5731	5.982	7.3242
		5.92283	0.569285	7.94467	0.572623	5.98478	7.32527
		5.92561	0.569621	7.94744	0.572302	5.98756	7.36979
		5.92839	0.569796	7.95022	0.571748	5.99033	7.40701
		5.93117	0.570209	7.953	0.571255	5.99311	7.43741
		5.93394	0.570488	7.95578	0.570808	5.99589	7.40144
		5.93672	0.57077	7.95856	0.57035	5.99867	7.38472
		5.9395	0.570946	7.96133	0.569899	6.00144	7.20447
		5.94228	0.57137	7.96411	0.569323	6.00422	7.22177
		5.94506	0.571859	7.96689	0.568979	6.007	7.31397
		5.94783	0.571966	7.96967	0.568498	6.00978	7.34016
		5.95061	0.572298	7.97244	0.567971	6.01256	7.31027
		5.95339	0.572573	7.97522	0.56752	6.01533	7.31275
		5.95617	0.572901	7.978	0.567138	6.01811	7.23597
		5.95894	0.573066	7.98078	0.566554	6.02089	7.12384
		5.96172	0.573509	7.98356	0.566168	6.02367	7.13048
		5.9645	0.573765	7.98633	0.565691	6.02644	7.2202
		5.96728	0.574036	7.98911	0.565335	6.02922	7.21177
		5.97006	0.574402	7.99189	0.564847	6.032	7.21768
		5.97283	0.574788	7.99467	0.564346	6.03478	7.19798
		5.97561	0.574872	7.99744	0.563884	6.03756	7.05558
		5.97839	0.575311	8.00022	0.563514	6.04033	7.02209
		5.98117	0.57551	8.003	0.563105	6.04311	7.25785
		5.98394	0.575827	8.00578	0.562547	6.04589	7.24514
		5.98672	0.576155	8.00856	0.562112	6.04867	7.15519
		5.9895	0.576453	8.01133	0.561665	6.05144	7.11869
		5.99228	0.576675	8.01411	0.561253	6.05422	7.08593
		5.99506	0.57708	8.01689	0.560791	6.057	6.94753
		5.99783	0.577362	8.01967	0.560454	6.05978	6.92103
		6.00061	0.577675	8.02244	0.559943	6.06256	7.05252
		6.00339	0.577969	8.02522	0.559477	6.06533	7.09765
		6.00617	0.57826	8.028	0.558984	6.06811	7.09421
		6.00894	0.578458	8.03078	0.558621	6.07089	7.09093
		6.01172	0.578798	8.03356	0.558075	6.07367	7.07638
		6.0145	0.57905	8.03633	0.557762	6.07644	6.96375
		6.01728	0.579425	8.03911	0.557258	6.07922	7.00789
		6.02006	0.579734	8.04189	0.556872	6.082	7.04072
		6.02283	0.58007	8.04467	0.556383	6.08478	7.07272
		6.02561	0.580391	8.04744	0.555944	6.08756	7.07169
		6.02839	0.580689	8.05022	0.555623	6.09033	7.05584
		6.03117	0.580849	8.053	0.555199	6.09311	6.96769
		6.03394	0.581071	8.05578	0.554752	6.09589	6.87758
		6.03672	0.581556	8.05856	0.554233	6.09867	6.94906
		6.0395	0.581815	8.06133	0.553771	6.10144	7.01518
		6.04228	0.582048	8.06411	0.553328	6.10422	6.99613
		6.04506	0.582415	8.06689	0.553003	6.107	6.91981
		6.04783	0.582713	8.06967	0.552621	6.10978	6.94142
		6.05061	0.583007	8.07244	0.552083	6.11256	6.78088
		6.05339	0.583236	8.07522	0.551708	6.11533	6.73338
		6.05617	0.583557	8.078	0.551231	6.11811	6.81703
		6.05894	0.583927	8.08078	0.550815	6.12089	6.85846
		6.06172	0.584157	8.08356	0.550391	6.12367	6.82948
		6.0645	0.584378	8.08633	0.549963	6.12644	6.83616
		6.06728	0.58476	8.08911	0.549581	6.98494
		6.07006	0.584936	8.09189	0.549218	6.98772	13.6776
		6.07283	0.585398	8.09467	0.548615	6.9905	13.2968
		6.07561	0.585776	8.09744	0.548294	6.99328	12.7558
		6.07839	0.586089	8.10022	0.547759	6.99606	12.8015
		6.08117	0.5862	8.103	0.547324	6.99883	12.8795
		6.08394	0.586544	8.10578	0.546961	7.00161	12.8062
		6.08672	0.586918	8.10856	0.546591	7.00439	12.7498
		6.0895	0.587166	8.11133	0.54614	7.00717	12.6597
		6.09228	0.587525	8.11411	0.545686	7.00994	12.3465
		6.09506	0.587835	8.11689	0.545288	7.01272	12.2568
		6.09783	0.588148	8.11967	0.544834	7.0155	12.4239
		6.10061	0.588362	8.12244	0.544376	7.01828	12.4775
		6.10339	0.588583	8.12522	0.543975	7.02106	12.4288
		6.10617	0.588984	8.128	0.543573	7.02383	12.399
		6.10894	0.589225	8.13078	0.54315	7.02661	12.28
		6.11172	0.589568	8.13356	0.542779	7.02939	12.0521
		6.1145	0.589901	8.13633	0.542313	7.03217	12.0621
		6.11728	0.590241	8.13911	0.54182	7.03494	12.2082
		6.12006	0.590443	8.14189	0.541377	7.03772	12.2216
		6.12283	0.590722	8.14467	0.540992	7.0405	12.1793
		6.12561	0.591031	8.14744	0.540633	7.04328	12.1532
		6.12642	0.591169	8.15022	0.540216	7.04606	11.9585
		6.12642	0.591234	8.153	0.539666	7.04883	11.761
		6.98494		8.15578	0.539262	7.05161	11.9479
		6.98494	0.321592	8.15856	0.538895	7.05439	12.0119
		6.98497	0.331618	8.16133	0.538429	7.05717	11.9668
		6.98511	0.341636	8.16411	0.537978	7.05994	11.9569
		6.98553	0.351657	8.16689	0.53744	7.06272	11.9488
		6.9875	0.361667	8.16967	0.537256	7.0655	11.6857
		6.9895	0.37167	8.17244	0.536699	7.06828	11.563
		6.99228	0.381703	8.17522	0.536267	7.07106	11.8231
		6.99506	0.389261	8.178	0.535786	7.07383	11.8442
		6.99783	0.395322	8.18078	0.535538	7.07661	11.826
		7.00061	0.400448	8.18356	0.535087	7.07939	11.7976
		7.00339	0.404901	8.18633	0.534591	7.08217	11.7592
		7.00617	0.408755	8.18911	0.534106	7.08494	11.5126
		7.00894	0.412375	8.19189	0.533716	7.08772	11.5465
		7.01172	0.41574	8.19467	0.533189	7.0905	11.6698
		7.0145	0.418734	8.19744	0.532853	7.09328	11.7127
		7.01728	0.421499	8.20022	0.532307	7.09606	11.6561
		7.02006	0.42402	8.203	0.532013	7.09883	11.6667
		7.02283	0.426358	8.20578	0.53157	7.10161	11.5351
		7.02561	0.428538	8.20856	0.531119	7.10439	11.323
		7.02839	0.430818	8.21133	0.530676	7.10717	11.4888
		7.03117	0.432988	8.21411	0.530248	7.10994	11.5644
		7.03394	0.434909	8.21689	0.529828	7.11272	11.6165
		7.03672	0.436723	8.21967	0.529416	7.1155	11.5736
		7.0395	0.438533	8.22244	0.529049	7.11828	11.5418
		7.04228	0.440103	8.22522	0.52856	7.12106	11.344
		7.04506	0.441707	8.228	0.528064	7.12383	11.2471
		7.04783	0.443437	8.23078	0.527502	7.12661	11.4543
		7.05061	0.445121	8.23356	0.527132	7.12939	11.5108
		7.05339	0.446508	8.23633	0.526715	7.13217	11.4881
		7.05617	0.447971	8.23911	0.526333	7.13494	11.4463
		7.05894	0.4493	8.24189	0.525818	7.13772	11.4301
		7.06172	0.450663	8.24467	0.525394	7.1405	11.1665
		7.0645	0.45195	8.24744	0.524962	7.14328	11.196
		7.06728	0.453386	8.25022	0.524512	7.14606	11.3678
		7.07006	0.454673	8.253	0.524095	7.14883	11.3439
		7.07283	0.45588	8.25578	0.523549	7.15161	11.3184
		7.07561	0.45706	8.25856	0.523206	7.15439	11.3011
		7.07839	0.458332	8.26133	0.522782	7.15717	11.2083
		7.08117	0.45931	8.26411	0.522354	7.15994	11.0098
		7.08394	0.460566	8.26689	0.521876	7.16272	11.0647
		7.08672	0.46172	8.26967	0.52146	7.1655	11.2055
		7.0895	0.462866	8.27244	0.520979	7.16828	11.2188
		7.09228	0.463805	8.27522	0.520555	7.17106	11.2008
		7.09506	0.464871	8.278	0.520108	7.17383	11.1808
		7.09783	0.465936	8.28078	0.519608	7.17661	11.0115
		7.10061	0.466933	8.28356	0.519241	7.17939	10.8498
		7.10339	0.467972	8.28633	0.518664	7.18217	11.0467
		7.10617	0.468999	8.28911	0.518233	7.18494	11.0809
		7.10894	0.469973	8.29189	0.517782	7.18772	11.0656
		7.11172	0.470882	8.29467	0.51737	7.1905	11.0443
		7.1145	0.471822	8.29744	0.516866	7.19328	11.0247
		7.11728	0.472692	8.30022	0.5164	7.19606	10.8217
		7.12006	0.473685	8.303	0.515941	7.19883	10.7254
		7.12283	0.474591	8.30578	0.515529	7.20161	10.7804
		7.12561	0.475618	8.30856	0.515044	7.20439	10.729
		7.12839	0.476355	8.31133	0.514628	7.20717	10.7166
		7.13117	0.477207	8.31411	0.514265	7.20994	10.6656
		7.13394	0.478047	8.31689	0.513657	7.21272	10.6166
		7.13672	0.478712	8.31967	0.51318	7.2155	10.3864
		7.1395	0.479632	8.32244	0.512707	7.21828	10.3832
		7.14228	0.480537	8.32522	0.512214	7.22106	10.53
		7.14506	0.481309	8.328	0.511771	7.22383	10.5952
		7.14783	0.482069	8.33078	0.511366	7.22661	10.5553
		7.15061	0.482882	8.33356	0.510892	7.22939	10.5379
		7.15339	0.483638	8.33633	0.51043	7.23217	10.4214
		7.15617	0.484326	8.33911	0.509899	7.23494	10.2267
		7.15894	0.485139	8.34189	0.509372	7.23772	10.3024
		7.16172	0.485865	8.34467	0.508948	7.2405	10.4315
		7.1645	0.486594	8.34744	0.508372	7.24328	10.4487
		7.16728	0.487343	8.35022	0.50794	7.24606	10.4088
		7.17006	0.488107	8.353	0.507486	7.24883	10.389
		7.17283	0.48881	8.35578	0.506932	7.25161	10.222
		7.17561	0.489321	8.35856	0.506451	7.25439	10.1006
		7.17839	0.490226	8.36133	0.506038	7.25717	10.1966
		7.18117	0.490902	8.36411	0.505542	7.25994	10.3068
		7.18394	0.491617	8.36689	0.504953	7.26272	10.3203
		7.18672	0.492335	8.36967	0.504545	7.2655	10.3212
		7.1895	0.492957	8.37244	0.503983	7.26828	10.291
		7.19228	0.493557	8.37522	0.503663	7.27106	10.0406
		7.19506	0.494183	8.378	0.503051	7.27383	10.0039
		7.19783	0.494882	8.38078	0.502544	7.27661	10.1836
		7.20061	0.495558	8.38356	0.502081	7.27939	10.2351
		7.20339	0.496074	8.38633	0.501505	7.28217	10.1839
		7.20617	0.496631	8.38911	0.501035	7.28494	10.1873
		7.20894	0.497261	8.39189	0.500622	7.28772	10.1008
		7.21172	0.497815	8.39467	0.500038	7.2905	9.92355
		7.2145	0.49843	8.39744	0.49958	7.29328	10.0249
		7.21728	0.499087	8.40022	0.498877	7.29606	10.1448
		7.22006	0.499694	8.403	0.498484	7.29883	10.1297
		7.22283	0.500218	8.40578	0.49788	7.30161	10.1128
		7.22561	0.500737	8.40856	0.497479	7.30439	10.1156
		7.22839	0.501363	8.41133	0.496902	7.30717	9.94253
		7.23117	0.501799	8.41411	0.496383	7.30994	9.79386
		7.23394	0.502555	8.41689	0.495791	7.31272	10.0635
		7.23672	0.503204	8.41967	0.495272	7.3155	10.0456
		7.2395	0.503663	8.42244	0.494733	7.31828	10.0114
		7.24228	0.504251	8.42522	0.49429	7.32106	10.0299
		7.24506	0.504785	8.428	0.493752	7.32383	10.048
		7.24783	0.50532	8.43078	0.493209	7.32661	9.81138
		7.25061	0.505813	8.43356	0.492625	7.32939	9.75808
		7.25339	0.506409	8.43633	0.492006	7.33217	9.96834
		7.25617	0.506993	8.43911	0.49146	7.33494	9.97208
		7.25894	0.507333	8.44189	0.491017	7.33772	9.94894
		7.26172	0.507864	8.44467	0.490452	7.3405	9.94169
		7.2645	0.50844	8.44744	0.489997	7.34328	9.90694
		7.26728	0.508929	8.45022	0.489337	7.34606	9.6689
		7.27006	0.509433	8.453	0.488752	7.34883	9.72204
		7.27283	0.51014	8.45578	0.488103	7.35161	9.86178
		7.27561	0.510625	8.45856	0.487381	7.35439	9.87423
		7.27839	0.511148	8.46133	0.487034	7.35717	9.86773
		7.28117	0.511633	8.46411	0.486449	7.35994	9.85899
		7.28394	0.512038	8.46689	0.485819	7.36272	9.74163
		7.28672	0.512584	8.46967	0.485197	7.3655	9.55929
		7.2895	0.513107	8.47244	0.48467	7.36828	9.67672
		7.29228	0.513604	8.47522	0.483986	7.37106	9.76129
		7.29506	0.514242	8.478	0.483348	7.37383	9.78993
		7.29783	0.514647	8.48078	0.482916	7.37661	9.75087
		7.30061	0.515193	8.48356	0.482279	7.37939	9.74675
		7.30339	0.515498	8.48633	0.481626	7.38217	9.57154
		7.30617	0.516006	8.48911	0.480976	7.38494	9.47625
		7.30894	0.51656	8.49189	0.480365	7.38772	9.62404
		7.31172	0.517049	8.49467	0.479716	7.3905	9.67734
		7.3145	0.517576	8.49744	0.479189	7.39328	9.68112
		7.31728	0.517996	8.50022	0.478559	7.39606	9.6702
		7.32006	0.518458	8.503	0.47789	7.39883	9.66256
		7.32283	0.51889	8.50578	0.477214	7.40161	9.43413
		7.32561	0.519283	8.50856	0.47663	7.40439	9.42852
		7.32839	0.519921	8.51133	0.475927	7.40717	9.58517
		7.33117	0.520375	8.51411	0.475309	7.40994	9.60934
		7.33394	0.520658	8.51689	0.474537	7.41272	9.57643
		7.33672	0.521212	8.51967	0.473953	7.4155	9.56997
		7.3395	0.52167	8.52244	0.473269	7.41828	9.48942
		7.34228	0.522067	8.52522	0.472551	7.42106	9.33254
		7.34506	0.522579	8.528	0.471921	7.42383	9.41398
		7.34783	0.523068	8.53078	0.471249	7.42661	9.52019
		7.35061	0.523576	8.53356	0.470664	7.42939	9.49896
		7.35339	0.523939	8.53633	0.469973	7.43217	9.49282
		7.35617	0.52442	8.53911	0.469179	7.43494	9.46517
		7.35894	0.524829	8.54189	0.468602	7.43772	9.34113
		7.36172	0.52518	8.54467	0.467915	7.4405	9.21838
		7.3645	0.525734	8.54744	0.467101	7.44328	9.35694
		7.36728	0.526143	8.55022	0.466333	7.44606	9.4089
		7.37006	0.526612	8.553	0.465692	7.44883	9.39011
		7.37283	0.527009	8.55578	0.464894	7.45161	9.37389
		7.37561	0.52738	8.55856	0.464237	7.45439	9.35545
		7.37839	0.527831	8.56133	0.463408	7.45717	9.18975
		7.38117	0.528136	8.56411	0.462747	7.45994	9.10018
		7.38394	0.528728	8.56689	0.461907	7.46272	9.25244
		7.38672	0.529083	8.56967	0.461181	7.4655	9.29367
		7.3895	0.529496	8.57244	0.460406	7.46828	9.29287
		7.39228	0.530011	8.57522	0.459703	7.47106	9.25385
		7.39506	0.530313	8.578	0.458897	7.47383	9.21693
		7.39783	0.530802	8.58078	0.458015	7.47661	9.03005
		7.40061	0.531138	8.58356	0.45716	7.47939	9.05024
		7.40339	0.53165	8.58633	0.456384	7.48217	9.14932
		7.40617	0.53207	8.58911	0.455475	7.48494	9.17723
		7.40894	0.532544	8.59189	0.454669	7.48772	9.15863
		7.41172	0.532868	8.59467	0.453822	7.4905	9.17097
		7.4145	0.533178	8.59744	0.453065	7.49328	9.05043
		7.41728	0.53359	8.60022	0.452069	7.49606	8.907
		7.42006	0.534037	8.603	0.451244	7.49883	8.98561
		7.42283	0.534575	8.60578	0.450407	7.50161	9.06429
		7.42561	0.534984	8.60856	0.449433	7.50439	9.0835
		7.42839	0.535293	8.61133	0.448528	7.50717	9.05387
		7.43117	0.53563	8.61411	0.447527	7.50994	9.03585
		7.43394	0.536015	8.61689	0.446596	7.51272	8.89344
		7.43672	0.536351	8.61967	0.445606	7.5155	8.8038
		7.4395	0.536817	8.62244	0.444682	7.51828	8.91173
		7.44228	0.537337	8.62522	0.443666	7.52106	8.98198
		7.44506	0.53768	8.628	0.442635	7.52383	8.97843
		7.44783	0.537978	8.63078	0.441734	7.52661	8.96614
		7.45061	0.538433	8.63356	0.440722	7.52939	8.94678
		7.45339	0.538723	8.63633	0.439526	7.53217	8.76379
		7.45617	0.539059	8.63911	0.438686	7.53494	8.72057
		7.45894	0.539495	8.64189	0.437468	7.53772	8.86733
		7.46172	0.539941	8.64467	0.436414	7.5405	8.88714
		7.4645	0.540316	8.64744	0.435214	7.54328	8.86416
		7.46728	0.540675	8.65022	0.434206	7.54606	8.8498
		7.47006	0.54095	8.653	0.432995	7.54883	8.79547
		7.47283	0.541232	8.65578	0.432018	7.55161	8.65058
		7.47561	0.541744	8.65856	0.430582	7.55439	8.65948
		7.47839	0.542233	8.66133	0.429394	7.55717	8.76928
		7.48117	0.542561	8.66411	0.428072	7.55994	8.78268
		7.48394	0.542852	8.66689	0.426858	7.56272	8.77459
		7.48672	0.543283	8.66967	0.425529	7.5655	8.75588
		7.4895	0.543566	8.67244	0.424261	7.56828	8.64264
		7.49228	0.54391	8.67522	0.422851	7.57106	8.50741
		7.49506	0.544295	8.678	0.421438	7.57383	8.62764
		7.49783	0.544765	8.68078	0.419987	7.57661	8.68705
		7.50061	0.545109	8.68356	0.418608	7.57939	8.68288
		7.50339	0.545422	8.68633	0.417035	7.58217	8.67177
		7.50617	0.5458	8.68911	0.415442	7.58494	8.63203
		7.50894	0.54619	8.69189	0.413861	7.58772	8.49577
		7.51172	0.546415	8.69467	0.412226	7.5905	8.40719
		7.5145	0.54695	8.69744	0.410592	7.59328	8.53868
		7.51728	0.547293	8.70022	0.408774	7.59606	8.59568
		7.52006	0.547633	8.703	0.407009	7.59883	8.5764
		7.52283	0.548015	8.70578	0.405317	7.60161	8.57239
		7.52561	0.548309	8.70856	0.403236	7.60439	8.53238
		7.52839	0.548569	8.71133	0.40128	7.60717	8.361
		7.53117	0.549008	8.71411	0.399241	7.60994	8.36462
		7.53394	0.549455	8.71689	0.396988	7.61272	8.46057
		7.53672	0.549848	8.71967	0.394719	7.6155	8.50027
		7.5395	0.550127	8.72244	0.392301	7.61828	8.48958
		7.54228	0.550433	8.72522	0.389758	7.62106	8.48241
		7.54506	0.550815	8.728	0.387138	7.62383	8.40372
		7.54783	0.55117	8.73078	0.38425	7.62661	8.25211
		7.55061	0.55143	8.73356	0.381134	7.62939	8.32125
		7.55339	0.551926	8.73633	0.377716	7.63217	8.38963
		7.55617	0.552148	8.73911	0.374236	7.63494	8.40567
		7.55894	0.552537	8.74189	0.370242	7.63772	8.37879
		7.56172	0.552782	8.74467	0.365907	7.6405	8.38409
		7.5645	0.553171	8.74744	0.36077	7.64328	8.25337
		7.56728	0.553545	8.75022	0.354846	7.64606	8.17583
		7.57006	0.553931	8.753	0.347815	7.64883	8.2352
		7.57283	0.554359	8.75578	0.338821	7.65161	8.18659
		7.57561	0.554592	8.75856	0.325939	7.65439	8.16418
		7.57839	0.55489	8.76133	0.302393	7.65717	8.16304
		7.58117	0.555295	8.76311	0.249921	7.65994	8.12978
		7.58394	0.55552	8.76311	0.249982	7.66272	7.96229
		7.58672	0.555883	8.76314	0.271453	7.6655	7.91033
		7.5895	0.556211	8.76342	0.299364	7.66828	8.01956
		7.59228	0.556593	8.76369	0.307064	7.67106	8.06587
		7.59506	0.556968	8.76397	0.30942	7.67383	8.04128
		7.59783	0.557223	8.76425	0.30897	7.67661	8.02742
		7.60061	0.55756	8.7645	0.307083	7.67939	7.96706
		7.60339	0.557888	8.7645		7.68217	7.83076
		7.60617	0.558213	9.68256	0.588717	7.68494	7.83176
		7.60894	0.558461	9.68283	0.58468	7.68772	7.93828
		7.61172	0.558934	9.68311	0.584588	7.6905	7.96229
		7.6145	0.559244	9.68339	0.584416	7.69328	7.94454
		7.61728	0.559633	9.68367	0.584432	7.69606	7.92281
		7.62006	0.559943	9.68394	0.58437	7.69883	7.81943
		7.62283	0.560286	9.68394	0.579589	7.70161	7.70619
		7.62561	0.560527	9.68672	0.576919	7.70439	7.81614
		7.62839	0.560932	9.6895	0.57643	7.70717	7.86703
		7.63117	0.561287	9.69228	0.57588	7.70994	7.86894
		7.63394	0.561509	9.69506	0.575376	7.71272	7.86047
		7.63672	0.56186	9.69783	0.574864	7.7155	7.8534
		7.6395	0.562288	9.70061	0.574586	7.71828	7.71329
		7.64228	0.56244	9.70339	0.573997	7.72106	7.62857
		7.64506	0.562757	9.70617	0.573558	7.72383	7.75895
		7.64783	0.563273	9.70894	0.57305	7.72661	7.78541
		7.65061	0.563548	9.71172	0.572569	7.72939	7.7772
		7.65339	0.563777	9.7145	0.572053	7.73217	7.75975
		7.65617	0.563983	9.71728	0.57166	7.73494	7.73516
		7.65894	0.564373	9.72006	0.571229	7.73772	7.58837
		7.66172	0.564572	9.72283	0.570782	7.7405	7.59276
		7.6645	0.56495	9.72561	0.570335	7.74328	7.67854
		7.66728	0.565255	9.72839	0.569846	7.74606	7.70546
		7.67006	0.565576	9.73117	0.569357	7.74883	7.69217
		7.67283	0.565985	9.73394	0.568811	7.75161	7.70458
		7.67561	0.566214	9.73672	0.568532	7.75439	7.62105
		7.67839	0.566577	9.7395	0.567975	7.75717	7.49185
		7.68117	0.566814	9.74228	0.567509	7.75994	7.56657
		7.68394	0.567096	9.74506	0.567004	7.76272	7.63632
		7.68672	0.567539	9.74783	0.56668	7.7655	7.63303
		7.6895	0.567829	9.75061	0.566084	7.76828	7.61223
		7.69228	0.568062	9.75339	0.565752	7.77106	7.61963
		7.69506	0.568337	9.75617	0.565251	7.77383	7.48475
		7.69783	0.568609	9.75894	0.564866	7.77661	7.41011
		7.70061	0.568968	9.76172	0.564392	7.77939	7.54278
		7.70339	0.569277	9.7645	0.563945	7.78217	7.56023
		7.70617	0.569716	9.76728	0.563483	7.78494	7.54286
		7.70894	0.56993	9.77006	0.563044	7.78772	7.5461
		7.71172	0.570201	9.77283	0.562658	7.7905	7.529
		7.7145	0.570564	9.77561	0.562146	7.79328	7.35719
		7.71728	0.570736	9.77839	0.56181	7.79606	7.35238
		7.72006	0.571099	9.78117	0.561409	7.79883	7.47421
		7.72283	0.571446	9.78394	0.560863	7.80161	7.47646
		7.72561	0.571771	9.78672	0.560466	7.80439	7.46176
		7.72839	0.572141	9.7895	0.559966	7.80717	7.45993
		7.73117	0.572382	9.79228	0.559553	7.80994	7.39369
		7.73394	0.572573	9.79506	0.559076	7.81272	7.26797
		7.73672	0.57294	9.79783	0.558782	7.8155	7.30305
		7.7395	0.57331	9.80061	0.558308	7.81828	7.39568
		7.74228	0.573646	9.80339	0.557899	7.82106	7.40522
		7.74506	0.573879	9.80617	0.557349	7.82383	7.39308
		7.74783	0.574284	9.80894	0.556956	7.82661	7.38025
		7.75061	0.574601	9.81172	0.556597	7.82939	7.27835
		7.75339	0.574853	9.8145	0.556166	7.83217	7.17057
		7.75617	0.57517	9.81728	0.555757	7.83494	7.27617
		7.75894	0.575518	9.82006	0.555268	7.83772	7.31466
		7.76172	0.575781	9.82283	0.554852	7.8405	7.30966
		7.7645	0.576144	9.82561	0.554348	7.84328	7.29034
		7.76728	0.576369	9.82839	0.553989	7.84606	7.30611
		7.77006	0.576694	9.83117	0.553526	7.84883	7.16397
		7.77283	0.57695	9.83394	0.553263	7.85161	7.10452
		7.77561	0.577309	9.83672	0.552812	7.85439	7.20535
		7.77839	0.577694	9.8395	0.552327	7.85717	7.21284
		7.78117	0.577916	9.84228	0.551896	7.85994	7.19436
		7.78394	0.578218	9.84506	0.551346	7.86272	7.17626
		7.78672	0.578561	9.84783	0.551051	7.8655	7.16629
		7.7895	0.578768	9.85061	0.550689	7.86828	7.02049
		7.79228	0.579046	9.85339	0.550314	7.87106	7.00568
		7.79506	0.579379	9.85617	0.549635	7.87383	7.09448
		7.79783	0.579761	9.85894	0.549379	7.87661	7.11578
		7.80061	0.580047	9.86172	0.548898	7.87939	7.1143
		7.80339	0.580372	9.8645	0.548603	7.88217	7.1122
		7.80617	0.580674	9.86728	0.548137	7.88494	7.05092
		7.80894	0.580941	9.87006	0.547714	7.88772	6.94039
		7.81172	0.581372	9.87283	0.547385	7.8905	6.96116
		7.8145	0.581537	9.87561	0.546839	7.89328	7.03194
		7.81728	0.581953	9.87839	0.546426	7.89606	7.04275
		7.82006	0.582251	9.88117	0.546014	7.89883	7.02622
		7.82283	0.582507	9.88394	0.545571	7.90161	7.00109
		7.82561	0.582854	9.88672	0.545212	8.76592
		7.82839	0.583045	9.8895	0.5447	8.76869	13.7084
		7.83117	0.583423	9.89228	0.544364	8.77147	13.2921
		7.83394	0.583737	9.89506	0.543806	8.77425	13.2325
		7.83672	0.584088	9.89783	0.543421	8.77703	13.3026
		7.8395	0.584363	9.90061	0.543031	8.77981	13.2092
		7.84228	0.584668	9.90339	0.542584	8.78258	13.0874
		7.84506	0.58494	9.90617	0.542214	8.78536	13.0168
		7.84783	0.585184	9.90894	0.541778	8.78814	12.8068
		7.85061	0.585554	9.91172	0.541431	8.79092	12.5925
		7.85339	0.585952	9.9145	0.541037	8.79369	12.6738
		7.85617	0.586208	9.91728	0.540575	8.79647	12.7678
		7.85894	0.586479	9.92006	0.540121	8.79925	12.7529
		7.86172	0.586788	9.92283	0.53977	8.80203	12.7005
		7.8645	0.58701	9.92561	0.539242	8.80481	12.6458
		7.86728	0.58733	9.92839	0.538838	8.80758	12.3735
		7.87006	0.587728	9.93117	0.538429	8.81036	12.2773
		7.87283	0.588006	9.93394	0.537929	8.81314	12.4402
		7.87561	0.58822	9.93672	0.53757	8.81592	12.5121
		7.87839	0.588633	9.9395	0.537138	8.81869	12.4376
		7.88117	0.588854	9.94228	0.536817	8.82147	12.4242
		7.88394	0.589183	9.94506	0.536286	8.82425	12.2957
		7.88672	0.58945	9.94783	0.536015	8.82703	12.0869
		7.8895	0.589809	9.95061	0.535526	8.82981	12.0513
		7.89228	0.589989	9.95339	0.535018	8.83258	12.2208
		7.89506	0.590477	9.95617	0.534675	8.83536	12.2376
		7.89783	0.590657	9.95894	0.534186	8.83814	12.2032
		7.90061	0.591153	9.96172	0.533812	8.84092	12.1797
		7.90158	0.591123	9.9645	0.533441	8.84369	12.014
		7.90161	0.591203	9.96728	0.532906	8.84647	11.8256
		8.76589		9.97006	0.532509	8.84925	11.926
		8.76592	0.315371	9.97283	0.532104	8.85203	12.0312
		8.76594	0.325423	9.97561	0.531593	8.85481	12.0358
		8.76608	0.335425	9.97839	0.531211	8.85758	11.9843
		8.76661	0.345501	9.98117	0.530859	8.86036	11.9972
		8.76858	0.355507	9.98394	0.530405	8.86314	11.7753
		8.77064	0.365513	9.98672	0.529893	8.86592	11.645
		8.77333	0.375516	9.9895	0.52953	8.86869	11.7823
		8.77611	0.38328	9.99228	0.529133	8.87147	11.8798
		8.77889	0.389624	9.99506	0.528686	8.87425	11.8541
		8.78167	0.394971	9.99783	0.528182	8.87703	11.8011
		8.78444	0.399611	10.0006	0.527873	8.87981	11.7707
		8.78722	0.403683	10.0034	0.52751	8.88258	11.5236
		8.79	0.40741	10.0062	0.526945	8.88536	11.4816
		8.79278	0.410802	10.0089	0.526547	8.88814	11.6278
		8.79556	0.414109	10.0117	0.526055	8.89092	11.7068
		8.79833	0.417	10.0145	0.525543	8.89369	11.6589
		8.80111	0.419517	10.0173	0.525245	8.89647	11.6688
		8.80389	0.422015	10.0201	0.524817	8.89925	11.5508
		8.80667	0.424364	10.0228	0.524393	8.90203	11.3202
		8.80944	0.426648	10.0256	0.524011	8.90481	11.3863
		8.81222	0.428897	10.0284	0.523473	8.90758	11.5299
		8.815	0.430975	10.0312	0.523037	8.91036	11.5497
		8.81778	0.432911	10.0339	0.522621	8.91314	11.4968
		8.82056	0.434714	10.0367	0.522094	8.91592	11.4857
		8.82333	0.436425	10.0395	0.521804	8.91869	11.3105
		8.82611	0.438094	10.0423	0.521269	8.92147	11.1544
		8.82889	0.439897	10.0451	0.52096	8.92425	11.2613
		8.83167	0.441455	10.0478	0.520421	8.92703	11.3849
		8.83444	0.443086	10.0506	0.519906	8.92981	11.3695
		8.83722	0.444526	10.0534	0.519577	8.93258	11.3683
		8.84	0.445954	10.0562	0.519073	8.93536	11.3301
		8.84278	0.447321	10.0589	0.518718	8.93814	11.1163
		8.84556	0.448685	10.0617	0.51826	8.94092	11.0204
		8.84833	0.450052	10.0645	0.517786	8.94369	11.1823
		8.85111	0.451381	10.0673	0.517362	8.94647	11.2501
		8.85389	0.452672	10.0701	0.516892	8.94925	11.2276
		8.85667	0.454028	10.0728	0.516461	8.95203	11.2103
		8.85944	0.455281	10.0756	0.515926	8.95481	11.132
		8.86222	0.45635	10.0784	0.515479	8.95758	10.9285
		8.865	0.457457	10.0812	0.515113	8.96036	10.893
		8.86778	0.458722	10.0839	0.514601	8.96314	11.0538
		8.87056	0.459825	10.0867	0.514135	8.96592	11.0896
		8.87333	0.460952	10.0895	0.513741	8.96869	11.075
		8.87611	0.462025	10.0923	0.513214	8.97147	11.0445
		8.87889	0.463083	10.0951	0.512833	8.97425	10.9063
		8.88167	0.464091	10.0978	0.512363	8.97703	10.7228
		8.88444	0.465199	10.1006	0.511729	8.97981	10.8255
		8.88722	0.466169	10.1034	0.511305	8.98258	10.9446
		8.89	0.46699	10.1062	0.510965	8.98536	10.9435
		8.89278	0.46806	10.1089	0.510484	8.98814	10.9316
		8.89556	0.468946	10.1117	0.510018	8.99092	10.9218
		8.89833	0.469866	10.1145	0.509594	8.99369	10.7363
		8.90111	0.470836	10.1173	0.509063	8.99647	10.594
		8.90389	0.471738	10.1201	0.508597	8.99925	10.7483
		8.90667	0.472631	10.1228	0.508108	9.00203	10.8424
		8.90944	0.473613	10.1256	0.507547	9.00481	10.8132
		8.91222	0.474518	10.1284	0.507184	9.00758	10.7925
		8.915	0.475393	10.1312	0.506729	9.01036	10.7631
		8.91778	0.476103	10.1339	0.506279	9.01314	10.5343
		8.92056	0.476962	10.1367	0.50579	9.01592	10.4937
		8.92333	0.477734	10.1395	0.50527	9.01869	10.6448
		8.92611	0.478654	10.1423	0.504728	9.02147	10.7023
		8.92889	0.479445	10.1451	0.504251	9.02425	10.6777
		8.93167	0.480335	10.1478	0.503773	9.02703	10.6718
		8.93444	0.4809	10.1506	0.503246	9.02981	10.5474
		8.93722	0.481626	10.1534	0.502796	9.03258	10.3292
		8.94	0.482443	10.1562	0.50236	9.03536	10.4024
		8.94278	0.483337	10.1589	0.50178	9.03814	10.5548
		8.94556	0.484066	10.1617	0.501356	9.04092	10.5755
		8.94833	0.484731	10.1645	0.500875	9.04369	10.5443
		8.95111	0.485418	10.1673	0.500359	9.04647	10.525
		8.95389	0.48617	10.1701	0.499744	9.04925	10.3632
		8.95667	0.486915	10.1728	0.499446	9.05203	10.2136
		8.95944	0.487484	10.1756	0.498778	9.05481	10.3201
		8.96222	0.488279	10.1784	0.498388	9.05758	10.4384
		8.965	0.488943	10.1812	0.497804	9.06036	10.4344
		8.96778	0.489589	10.1839	0.497258	9.06314	10.4093
		8.97056	0.490326	10.1867	0.496773	9.06592	10.3894
		8.97333	0.490941	10.1895	0.496318	9.06869	10.166
		8.97611	0.49151	10.1923	0.495776	9.07147	10.0988
		8.97889	0.492243	10.1951	0.495314	9.07425	10.2594
		8.98167	0.492995	10.1978	0.494729	9.07703	10.3421
		8.98444	0.493599	10.2006	0.494256	9.07981	10.3159
		8.98722	0.494237	10.2034	0.493603	9.08258	10.2939
		8.99	0.494848	10.2062	0.493026	9.08536	10.2346
		8.99278	0.495375	10.2089	0.492591	9.08814	10.0241
		8.99556	0.496013	10.2117	0.492041	9.09092	10.0293
		8.99833	0.496677	10.2145	0.491586	9.09369	10.1994
		9.00111	0.497288	10.2173	0.491002	9.09647	10.2287
		9.00389	0.497819	10.2201	0.490498	9.09925	10.2036
		9.00667	0.498438	10.2228	0.490009	9.10203	10.1865
		9.00944	0.499152	10.2256	0.489367	9.10481	10.0526
		9.01222	0.499603	10.2284	0.488745	9.10758	9.87816
		9.015	0.500088	10.2312	0.488332	9.11036	10.0064
		9.01778	0.500943	10.2339	0.487618	9.11314	10.1017
		9.02056	0.501394	10.2367	0.48719	9.11592	10.0931
		9.02333	0.501944	10.2395	0.486556	9.11869	10.0783
		9.02611	0.502486	10.2423	0.485976	9.12147	10.0747
		9.02889	0.503063	10.2451	0.485433	9.12425	9.88828
		9.03167	0.503495	10.2478	0.484925	9.12703	9.76007
		9.03444	0.504136	10.2506	0.48431	9.12981	9.92344
		9.03722	0.504678	10.2534	0.483711	9.13258	10.002
		9.04	0.505183	10.2562	0.483104	9.13536	9.9922
		9.04278	0.505782	10.2589	0.482592	9.13814	9.96658
		9.04556	0.50626	10.2617	0.481927	9.14092	9.93852
		9.04833	0.506764	10.2645	0.481347	9.14369	9.70941
		9.05111	0.50726	10.2673	0.480732	9.14647	9.68825
		9.05389	0.507879	10.2701	0.480235	9.14925	9.82776
		9.05667	0.50833	10.2728	0.479521	9.15203	9.88839
		9.05944	0.508933	10.2756	0.478876	9.15481	9.85918
		9.06222	0.509395	10.2784	0.47828	9.15758	9.84865
		9.065	0.509968	10.2812	0.477818	9.16036	9.75892
		9.06778	0.510472	10.2839	0.477188	9.16314	9.57364
		9.07056	0.510873	10.2867	0.476573	9.16592	9.62423
		9.07333	0.511484	10.2895	0.475801	9.16869	9.75885
		9.07611	0.511935	10.2923	0.475209	9.17147	9.78615
		9.07889	0.512523	10.2951	0.474625	9.17425	9.73392
		9.08167	0.512974	10.2978	0.473892	9.17703	9.73128
		9.08444	0.513398	10.3006	0.47333	9.17981	9.57601
		9.08722	0.513814	10.3034	0.47267	9.18258	9.44391
		9.09	0.514429	10.3062	0.471959	9.18536	9.54963
		9.09278	0.514826	10.3089	0.471233	9.18814	9.66783
		9.09556	0.515388	10.3117	0.470733	9.19092	9.6558
		9.09833	0.515773	10.3145	0.470015	9.19369	9.64859
		9.10111	0.516274	10.3173	0.46937	9.19647	9.62323
		9.10389	0.516556	10.3201	0.468579	9.19925	9.42948
		9.10667	0.517068	10.3228	0.467861	9.20203	9.35312
		9.10944	0.517652	10.3256	0.467208	9.20481	9.50385
		9.11222	0.518183	10.3284	0.46654	9.20758	9.56852
		9.115	0.518672	10.3312	0.465848	9.21036	9.55379
		9.11778	0.519088	10.3339	0.465077	9.21314	9.53336
		9.12056	0.519589	10.3367	0.464359	9.21592	9.47258
		9.12333	0.519952	10.3395	0.463721	9.21869	9.29119
		9.12611	0.52028	10.3423	0.462946	9.22147	9.2752
		9.12889	0.520803	10.3451	0.46209	9.22425	9.44433
		9.13167	0.521235	10.3478	0.461456	9.22703	9.47205
		9.13444	0.521739	10.3506	0.460612	9.22981	9.45693
		9.13722	0.522121	10.3534	0.45989	9.23258	9.42932
		9.14	0.522568	10.3562	0.459123	9.23536	9.29688
		9.14278	0.522984	10.3589	0.45834	9.23814	9.14535
		9.14556	0.523389	10.3617	0.457584	9.24092	9.24274
		9.14833	0.523885	10.3645	0.456705	9.24369	9.33517
		9.15111	0.52439	10.3673	0.455945	9.24647	9.35262
		9.15389	0.52484	10.3701	0.455189	9.24925	9.32681
		9.15667	0.525256	10.3728	0.454444	9.25203	9.32494
		9.15944	0.525596	10.3756	0.453619	9.25481	9.15978
		9.16222	0.525936	10.3784	0.452745	9.25758	9.03161
		9.165	0.526337	10.3812	0.451885	9.26036	9.182
		9.16778	0.526914	10.3839	0.451041	9.26314	9.25568
		9.17056	0.527292	10.3867	0.45017	9.26592	9.25324
		9.17333	0.527678	10.3895	0.44925	9.26869	9.21193
		9.17611	0.528125	10.3923	0.448341	9.27147	9.19406
		9.17889	0.528323	10.3951	0.447493	9.27425	8.99618
		9.18167	0.528862	10.3978	0.446657	9.27703	8.96694
		9.18444	0.529259	10.4006	0.445626	9.27981	9.09472
		9.18722	0.529809	10.4034	0.444667	9.28258	9.14176
		9.19	0.530115	10.4062	0.443754	9.28536	9.13538
		9.19278	0.530611	10.4089	0.442746	9.28814	9.11675
		9.19556	0.530951	10.4117	0.44181	9.29092	9.03226
		9.19833	0.531295	10.4145	0.440878	9.29369	8.86378
		9.20111	0.531749	10.4173	0.439927	9.29647	8.89749
		9.20389	0.532078	10.4201	0.438873	9.29925	9.01504
		9.20667	0.532654	10.4228	0.437781	9.30203	9.04341
		9.20944	0.532941	10.4256	0.436715	9.30481	9.0126
		9.21222	0.533327	10.4284	0.435654	9.30758	8.99683
		9.215	0.533708	10.4312	0.434687	9.31036	8.86007
		9.21778	0.53398	10.4339	0.433484	9.31314	8.74809
		9.22056	0.5344	10.4367	0.432335	9.31592	8.82926
		9.22333	0.534862	10.4395	0.431189	9.31869	8.93773
		9.22611	0.535221	10.4423	0.429944	9.32147	8.96862
		9.22889	0.535664	10.4451	0.428809	9.32425	8.94357
		9.23167	0.536084	10.4478	0.427774	9.32703	8.92425
		9.23444	0.53634	10.4506	0.42643	9.32981	8.73576
		9.23722	0.536707	10.4534	0.425254	9.33258	8.66971
		9.24	0.537108	10.4562	0.423917	9.33536	8.80865
		9.24278	0.53744	10.4589	0.422538	9.33814	8.86969
		9.24556	0.537848	10.4617	0.42124	9.34092	8.85351
		9.24833	0.538257	10.4645	0.419834	9.34369	8.8435
		9.25111	0.538628	10.4673	0.418425	9.34647	8.78093
		9.25389	0.538864	10.4701	0.417104	9.34925	8.6226
		9.25667	0.539346	10.4728	0.415614	9.35203	8.60168
		9.25944	0.539647	10.4756	0.413964	9.35481	8.74473
		9.26222	0.540167	10.4784	0.412398	9.35758	8.76665
		9.265	0.540488	10.4812	0.410851	9.36036	8.75932
		9.26778	0.540862	10.4839	0.409182	9.36314	8.73534
		9.27056	0.541064	10.4867	0.407651	9.36592	8.63249
		9.27333	0.541496	10.4895	0.40589	9.36869	8.48993
		9.27611	0.54187	10.4923	0.403984	9.37147	8.56571
		9.27889	0.542321	10.4951	0.402102	9.37425	8.66834
		9.28167	0.542665	10.4978	0.400154	9.37703	8.68758
		9.28444	0.543054	10.5006	0.398156	9.37981	8.66227
		9.28722	0.543386	10.5034	0.396082	9.38258	8.65349
		9.29	0.543669	10.5062	0.393974	9.38536	8.51291
		9.29278	0.543971	10.5089	0.391656	9.38814	8.41074
		9.29556	0.544372	10.5117	0.389376	9.39092	8.53322
		9.29833	0.544822	10.5145	0.386809	9.39369	8.59457
		9.30111	0.545189	10.5173	0.384151	9.39647	8.59026
		9.30389	0.545422	10.5201	0.381382	9.39925	8.56449
		9.30667	0.545804	10.5228	0.378556	9.40203	8.54708
		9.30944	0.546071	10.5256	0.37544	9.40481	8.37852
		9.31222	0.546365	10.5284	0.372205	9.40758	8.35095
		9.315	0.546873	10.5312	0.368466	9.41036	8.46534
		9.31778	0.547083	10.5339	0.364612	9.41314	8.51463
		9.32056	0.547469	10.5367	0.360235	9.41592	8.4929
		9.32333	0.54784	10.5395	0.355507	9.41869	8.4942
		9.32611	0.548283	10.5423	0.350183	9.42147	8.41819
		9.32889	0.548516	10.5451	0.343897	9.42425	8.25738
		9.33167	0.548806	10.5478	0.336212	9.42703	8.28597
		9.33444	0.549245	10.5506	0.32629	9.42981	8.40769
		9.33722	0.549585	10.5534	0.312143	9.43258	8.41857
		9.34	0.549967	10.5562	0.284042	9.43536	8.38696
		9.34278	0.55025	10.5574	0.249871	9.43814	8.38066
		9.34556	0.550582	10.5574	0.250001	9.44092	8.26039
		9.34833	0.550914	10.5574	0.268352	9.44369	8.14341
		9.35111	0.551265	10.5577	0.292184	9.44647	8.22317
		9.35389	0.551712	10.5579	0.298872	9.44925	8.31995
		9.35667	0.551968	10.5582	0.300724	9.45203	8.32469
		9.35944	0.552304	10.5585	0.300025	9.45481	8.30861
		9.36222	0.552637	10.5587	0.298261	9.45758	8.28227
		9.365	0.552984	10.5588		9.46036	8.1323
		9.36778	0.553305	11.4768	0.590768	9.46314	8.05969
		9.37056	0.553568	11.4771	0.586708	9.46592	8.18686
		9.37333	0.554015	11.4774	0.586616	9.46869	8.23546
		9.37611	0.554199	11.4777	0.586563	9.47147	8.21332
		9.37889	0.554737	11.4779	0.586483	9.47425	8.20587
		9.38167	0.554943	11.4782	0.586406	9.47703	8.14914
		9.38444	0.555138	11.4782	0.581531	9.47981	8.00517
		9.38722	0.555577	11.481	0.578924	9.48258	7.99345
		9.39	0.555894	11.4838	0.578371	9.48536	8.11077
		9.39278	0.556223	11.4866	0.577939	9.48814	8.13952
		9.39556	0.556574	11.4893	0.577297	9.49092	8.13162
		9.39833	0.556952	11.4921	0.576786	9.49369	8.10768
		9.40111	0.557449	11.4949	0.576415	9.49647	8.02021
		9.40389	0.557563	11.4977	0.575865	9.49925	7.89254
		9.40667	0.557823	11.5004	0.575384	9.50203	7.96092
		9.40944	0.558266	11.5032	0.574868	9.50481	8.04552
		9.41222	0.55861	11.506	0.574368	9.50758	8.05197
		9.415	0.55882	11.5088	0.573826	9.51036	8.02613
		9.41778	0.559228	11.5116	0.573501	9.51314	8.03258
		9.42056	0.559519	11.5143	0.572913	9.51592	7.90449
		9.42333	0.559668	11.5171	0.572455	9.51869	7.80286
		9.42611	0.56016	11.5199	0.57192	9.52147	7.91212
		9.42889	0.56058	11.5227	0.571446	9.52425	7.97256
		9.43167	0.560798	11.5254	0.570992	9.52703	7.9626
		9.43444	0.561161	11.5282	0.570606	9.52981	7.93744
		9.43722	0.561375	11.531	0.57009	9.53258	7.91396
		9.44	0.561635	11.5338	0.569666	9.53536	7.76548
		9.44278	0.56199	11.5366	0.569139	9.53814	7.73707
		9.44556	0.562425	11.5393	0.568647	9.54092	7.83737
		9.44833	0.562769	11.5421	0.568158	9.54369	7.87807
		9.45111	0.563071	11.5449	0.567749	9.54647	7.87284
		9.45389	0.563365	11.5477	0.567257	9.54925	7.85795
		9.45667	0.563579	11.5504	0.566894	9.55203	7.80434
		9.45944	0.563926	11.5532	0.566435	9.55481	7.66824
		9.46222	0.564239	11.556	0.56595	9.55758	7.69378
		9.465	0.564587	11.5588	0.565393	9.56036	7.78995
		9.46778	0.565041	11.5616	0.565011	9.56314	7.80996
		9.47056	0.565297	11.5643	0.564552	9.56592	7.78037
		9.47333	0.565557	11.5671	0.564075	9.56869	7.7827
		9.47611	0.565798	11.5699	0.563594	9.57147	7.66251
		9.47889	0.566053	11.5727	0.563159	9.57425	7.58111
		9.48167	0.566542	11.5754	0.56267	9.57703	7.6288
		9.48444	0.566745	11.5782	0.562272	9.57981	7.72111
		9.48722	0.567088	11.581	0.561845	9.58258	7.70584
		9.49	0.56752	11.5838	0.561306	9.58536	7.6955
		9.49278	0.567883	11.5866	0.560947	9.58814	7.68458
		9.49556	0.568097	11.5893	0.560512	9.59092	7.54763
		9.49833	0.568284	11.5921	0.560023	9.59369	7.48433
		9.50111	0.568815	11.5949	0.559557	9.59647	7.59516
		9.50389	0.568941	11.5977	0.559152	9.59925	7.63468
		9.50667	0.569391	11.6004	0.558705	9.60203	7.63032
		9.50944	0.569613	11.6032	0.558163	9.60481	7.61093
		9.51222	0.569953	11.606	0.557804	9.60758	7.57386
		9.515	0.570262	11.6088	0.557273	9.61036	7.44019
		9.51778	0.570484	11.6116	0.556952	9.61314	7.42175
		9.52056	0.570847	11.6143	0.556376	9.61592	7.53362
		9.52333	0.571164	11.6171	0.555978	9.61869	7.55866
		9.52611	0.571549	11.6199	0.555509	9.62147	7.53427
		9.52889	0.571847	11.6227	0.555096	9.62425	7.51464
		9.53167	0.572111	11.6254	0.554638	9.62703	7.4379
		9.53444	0.57226	11.6282	0.554313	9.62981	7.30954
		9.53722	0.572672	11.631	0.55379	9.63258	7.36979
		9.54	0.572909	11.6338	0.553362	9.63536	7.45222
		9.54278	0.573257	11.6366	0.552927	9.63814	7.45153
		9.54556	0.573665	11.6393	0.552511	9.64092	7.44386
		9.54833	0.573948	11.6421	0.552014	9.64369	7.43481
		9.55111	0.574307	11.6449	0.551617	9.64647	7.3305
		9.55389	0.574475	11.6477	0.551162	9.64925	7.23364
		9.55667	0.574792	11.6504	0.550712	9.65203	7.33585
		9.55944	0.575204	11.6532	0.550379	9.65481	7.39583
		9.56222	0.575319	11.656	0.549868	9.65758	7.38136
		9.565	0.575792	11.6588	0.549344	9.66036	7.36597
		9.56778	0.576106	11.6616	0.549081	9.66314	7.34635
		9.57056	0.576339	11.6643	0.548638	9.66592	7.20539
		9.57333	0.576663	11.6671	0.548176	9.66869	7.17844
		9.57611	0.576988	11.6699	0.547794	9.67147	7.2722
		9.57889	0.57732	11.6727	0.547286	9.67425	7.3037
		9.58167	0.577584	11.6754	0.546805	9.67703	7.30359
		9.58444	0.57787	11.6782	0.546407	9.67981	7.29538
		9.58722	0.578149	11.681	0.546025	9.68258	7.2404
		9.59	0.578493	11.6838	0.545502	10.5602
		9.59278	0.578756	11.6866	0.545036	10.5629	13.9826
		9.59556	0.579073	11.6893	0.544609	10.5657	13.5519
		9.59833	0.579425	11.6921	0.544227	10.5685	13.3721
		9.60111	0.579761	11.6949	0.543856	10.5713	13.4184
		9.60389	0.580028	11.6977	0.543394	10.5741	13.4382
		9.60667	0.580284	11.7004	0.542974	10.5768	13.3743
		9.60944	0.580639	11.7032	0.542611	10.5796	13.2914
		9.61222	0.580918	11.706	0.542199	10.5824	13.1128
		9.615	0.581277	11.7088	0.54174	10.5852	12.8467
		9.61778	0.58164	11.7116	0.541355	10.5879	12.8473
[truncated: 1,189 more rows]

## Sheet: Figure 5d
Figure 5b
		Cycle number	CE (%)	VE (%)	SOEE (%)
		1	99.8974	96.6535	14.281
		2	99.854	96.5437	14.1195
		3	99.8823	96.5072	13.9792
		4	99.8941	96.483	13.8086
		5	99.9072	96.4431	13.7387
		6	99.914	96.4356	13.5992
		7	99.9218	96.4367	13.6489
		8	99.9284	96.4058	13.6404
		9	99.8955	96.3832	13.6908
		10	99.5709	96.4732	13.6769
		11	99.3266	96.4572	13.5689
		12	99.4422	96.4672	13.5941
		13	99.4616	96.4489	13.5619
		14	99.4768	96.4717	13.573
		15	99.4798	96.4646	13.4738
		16	99.4891	96.4686	13.5168
		17	99.4775	96.4703	13.5327
		18	99.4534	96.4731	13.542
		19	99.4175	96.4896	13.6352
		20	99.3735	96.4667	13.6334
		21	99.1646	96.5645	13.441
		22	99.2973	96.5625	13.507
		23	99.2763	96.5499	13.5052
		24	99.2554	96.5575	13.5137
		25	99.2394	96.5374	13.5236
		26	99.2108	96.5616	13.5674
		27	99.2	96.56	13.6017
		28	99.1856	96.5681	13.6355
		29	99.1652	96.5655	13.634
		30	99.1435	96.564	13.6445
		31	98.758	96.5921	13.6796
		32	99.0101	96.5833	13.7439
		33	98.9758	96.5956	13.8261
		34	98.9374	96.5973	13.8206
		35	98.8966	96.6015	13.8245
		36	98.859	96.6114	13.8704
		37	98.8201	96.6007	13.8808
		38	98.7959	96.6194	13.9486
		39	98.767	96.5966	13.9063
		40	98.7542	96.6429	14.0583
		41	98.5167	96.6103	13.9608
		42	98.6717	96.6071	14.1069
		43	98.6666	96.6028	14.0842
		44	98.6517	96.5846	14.0683
		45	98.6417	96.5813	14.008
		46	98.6304	96.5553	13.9651
		47	98.6284	96.5666	13.9807
		48	98.6024	96.558	13.9456
		49	98.5851	96.5701	13.9555
		50	98.5647	96.5651	13.9516
		51	98.3486	96.5649	13.8271
		52	98.5216	96.5411	13.7685
		53	98.5257	96.5452	13.7917
		54	98.5307	96.5486	13.7991
		55	98.5402	96.5338	13.8089
		56	98.5312	96.5337	13.8067
		57	98.523	96.5315	13.7703
		58	98.5247	96.5302	13.7962
		59	98.5008	96.5425	13.7103
		60	98.2128	96.5476	13.316
		61	98.2101	96.5469	13.3749
		62	98.2224	96.5213	13.3652
		63	98.2364	96.5313	13.3552
		64	98.2345	96.5162	13.3381
		65	98.2235	96.5363	13.3357
		66	98.232	96.5257	13.3714
		67	98.2517	96.5178	13.4243
		68	98.2268	96.5284	13.4063
		69	98.2303	96.4821	13.3723
		70	98.2257	96.4995	13.2858
		71	98.2319	96.4951	13.262
		72	98.2332	96.4922	13.2655
		73	98.2308	96.4782	13.2147
		74	98.2278	96.489	13.2275
		75	98.2187	96.4779	13.2172
		76	98.2321	96.4466	13.1991
		77	98.1943	96.5448	12.9854
		78	98.1418	96.3948	13.144
		79	98.1559	96.3951	13.1099
		80	98.1517	96.3743	13.0907
		81	98.1656	96.3913	13.027
		82	98.1724	96.3849	13.1041
		83	98.1736	96.3536	13.0591
		84	98.1625	96.373	13.0584
		85	98.1594	96.3676	13.1008
		86	98.163	96.3686	13.1424
		87	98.1846	96.3302	13.223
		88	98.1872	96.3243	13.1799
		89	98.1936	96.3458	13.1489
		90	98.1919	96.3155	13.1542
		91	98.1882	96.3135	13.1578
		92	98.1945	96.3067	13.1473
		93	98.1955	96.3229	13.1827
		94	98.2056	96.2859	13.2362
		95	98.2051	96.2822	13.2687
		96	98.1993	96.2616	13.257
		97	98.2145	96.2645	13.1978
		98	98.2232	96.2529	13.1879
		99	98.2292	96.2466	13.1717
		100	98.2331	96.217	13.1649
		101	98.2397	96.2245	13.1304
		102	98.2244	96.2539	13.1727
		103	100.299	95.847	13.0285
		104	99.8905	95.831	13.056
		105	99.8157	95.7816	13.0567
		106	99.7538	95.6962	13.0352
		107	98.7116	95.9185	12.9568
		108	98.1171	96.0872	12.9339
		109	98.1082	96.0999	12.9752
		110	98.1128	96.1059	12.9919
		111	98.1095	96.1021	13.028
		112	98.1015	95.8918	13.0161
		113	98.1962	95.9035	13.0971
		114	98.2026	95.8962	13.1089
		115	98.2019	95.8767	13.1068
		116	98.2102	95.8694	13.0931
		117	98.22	95.8601	13.0796
		118	98.2202	95.854	13.0722
		119	98.2069	95.8485	13.0882
		120	98.2026	95.8374	13.0881
		121	98.2091	95.83	13.0879
		122	98.2089	95.7983	13.1082
		123	98.2088	95.7825	13.0744
		124	98.2198	95.7573	13.0689
		125	98.2201	95.7353	13.0648
		126	98.2218	95.7157	13.0492
		127	98.222	95.6778	13.0568
		128	98.2054	95.6674	13.0518
		129	98.1532	95.6758	12.9915
		130	98.1557	95.6141	13.0077
		131	98.1367	95.633	12.9171
		132	98.14	95.6214	12.8785
		133	98.1371	95.5669	12.8924
		134	98.1443	95.5298	12.8838
		135	98.1552	95.4843	12.8776
		136	98.1587	95.4774	12.8626
		137	98.1621	95.4107	12.8558
		138	98.1639	95.332	12.8515
		139	98.1697	95.2769	12.8329
		140	98.173	95.1869	12.8212
		141	98.1788	95.1757	12.7981
		142	98.1758	95.109	12.777
		143	98.1836	95.0366	12.7517
		144	98.1903	94.9908	12.7274
		145	98.1954	94.9043	12.7057
		146	98.1978	94.8437	12.6838
		147	98.1941	94.7641	12.668
		148	98.1861	94.638	12.6599
		149	98.1826	94.5381	12.6475
		150	98.1352	94.5081	12.6205
